# Supplementary material for: Multimodal human thymic profiling reveals trajectories and cellular milieu for T agonist selection
Source: Front Immunol. 2023 Jan 20;13:1092028. doi: 10.3389/fimmu.2022.1092028 (PMC9895842; doi:10.3389/fimmu.2022.1092028)
Supplement: Supplementary file 2 [file DataSheet_2.csv]

Target	Supplier	Cat_number	RRID	Barcode	Stained_PBMC	Stained_unenriched	Stained_APC	Stained_CD45depl
CD3	BioLegend	300479	AB_2800723	CTCATTGTAACTCCT	All	All	All	All
CD4	BioLegend	344651	AB_2800921	GAGGTTAGTGATGGA	All	All	All	None
CD8a	BioLegend	301071	AB_2800730	GCTGCGCTTTCCATT	All	All	All	None
CD45RA	BioLegend	304163	AB_2800764	TCAATCCTTCCGCTT	All	All	All	None
CD45RO	BioLegend	304259	AB_2800766	CTCCGAATCATGTTG	All	All	All	None
CD197	BioLegend	353251	AB_2800943	AGTTCAGTCAACCGA	D1, D2, D4	D1, D2, D4	D1, D2, D4	None
CD123	BioLegend	306045	AB_2800789	CTTCACTCTGTCAGG	All	All	All	None
CD141	BioLegend	344125	AB_2810541	GGATAACCGCGCTTT	All	All	All	None
CD11b	BioLegend	301359	AB_2800732	GACAAGTGATCTGCA	All	D1, D2, D4	All	None
CD11c	BioLegend	371521	AB_2801018	TACGCCTATAACTTG	D1, D2, D4	D1, D2, D4	All	None
CD14	BioLegend	367137	AB_2810576	CAATCAGACCTATGA	All	D1, D2, D4	All	None
CD16	BioLegend	302065	AB_2800738	AAGTTCACTCTTTGC	All	D1, D2, D4	All	None
CD19	BioLegend	302265	AB_2800741	CTGGGCAATTACTCG	All	All	All	None
CD38	BioLegend	303543	AB_2800758	TGTACCCGCTTGTGA	All	All	All	All
CD56	BioLegend	362559	AB_2801002	TCCTTTCCTGATAGG	All	D1, D2, D4	All	None
EPCAM	Abcam	AB252530	NA	TAGTTGACATGCCAT	None	All	All	All
CD249	BD Biosciences	BDB564532	NA	GGCTGCGCACCGCCT	None	All	All	All
CDR2*	Kyewski lab	NA	NA	AAGGCAGACGGTGCA	None	All	All	All
*Cortical dendritic reticulum antigen 2; Rouse et al. (1988). J Histochem Cytochem 36, 1511-1517.
