# Supplementary material for: Multimodal human thymic profiling reveals trajectories and cellular milieu for T agonist selection
Source: Front Immunol. 2023 Jan 20;13:1092028. doi: 10.3389/fimmu.2022.1092028 (PMC9895842; doi:10.3389/fimmu.2022.1092028)
Supplement: Supplementary file 3 [file DataSheet_3.csv]

gene	p_val	avg_log2FC	pct.1	pct.2	p_val_adj	cluster	dataset
AC002454.1	0	2.6384965257969664	0.977	0.039	0	DN(P)	full_dataset
UHRF1	0	2.5272318155193974	0.996	0.112	0	DN(P)	full_dataset
TYMS	0	2.454897298893557	1	0.134	0	DN(P)	full_dataset
FXYD2	0	2.2351554484976615	0.872	0.086	0	DN(P)	full_dataset
TUBA1B	2.065366603614488e-129	2.143030565852684	1	0.631	5.499245118783936e-125	DN(P)	full_dataset
PCLAF	0	2.1327378361451648	0.984	0.122	0	DN(P)	full_dataset
DUT	8.166935811041252e-163	1.9755700535741803	1	0.428	2.174528329047844e-158	DN(P)	full_dataset
IGLL1	0	1.9755003077726623	0.689	0.015	0	DN(P)	full_dataset
HIST1H4C	3.477239930411143e-48	1.9364050481376176	0.961	0.632	9.25849903871271e-44	DN(P)	full_dataset
GAPDH	1.0198086296733766e-139	1.9161764442444404	1	0.847	2.7153424573683326e-135	DN(P)	full_dataset
H2AFZ	6.226838136473172e-126	1.851917455084358	0.996	0.6	1.6579579222173468e-121	DN(P)	full_dataset
TUBB	9.799614804320108e-119	1.8445504413935359	1	0.708	2.609245437798272e-114	DN(P)	full_dataset
TRDC	0	1.73869439888423	0.946	0.13	0	DN(P)	full_dataset
MIF	6.827706195415685e-126	1.7371542159342912	0.996	0.674	1.8179450515913801e-121	DN(P)	full_dataset
HES4	0	1.7010073134957808	0.899	0.09	0	DN(P)	full_dataset
AC244502.1	0	1.6959706598834634	0.821	0.035	0	DN(P)	full_dataset
STMN1	1.983963143509608e-116	1.691086897396648	1	0.741	5.282500265908682e-112	DN(P)	full_dataset
CDK6	2.125329776915145e-185	1.6684291552129604	0.996	0.27	5.658903064014265e-181	DN(P)	full_dataset
MCM7	7.235054773124004e-215	1.66434699301	0.988	0.224	1.9264056838919973e-210	DN(P)	full_dataset
PCNA	4.677031551723524e-263	1.636798134733715	0.984	0.181	1.2453064209619055e-258	DN(P)	full_dataset
H2AFY	4.1064873803219e-146	1.602741845663763	0.996	0.403	1.093393329884509e-141	DN(P)	full_dataset
CDCA7	2.598214023944494e-236	1.565839192401783	0.981	0.193	6.91800466015461e-232	DN(P)	full_dataset
DHFR	0	1.5574090239334266	0.961	0.113	0	DN(P)	full_dataset
PAICS	4.8133390420831344e-263	1.5377185940211493	0.942	0.166	1.2815996533450553e-258	DN(P)	full_dataset
HMGB1	7.763229482704821e-111	1.5284203601686963	1	0.871	2.0670374820649858e-106	DN(P)	full_dataset
HSPD1	1.2172190521453038e-135	1.5210014056928318	0.988	0.391	3.2409674482420857e-131	DN(P)	full_dataset
GSTP1	2.137596932462042e-128	1.5156498656694732	0.996	0.474	5.691565592373433e-124	DN(P)	full_dataset
MCM5	1.8643933241191873e-245	1.5047446603452195	0.961	0.182	4.964133664799748e-241	DN(P)	full_dataset
RPLP0	3.0107803055814678e-136	1.4990029435391135	1	0.887	8.016503641641216e-132	DN(P)	full_dataset
GINS2	0	1.4699895282799678	0.934	0.077	0	DN(P)	full_dataset
FEN1	0	1.4351878117369448	0.961	0.119	0	DN(P)	full_dataset
CENPU	0	1.414849780511583	0.911	0.105	0	DN(P)	full_dataset
PTCRA	1.5552896773221597e-117	1.407113275943681	0.899	0.269	4.141114294837982e-113	DN(P)	full_dataset
UNG	0	1.3961575974362312	0.809	0.099	0	DN(P)	full_dataset
CDT1	0	1.3954046868510446	0.911	0.088	0	DN(P)	full_dataset
NME4	3.148133370211176e-233	1.39378280316064	0.949	0.183	8.382219911524277e-229	DN(P)	full_dataset
MCM3	2.2378724329879544e-245	1.3885037927490795	0.969	0.178	5.958559140073727e-241	DN(P)	full_dataset
RAN	1.065128815983654e-112	1.3882752014261865	1	0.594	2.836011985438077e-108	DN(P)	full_dataset
EEF1B2	9.10633903253771e-118	1.3749433181694481	1	0.747	2.4246538308034905e-113	DN(P)	full_dataset
PPIA	1.2558415868331903e-123	1.3601241066668992	1	0.885	3.3438038091020524e-119	DN(P)	full_dataset
NAP1L1	7.332316062222577e-115	1.3471819945940353	0.996	0.509	1.9523024747273832e-110	DN(P)	full_dataset
IMPDH2	2.7757522541191625e-149	1.3451600537416561	0.973	0.292	7.390717951817683e-145	DN(P)	full_dataset
PA2G4	2.1704548045002246e-118	1.3412282072118022	0.984	0.407	5.779052962462298e-114	DN(P)	full_dataset
C1QBP	5.785910463414772e-122	1.3353556942596878	0.977	0.38	1.5405565199888173e-117	DN(P)	full_dataset
RANBP1	3.9692366088946636e-131	1.3312656893789445	0.988	0.353	1.0568489394842931e-126	DN(P)	full_dataset
CDK4	7.1502135747099886e-189	1.3211780401180713	0.949	0.226	1.9038158664022814e-184	DN(P)	full_dataset
ATP6AP1L	0	1.3065084434146748	0.817	0.042	0	DN(P)	full_dataset
RRM2	2.2764974089177387e-270	1.2833057599688114	0.774	0.096	6.061402000984371e-266	DN(P)	full_dataset
PRPS2	1.3561658459402367e-231	1.2710553869929742	0.899	0.161	3.6109271814004743e-227	DN(P)	full_dataset
FABP5	5.123647737416562e-168	1.2690543090121142	0.981	0.258	1.3642224465645339e-163	DN(P)	full_dataset
NME1	1.6389542179823545e-182	1.2532357754277945	0.934	0.21	4.363879500799817e-178	DN(P)	full_dataset
HMGN2	5.075170391487567e-97	1.245231056182511	1	0.798	1.3513148684374795e-92	DN(P)	full_dataset
MCM2	0	1.240411025998227	0.879	0.089	0	DN(P)	full_dataset
RRM1	7.756234571223053e-264	1.2295639403993661	0.942	0.15	2.06517501693385e-259	DN(P)	full_dataset
PSMA6	2.368878999675655e-97	1.2226476096727084	0.996	0.527	6.307377224536399e-93	DN(P)	full_dataset
NASP	4.6047089977807934e-117	1.2186243982108875	0.992	0.376	1.2260498177491141e-112	DN(P)	full_dataset
HIST1H1B	1.9252020025047156e-53	1.20476718084108	0.397	0.101	5.126042851869055e-49	DN(P)	full_dataset
HMGB2	7.777919578618333e-131	1.1967713850531285	0.996	0.35	2.070948867002917e-126	DN(P)	full_dataset
TK1	0	1.1921167702697644	0.755	0.071	0	DN(P)	full_dataset
AC011893.1	2.0874924467062309e-231	1.1862538804374378	0.875	0.142	5.55815738860001e-227	DN(P)	full_dataset
CENPM	0	1.1854724778991454	0.848	0.095	0	DN(P)	full_dataset
SMC2	2.9445305492598746e-229	1.1781430517696607	0.875	0.146	7.840107040459343e-225	DN(P)	full_dataset
NPM1	5.956262914388723e-97	1.177280674434877	1	0.829	1.5859145635851415e-92	DN(P)	full_dataset
HELLS	0	1.1644185194825558	0.895	0.109	0	DN(P)	full_dataset
ENO1	1.1014277891608656e-89	1.1642971787215664	0.996	0.562	2.932661631419721e-85	DN(P)	full_dataset
C19orf48	1.6196355677646685e-240	1.1624254085043213	0.887	0.148	4.312441662730206e-236	DN(P)	full_dataset
YBX1	4.2275326857965545e-91	1.1526374474474914	1	0.731	1.1256228529201906e-86	DN(P)	full_dataset
SNRPE	2.404390707684663e-117	1.1479906102671824	0.996	0.366	6.401930698281183e-113	DN(P)	full_dataset
SNRPD1	4.275485016745229e-113	1.1473880460383714	0.984	0.366	1.1383906405585847e-108	DN(P)	full_dataset
CD99	4.034895644757341e-77	1.1409922578476768	1	0.795	1.0743313143730896e-72	DN(P)	full_dataset
PXMP2	0	1.1317810770006935	0.899	0.097	0	DN(P)	full_dataset
MCM6	4.136034378437876e-246	1.1316998600242205	0.883	0.14	1.1012605136028688e-241	DN(P)	full_dataset
IDH2	1.9771619963830126e-97	1.1205134650021042	1	0.423	5.264391531569409e-93	DN(P)	full_dataset
DEK	8.16120451414148e-100	1.118215755915732	0.984	0.405	2.1730023139353105e-95	DN(P)	full_dataset
ASF1B	0	1.1168453487753647	0.844	0.083	0	DN(P)	full_dataset
CLSPN	0	1.1144395826417441	0.837	0.076	0	DN(P)	full_dataset
ADA	5.281257908595918e-99	1.0997940852951102	0.996	0.367	1.406187730742749e-94	DN(P)	full_dataset
DNMT1	5.577023362000078e-155	1.0977655649113962	0.969	0.248	1.484938240366141e-150	DN(P)	full_dataset
SPINK2	0	1.0910089504375011	0.72	0.037	0	DN(P)	full_dataset
LSM4	3.9108577202170374e-106	1.0809386977929265	0.973	0.352	1.0413049765849883e-101	DN(P)	full_dataset
UGT3A2	0	1.0778672824936801	0.782	0.037	0	DN(P)	full_dataset
CDC45	0	1.0771569150835592	0.829	0.061	0	DN(P)	full_dataset
WDR34	1.8208493122206716e-280	1.0737760785253423	0.879	0.123	4.84819337871876e-276	DN(P)	full_dataset
RPA3	9.84308118678826e-143	1.062931655834464	0.965	0.259	2.6208187967942422e-138	DN(P)	full_dataset
NME2	2.252204451512727e-80	1.059094166180176	0.992	0.518	5.996719572597787e-76	DN(P)	full_dataset
HMGA1	1.4373204987387674e-86	1.058849083491122	0.984	0.431	3.827009559941842e-82	DN(P)	full_dataset
MRPL57	2.1881615322815e-94	1.0500300009992545	0.981	0.408	5.826198895852722e-90	DN(P)	full_dataset
ZWINT	4.007319821333058e-300	1.042596503770504	0.872	0.112	1.0669889756281401e-295	DN(P)	full_dataset
MCM4	0	1.040738743607038	0.848	0.088	0	DN(P)	full_dataset
LDHA	6.3732446759605905e-77	1.0364377441075225	0.996	0.514	1.6969401274212668e-72	DN(P)	full_dataset
AHCY	1.3821352795620408e-186	1.0268165912167022	0.887	0.179	3.68007339536189e-182	DN(P)	full_dataset
LRRC26	0	1.0241808803794852	0.669	0.026	0	DN(P)	full_dataset
GMNN	2.1174715951122765e-294	1.0227367480406389	0.86	0.113	5.637979869145948e-290	DN(P)	full_dataset
DNTT	3.608857067440186e-98	1.011401743920214	0.992	0.312	9.60894282776624e-94	DN(P)	full_dataset
RPS2	2.5792512770543247e-79	1.0105270334703746	1	0.847	6.867514450284845e-75	DN(P)	full_dataset
DENND10	0	1.009910285325491	0.825	0.095	0	DN(P)	full_dataset
NSG1	0	1.0078007590114482	0.774	0.055	0	DN(P)	full_dataset
CCDC26	0	1.0062783092986485	0.72	0.054	0	DN(P)	full_dataset
HNRNPAB	2.7692659648732306e-121	1.0000249366768632	0.922	0.264	7.373447558071464e-117	DN(P)	full_dataset
RPS17	2.7428660935648227e-77	0.9990151153051978	0.996	0.648	7.303155260725698e-73	DN(P)	full_dataset
SNHG29	1.603131758185278e-72	0.9961429293444346	1	0.713	4.268498619344121e-68	DN(P)	full_dataset
RPS6	6.273390446966353e-95	0.9950400207018397	1	0.926	1.670352940409261e-90	DN(P)	full_dataset
PKMYT1	0	0.99169637769957375	0.763	0.07	0	DN(P)	full_dataset
SLBP	1.4923678424354764e-150	0.9912093311914134	0.961	0.238	3.9735786172686994e-146	DN(P)	full_dataset
SNRPF	6.32968769071451e-89	0.9897998198864331	0.961	0.395	1.6853426445296454e-84	DN(P)	full_dataset
FDFT1	9.494298729190904e-94	0.9830946913278478	0.895	0.301	2.52795197963437e-89	DN(P)	full_dataset
NHP2	1.0078028002442552e-96	0.977941406094516	0.957	0.355	2.683375735930354e-92	DN(P)	full_dataset
HSP90AA1	4.940076117029362e-74	0.9769201957578018	0.996	0.785	1.315344666920238e-69	DN(P)	full_dataset
POLD2	9.687368472120908e-165	0.9739087870992849	0.891	0.196	2.579358729386913e-160	DN(P)	full_dataset
PHGDH	4.536475740833073e-231	0.971476175223438	0.856	0.133	1.207882030754214e-226	DN(P)	full_dataset
DCTPP1	8.798228257827265e-180	0.9674938983517607	0.817	0.156	2.3426162559290876e-175	DN(P)	full_dataset
SMIM24	9.114578117852327e-238	0.9672030027549626	0.837	0.122	2.426847569659361e-233	DN(P)	full_dataset
USP1	2.5092254793095257e-171	0.9658779613309754	0.946	0.205	6.681063761209543e-167	DN(P)	full_dataset
HINT1	3.4330900883811768e-74	0.9609283348584294	1	0.674	9.140945669323722e-70	DN(P)	full_dataset
RPL35	6.3265303646276865e-84	0.9566123955989285	1	0.834	1.6845019748857678e-79	DN(P)	full_dataset
SNRPB	3.4912737417163292e-78	0.9513480081367092	0.996	0.477	9.295865464693898e-74	DN(P)	full_dataset
DNAJC9	1.6042913341458494e-175	0.951206479049233	0.868	0.173	4.271586106296739e-171	DN(P)	full_dataset
RNASEH2A	2.5425346769516614e-260	0.9423004313378244	0.848	0.122	6.769752830851494e-256	DN(P)	full_dataset
CKLF	2.970813301407469e-101	0.9414306805368513	0.973	0.332	7.910087496327527e-97	DN(P)	full_dataset
UBE2T	7.911845271283448e-282	0.9408414160923688	0.809	0.102	2.1066079219319307e-277	DN(P)	full_dataset
RFC4	8.48924755696919e-264	0.9402570736983251	0.844	0.119	2.2603470545186166e-259	DN(P)	full_dataset
MAD2L1	2.439791569382494e-264	0.9393733831101675	0.907	0.131	6.496189032637829e-260	DN(P)	full_dataset
SIVA1	2.7100791847959917e-75	0.938076581598261	0.996	0.495	7.215856837437807e-71	DN(P)	full_dataset
CDC6	0	0.9378226773710706	0.72	0.054	0	DN(P)	full_dataset
DANCR	1.2344801769431253e-129	0.9352721162457115	0.899	0.23	3.2869269191287656e-125	DN(P)	full_dataset
SRSF2	8.570661662686899e-70	0.9322161503067599	0.988	0.534	2.2820243743070136e-65	DN(P)	full_dataset
CENPH	0	0.9316309316951208	0.809	0.094	0	DN(P)	full_dataset
NREP	1.7579798708194465e-78	0.9291678464947632	1	0.441	4.680797204043858e-74	DN(P)	full_dataset
HSP90AB1	7.568663449246079e-60	0.9274394309415896	0.988	0.688	2.015232329996261e-55	DN(P)	full_dataset
HSPB11	2.0063944957391074e-149	0.9252934002574469	0.942	0.229	5.342225984354948e-145	DN(P)	full_dataset
ATP5MC1	1.3010915203812844e-91	0.9218264954985291	0.942	0.338	3.464286282167208e-87	DN(P)	full_dataset
LDHB	4.8037796419508315e-71	0.9205736602931833	1	0.736	1.2790543674658283e-66	DN(P)	full_dataset
TPI1	2.1992989308050656e-63	0.9134696713137858	0.981	0.526	5.855853333161568e-59	DN(P)	full_dataset
PTMA	2.3341004080443252e-94	0.9133308783886456	1	0.975	6.21477574645882e-90	DN(P)	full_dataset
CARHSP1	3.416779271115041e-120	0.9125724376601704	0.946	0.267	9.097516487270909e-116	DN(P)	full_dataset
GTF3A	1.8679542018618554e-77	0.9106284493126402	0.977	0.44	4.9736148578773763e-73	DN(P)	full_dataset
RPLP1	2.9811885124152626e-90	0.9025694709666316	1	0.958	7.937712533156878e-86	DN(P)	full_dataset
NUDT1	2.3171902315982628e-142	0.9019083216690248	0.922	0.224	6.169750710653535e-138	DN(P)	full_dataset
FADS1	0	0.8995186102640573	0.716	0.059	0	DN(P)	full_dataset
HSPE1	1.4336923162406673e-78	0.8988389774160048	0.969	0.407	3.817349161222401e-74	DN(P)	full_dataset
CENPW	1.775666192119867e-243	0.8978766089544066	0.794	0.111	4.727888803138358e-239	DN(P)	full_dataset
MND1	0	0.8975056652824482	0.763	0.069	0	DN(P)	full_dataset
NUCB2	7.280253189460993e-68	0.8971162233293932	0.996	0.548	1.938440214225884e-63	DN(P)	full_dataset
MFAP4	0	0.8957337979561535	0.802	0.069	0	DN(P)	full_dataset
SSRP1	8.13391845505791e-128	0.89191157573309	0.965	0.265	2.1657371278437192e-123	DN(P)	full_dataset
TKT	2.7201002390146476e-73	0.8918765051847171	0.996	0.489	7.2425388964004e-69	DN(P)	full_dataset
CHCHD2	3.797830137334707e-76	0.8912101368961043	0.996	0.771	1.011210252366739e-71	DN(P)	full_dataset
CHEK1	0	0.8900724870728557	0.751	0.059	0	DN(P)	full_dataset
BANF1	6.456082426010369e-73	0.8861855087951056	0.977	0.46	1.718996506749521e-68	DN(P)	full_dataset
RPL36A	2.8099495190068485e-74	0.8850036479977699	1	0.837	7.481771589307635e-70	DN(P)	full_dataset
SCCPDH	7.007903088967848e-190	0.8849182809528768	0.848	0.158	1.865924276468579e-185	DN(P)	full_dataset
CENPK	0	0.884832278722445	0.805	0.094	0	DN(P)	full_dataset
LMNB1	1.0425854677104753e-139	0.8809782522808391	0.907	0.214	2.775988066325912e-135	DN(P)	full_dataset
NCL	2.2254806475382987e-60	0.8806306056640216	0.992	0.691	5.925564772135474e-56	DN(P)	full_dataset
SET	1.4130166045956347e-72	0.8789866547079432	0.984	0.465	3.762298011396337e-68	DN(P)	full_dataset
LSM7	1.914014379933858e-72	0.8756894850338857	0.981	0.465	5.09625468801189e-68	DN(P)	full_dataset
RFC2	8.176770981047266e-270	0.8744700618174996	0.829	0.112	2.1771470414136451e-265	DN(P)	full_dataset
FKBP4	4.8911216680472227e-144	0.871130219642881	0.852	0.191	1.3023100553342536e-139	DN(P)	full_dataset
TMEM106C	2.5190788540827107e-185	0.8653216180329169	0.837	0.151	6.707299356880625e-181	DN(P)	full_dataset
YWHAQ	5.550932504187922e-69	0.8653191100132165	0.984	0.491	1.4779912885650761e-64	DN(P)	full_dataset
CCT2	6.725058656505644e-75	0.8581308452133811	0.957	0.402	1.790614117881193e-70	DN(P)	full_dataset
H2AFX	4.174240425371689e-115	0.8576650720886331	0.786	0.192	1.1114332556594659e-110	DN(P)	full_dataset
FBL	1.1668708956682218e-85	0.8536716524482535	0.957	0.352	3.1069104468062073e-81	DN(P)	full_dataset
LIG1	1.2152216920565373e-210	0.8519408249931356	0.794	0.126	3.235649277269736e-206	DN(P)	full_dataset
GSTO1	1.6648216574736456e-104	0.8491485975917089	0.926	0.29	4.4327541451893286e-100	DN(P)	full_dataset
RAD51	0	0.8471701864331708	0.7	0.054	0	DN(P)	full_dataset
BEX3	5.559864962376095e-86	0.8454134389537098	0.965	0.352	1.4803696448822592e-81	DN(P)	full_dataset
RPS5	1.9940522366993277e-74	0.8450725489558284	1	0.872	5.30936348543563e-70	DN(P)	full_dataset
MRPL11	7.917669190932795e-138	0.8405969554073873	0.872	0.208	2.108158598777766e-133	DN(P)	full_dataset
RPS23	5.794321723783168e-90	0.8396477651698513	1	0.951	1.5427961021745065e-85	DN(P)	full_dataset
ATAD2	2.390509908008232e-215	0.837928907105635	0.767	0.115	6.364971681062718e-211	DN(P)	full_dataset
PRDX3	9.876232812100409e-90	0.835139275101815	0.969	0.345	2.629645748549855e-85	DN(P)	full_dataset
PEBP1	1.1133866767884686e-66	0.8321914138065651	0.973	0.487	2.9645033656169766e-62	DN(P)	full_dataset
DTYMK	1.648063114580484e-161	0.8303987807663886	0.759	0.143	4.388132848881997e-157	DN(P)	full_dataset
CKS1B	1.396634064252032e-205	0.8295919084281788	0.809	0.132	3.71867785947746e-201	DN(P)	full_dataset
SLC25A3	5.732720346288508e-62	0.8232506675215339	0.996	0.64	1.526394119402778e-57	DN(P)	full_dataset
RAD51AP1	0	0.8203435551519274	0.735	0.067	0	DN(P)	full_dataset
FDPS	1.5444439794947162e-93	0.8202852094656298	0.907	0.29	4.1122365398026315e-89	DN(P)	full_dataset
NUSAP1	4.1449386275225474e-205	0.8190283564449394	0.693	0.096	1.1036313589641535e-200	DN(P)	full_dataset
SRM	6.0386383107233856e-176	0.818873550385088	0.739	0.128	1.6078478366132085e-171	DN(P)	full_dataset
HPRT1	4.1704790050368096e-126	0.8151786072225613	0.895	0.228	1.110431739881101e-121	DN(P)	full_dataset
RPL10A	9.310472380267116e-71	0.8149628502574098	1	0.873	2.479006375969922e-66	DN(P)	full_dataset
RNASEH2B	4.954068964412794e-70	0.8148696184994944	0.992	0.445	1.3190704024645506e-65	DN(P)	full_dataset
SVIP	7.342665404518316e-222	0.8105379749311705	0.77	0.114	1.9550580906070467e-217	DN(P)	full_dataset
SELENOW	1.009432166692242e-67	0.8061528440940944	0.981	0.45	2.6877140870347637e-63	DN(P)	full_dataset
FKBP3	3.534748114789993e-124	0.8055066480804016	0.942	0.252	9.411620330439835e-120	DN(P)	full_dataset
PRKDC	2.5524707300625777e-106	0.8043913901095789	0.922	0.275	6.796208565864619e-102	DN(P)	full_dataset
ACAT2	1.0186382203869111e-171	0.8011918740686699	0.79	0.147	2.7122261256021895e-167	DN(P)	full_dataset
CDCA5	5.448331996780049e-299	0.8000341866281675	0.642	0.064	1.4506728774626557e-294	DN(P)	full_dataset
DTL	0	0.7977745294877998	0.669	0.052	0	DN(P)	full_dataset
COX5A	1.735155404236406e-63	0.7964951637176143	0.977	0.491	4.620024779319854e-59	DN(P)	full_dataset
NUCKS1	2.7971842033079473e-59	0.7961163637161974	0.981	0.499	7.44778265972774e-55	DN(P)	full_dataset
ANP32B	3.7679559467625655e-57	0.7885947799742001	1	0.65	1.0032559503850006e-52	DN(P)	full_dataset
RPL7A	7.377069249144705e-82	0.7872451371512215	1	0.934	1.9642184582772693e-77	DN(P)	full_dataset
HNRNPA1	1.3974762314257152e-66	0.7854649649034098	1	0.889	3.720920213794109e-62	DN(P)	full_dataset
CDCA7L	7.56454173668892e-150	0.785174500404892	0.86	0.182	2.0141348828107917e-145	DN(P)	full_dataset
HSPA8	5.983504820837483e-52	0.7838702314292334	0.996	0.787	1.5931679935961881e-47	DN(P)	full_dataset
YWHAE	5.925676686047598e-70	0.7828577530381864	0.981	0.416	1.5777706744270336e-65	DN(P)	full_dataset
PHB	4.435936533755228e-93	0.7820098500379737	0.914	0.29	1.1811124614776669e-88	DN(P)	full_dataset
SNRPD2	1.0373467099824725e-55	0.7741680683044794	0.992	0.656	2.7620393499993313e-51	DN(P)	full_dataset
ERH	1.0067555744402916e-57	0.7711912684418805	0.988	0.525	2.6805873925047205e-53	DN(P)	full_dataset
CAPG	2.3909299121834263e-120	0.7709377079620147	0.911	0.236	6.366089984179591e-116	DN(P)	full_dataset
GGH	0	0.7703690746348586	0.708	0.07	0	DN(P)	full_dataset
AKR7A2	6.565906138411042e-123	0.7690231154138438	0.922	0.244	1.748238168413324e-118	DN(P)	full_dataset
TOMM5	8.41790080757313e-76	0.7674475483024696	0.953	0.371	2.2413502690244218e-71	DN(P)	full_dataset
PPA1	5.688738996981363e-79	0.7615843974085803	0.949	0.342	1.5146836453362576e-74	DN(P)	full_dataset
PGD	2.807944750253368e-122	0.7605955862007008	0.837	0.208	7.476433692024617e-118	DN(P)	full_dataset
RPS21	5.47767100963251e-69	0.7591071885980867	1	0.919	1.4584846830247522e-64	DN(P)	full_dataset
CACYBP	2.665829597640213e-94	0.7543482038176037	0.977	0.323	7.098037886676832e-90	DN(P)	full_dataset
LAGE3	6.1635013079168255e-120	0.7525504516368984	0.891	0.233	1.641093858245934e-115	DN(P)	full_dataset
TIMELESS	5.101016556819747e-277	0.752130375844589	0.665	0.073	1.3581966684188257e-272	DN(P)	full_dataset
RPS3	2.063975579452935e-76	0.751791047677524	1	0.953	5.495541377851385e-72	DN(P)	full_dataset
ATIC	3.078649602413122e-113	0.7515333903336374	0.829	0.212	8.197212431385179e-109	DN(P)	full_dataset
EEF1G	5.670215200476482e-59	0.7508888330867514	1	0.795	1.509751499278868e-54	DN(P)	full_dataset
SNRPC	1.034765395133053e-75	0.7508056039365916	0.953	0.365	2.755166341081267e-71	DN(P)	full_dataset
SOCS2	0	0.7495036421381625	0.712	0.067	0	DN(P)	full_dataset
SRSF3	5.983636956776728e-55	0.746335848156408	0.996	0.579	1.5932031761113716e-50	DN(P)	full_dataset
KLHL23	0	0.7459043478666556	0.673	0.057	0	DN(P)	full_dataset
NUDT8	0	0.7450884556159733	0.607	0.044	0	DN(P)	full_dataset
MCM10	0	0.7400962072046079	0.611	0.044	0	DN(P)	full_dataset
MEA1	2.447451786555756e-89	0.739570579044047	0.934	0.307	6.516585126883355e-85	DN(P)	full_dataset
YEATS4	1.3920738771895153e-203	0.7387840590800799	0.774	0.122	3.7065359054048034e-199	DN(P)	full_dataset
BTF3	1.2680802734329215e-58	0.7385294142190362	0.996	0.829	3.376390536042497e-54	DN(P)	full_dataset
POLE3	9.111323127444175e-135	0.7368215016699629	0.895	0.211	2.425980895913286e-130	DN(P)	full_dataset
MTHFD1	4.905993301347471e-173	0.7365127964174061	0.689	0.114	1.3062697764167776e-168	DN(P)	full_dataset
MAT2A	2.7405598751309712e-99	0.734706971945144	0.903	0.266	7.297014723523723e-95	DN(P)	full_dataset
EIF5A	2.298324027249492e-44	0.7340531897222362	0.957	0.514	6.119517554954497e-40	DN(P)	full_dataset
RPL14	1.628792437895205e-61	0.7329576866684526	1	0.897	4.3368227451397724e-57	DN(P)	full_dataset
RPL3	6.626987363224954e-63	0.7327931126045399	1	0.929	1.764501655332276e-58	DN(P)	full_dataset
RPL7	1.076043897851911e-56	0.7310761280712201	1	0.842	2.865074482420498e-52	DN(P)	full_dataset
VAMP8	2.2735938453514483e-81	0.729022677352196	0.961	0.349	6.053670972632766e-77	DN(P)	full_dataset
CLNS1A	1.1185609957517007e-80	0.7286421601879164	0.934	0.326	2.978280507288478e-76	DN(P)	full_dataset
HAUS1	2.7243794304105937e-155	0.7259953193132078	0.809	0.162	7.253932671411247e-151	DN(P)	full_dataset
CHAF1A	2.158112049806802e-302	0.7244671353805864	0.677	0.069	5.746189143815591e-298	DN(P)	full_dataset
PGAM1	5.224279227199295e-64	0.7216874342825188	0.969	0.418	1.3910165870340842e-59	DN(P)	full_dataset
UCK2	4.8856090457771107e-259	0.721449722128566	0.708	0.086	1.3008422645286135e-254	DN(P)	full_dataset
NDST3	0	0.7176963087661972	0.58	0.025	0	DN(P)	full_dataset
SHQ1	1.0353889256784493e-260	0.7162776178121364	0.739	0.091	2.756826553511439e-256	DN(P)	full_dataset
RBBP4	1.0433003836988023e-58	0.7137822898232671	0.996	0.483	2.777891601636431e-54	DN(P)	full_dataset
RPL4	1.8828114566591172e-54	0.7134009502755911	1	0.825	5.013173784500565e-50	DN(P)	full_dataset
HNRNPD	4.895099839253709e-75	0.7123505185753738	0.942	0.343	1.3033692831996928e-70	DN(P)	full_dataset
BRCA1	0	0.7119480771337188	0.626	0.058	0	DN(P)	full_dataset
APEX1	3.268447494215574e-61	0.7094184260378842	0.942	0.398	8.702568298098387e-57	DN(P)	full_dataset
SMS	1.3700410128841744e-117	0.708399416279788	0.895	0.228	3.6478712009054025e-113	DN(P)	full_dataset
UQCRQ	2.8025287792537315e-55	0.7075269616674329	0.973	0.483	7.462013127640986e-51	DN(P)	full_dataset
ILF2	2.0480727246864507e-55	0.7074172102804352	0.984	0.492	5.453198436750144e-51	DN(P)	full_dataset
GGCT	3.3345363991315517e-133	0.7066814985178973	0.844	0.192	8.878536616327669e-129	DN(P)	full_dataset
PSMC3	7.322740357199373e-87	0.705974787865264	0.922	0.304	1.949752847507905e-82	DN(P)	full_dataset
RPL27A	8.759403330660308e-44	0.7044071691120868	0.996	0.668	2.3322787308216136e-39	DN(P)	full_dataset
SRSF10	1.2361593095442092e-59	0.7035020684533839	0.981	0.452	3.291397777592411e-55	DN(P)	full_dataset
AIF1	3.471084296551071e-67	0.7034958266324449	0.988	0.406	9.242109047996881e-63	DN(P)	full_dataset
SNRPG	3.416031681739318e-56	0.7005366713766972	0.973	0.467	9.095525955799107e-52	DN(P)	full_dataset
MYBL2	0	0.6981520144191133	0.626	0.059	0	DN(P)	full_dataset
CCDC34	2.598880414903018e-221	0.6981350468625405	0.696	0.094	6.919778992720775e-217	DN(P)	full_dataset
ORC6	2.5574609414606277e-302	0.6964669769942106	0.677	0.069	6.809495502733067e-298	DN(P)	full_dataset
MAPKAPK3	9.477173844481685e-155	0.6963292157600807	0.84	0.169	2.523392307831693e-150	DN(P)	full_dataset
MSH6	4.5960731924496735e-187	0.694744466956126	0.767	0.127	1.22375044822165e-182	DN(P)	full_dataset
GNA15	2.3489621001755927e-154	0.689722743923584	0.891	0.186	6.254346487927533e-150	DN(P)	full_dataset
CTNNAL1	1.0654462461199682e-239	0.6896215001335018	0.735	0.096	2.8368571749190273e-235	DN(P)	full_dataset
MYO7B	0	0.6882223809700219	0.479	0.023	0	DN(P)	full_dataset
GCSH	2.2263358136384495e-182	0.6870881441362673	0.782	0.134	5.927841737393735e-178	DN(P)	full_dataset
RPS8	1.2952887641247962e-66	0.6860400828779003	1	0.955	3.4488358633586824e-62	DN(P)	full_dataset
FARSA	4.268330584488971e-130	0.685738809722793	0.837	0.194	1.1364857014260335e-125	DN(P)	full_dataset
PTGES3	2.696771722935761e-50	0.6840616690095831	0.988	0.568	7.180424389488757e-46	DN(P)	full_dataset
RPL22L1	2.4287831421832887e-50	0.6838101876509268	0.903	0.41	6.4668779943772246e-46	DN(P)	full_dataset
RFC5	1.9034554425244254e-244	0.683640407182918	0.72	0.092	5.068140461265536e-240	DN(P)	full_dataset
RMI2	1.663710457664593e-288	0.6819618980111528	0.654	0.068	4.429795464577745e-284	DN(P)	full_dataset
SNRPA	2.6042450680563833e-76	0.6817000909720556	0.934	0.322	6.934062918206927e-72	DN(P)	full_dataset
ATAD5	3.3336294990891885e-266	0.6811687874248037	0.669	0.075	8.876121904274874e-262	DN(P)	full_dataset
CDK1	1.0898495596522627e-208	0.68024656570116	0.634	0.081	2.9018334375301146e-204	DN(P)	full_dataset
CEP70	1.3876966126179356e-264	0.6785815464417696	0.743	0.09	3.694881000756515e-260	DN(P)	full_dataset
EXOSC5	1.3976828946045974e-165	0.6784913848114357	0.739	0.13	3.721470475174201e-161	DN(P)	full_dataset
EIF4EBP1	4.1678700496264946e-161	0.6782870744434972	0.638	0.105	1.1097370794135505e-156	DN(P)	full_dataset
VPREB1	0	0.6765549488138322	0.42	0.006	0	DN(P)	full_dataset
TM7SF3	2.86839782163744e-133	0.6757562452526378	0.856	0.195	7.637396039891848e-129	DN(P)	full_dataset
MAL	1.539404303499414e-54	0.6753145053095901	0.949	0.396	4.0988178984975394e-50	DN(P)	full_dataset
SLC29A1	2.8562997793490346e-133	0.6750607669624802	0.918	0.212	7.605183792494739e-129	DN(P)	full_dataset
EIF3A	2.9618619708566727e-69	0.6721964279637522	0.961	0.378	7.886253683602977e-65	DN(P)	full_dataset
DKC1	4.960586521214922e-146	0.6709114693895718	0.794	0.161	1.3208057671386853e-141	DN(P)	full_dataset
RUVBL2	2.3578654435530927e-119	0.6674816871588038	0.84	0.202	6.278052530004465e-115	DN(P)	full_dataset
SUPT16H	3.0732618943986536e-110	0.6673397345262082	0.848	0.22	8.182867120025855e-106	DN(P)	full_dataset
ATP5MC2	1.0610436364544584e-49	0.6652681153627507	0.996	0.785	2.825134786423641e-45	DN(P)	full_dataset
CLEC11A	1.337941369251245e-113	0.6640318730962291	0.541	0.1	3.5624026897683647e-109	DN(P)	full_dataset
LSM5	1.4433594136756162e-70	0.6627360972343255	0.961	0.358	3.8430887748526957e-66	DN(P)	full_dataset
NSD2	7.450319423465453e-154	0.6595661994432567	0.782	0.149	1.9837220496919116e-149	DN(P)	full_dataset
SUMO2	7.061022053578374e-52	0.6579681267226412	1	0.77	1.8800677319857778e-47	DN(P)	full_dataset
CCT6A	1.7276230161401896e-65	0.655906774425232	0.93	0.359	4.599969042774869e-61	DN(P)	full_dataset
CALHM6	8.05798464183117e-229	0.6517867235472821	0.685	0.088	2.1455189907339673e-224	DN(P)	full_dataset
MKI67	9.340993814925306e-178	0.6491007479143102	0.685	0.105	2.487133013162012e-173	DN(P)	full_dataset
CENPX	4.62638991230182e-108	0.6487196619534881	0.844	0.219	1.2318225780494826e-103	DN(P)	full_dataset
FANCI	3.207934282828564e-248	0.6457222577750765	0.661	0.077	8.541445821459335e-244	DN(P)	full_dataset
BRCA2	2.8401911561242037e-236	0.6443145880582029	0.591	0.066	7.562292972296304e-232	DN(P)	full_dataset
MAD2L2	2.727384328258883e-116	0.6443075052832035	0.856	0.21	7.261933512422102e-112	DN(P)	full_dataset
RPS14	2.774178866026985e-51	0.6436370166195609	1	0.915	7.38652864868345e-47	DN(P)	full_dataset
DDX39A	1.9927229369290374e-72	0.6435889429961599	0.93	0.326	5.305824091867255e-68	DN(P)	full_dataset
POLE	0	0.6431725364995736	0.591	0.049	0	DN(P)	full_dataset
TCP1	1.7532120428774728e-70	0.6407467151475736	0.903	0.327	4.668102385365559e-66	DN(P)	full_dataset
HPF1	1.0183107211496947e-144	0.6402868181917669	0.77	0.154	2.711354126133177e-140	DN(P)	full_dataset
NMRAL1	3.929524696519323e-169	0.638771696504673	0.786	0.141	1.0462752456952349e-164	DN(P)	full_dataset
RAD51C	6.286677268934624e-150	0.6378698452800555	0.767	0.148	1.673890689626533e-145	DN(P)	full_dataset
RPS4X	6.5136715785759e-51	0.6365991798694086	1	0.937	1.7343301945116192e-46	DN(P)	full_dataset
SLC25A5	9.6910185211833e-45	0.6356767054247912	1	0.754	2.5803305914502652e-40	DN(P)	full_dataset
HNRNPF	3.9095143489205506e-47	0.6335784348460027	0.996	0.568	1.0409472905435858e-42	DN(P)	full_dataset
RNASEH2C	2.146597069759756e-87	0.6314026499436464	0.914	0.285	5.715529357942327e-83	DN(P)	full_dataset
STOML2	5.0490424274614085e-96	0.631253447153262	0.903	0.263	1.3443580367358746e-91	DN(P)	full_dataset
RPS18	7.102583541044744e-44	0.6311734958334076	0.992	0.903	1.8911338936385735e-39	DN(P)	full_dataset
DSN1	7.576132781538906e-238	0.6304409575433136	0.669	0.082	2.017221114412549e-233	DN(P)	full_dataset
RPSA	4.1074147863091794e-44	0.6288442037194111	0.996	0.877	1.0936402610026822e-39	DN(P)	full_dataset
RPL5	1.3465273797441261e-48	0.6283305549799598	1	0.92	3.58526380130671e-44	DN(P)	full_dataset
ISYNA1	2.8473367135615107e-207	0.6281198070167049	0.681	0.094	7.581318733528878e-203	DN(P)	full_dataset
PAFAH1B3	8.508730769187081e-92	0.627562453026376	0.872	0.252	2.265534654603752e-87	DN(P)	full_dataset
KPNB1	5.018118595501814e-54	0.6265184304767746	0.961	0.434	1.3361242572383131e-49	DN(P)	full_dataset
TOMM40	1.504750612752014e-122	0.6253661748954125	0.774	0.173	4.006548981513512e-118	DN(P)	full_dataset
HRH2	2.226928487774713e-182	0.6238962735839223	0.595	0.081	5.92941979154895e-178	DN(P)	full_dataset
NOP56	3.811705788652622e-117	0.6238228198324302	0.833	0.201	1.014904783286647e-112	DN(P)	full_dataset
FAM111B	0	0.6233057725289342	0.58	0.05	0	DN(P)	full_dataset
VDAC3	4.717185713496914e-87	0.6225028396188196	0.907	0.281	1.2559978680756884e-82	DN(P)	full_dataset
POLD1	1.9095008540328042e-181	0.6211889492659015	0.63	0.092	5.0842369739477444e-177	DN(P)	full_dataset
GOT2	9.672313926558402e-148	0.6203559673238991	0.794	0.158	2.57535030608544e-143	DN(P)	full_dataset
ESD	8.62593926448636e-69	0.6193387952765297	0.961	0.36	2.2967425885621383e-64	DN(P)	full_dataset
NUTF2	6.518269959381509e-68	0.6189601362991368	0.907	0.332	1.7355545593849206e-63	DN(P)	full_dataset
HYI	2.8199576976450973e-191	0.6171483637220432	0.642	0.09	7.508419365749836e-187	DN(P)	full_dataset
TPGS2	3.3557966750664585e-94	0.6167015300097601	0.875	0.25	8.935144227031952e-90	DN(P)	full_dataset
HMGN1	2.1220211402456952e-40	0.616244400485011	1	0.701	5.650093488018188e-36	DN(P)	full_dataset
CENPN	7.579407047748883e-203	0.6146163156245787	0.646	0.087	2.018092920533618e-198	DN(P)	full_dataset
GADD45GIP1	2.7533808876226217e-73	0.6123100057200581	0.903	0.309	7.331151951383992e-69	DN(P)	full_dataset
RAD54L	0	0.611498690185716	0.556	0.044	0	DN(P)	full_dataset
DSCC1	2.245041840366745e-254	0.6107674568635865	0.549	0.054	5.977648404160495e-250	DN(P)	full_dataset
MRPL12	1.9212113041642846e-122	0.6097465568194343	0.774	0.173	5.115417218467824e-118	DN(P)	full_dataset
SRSF7	7.340742624120606e-44	0.6081183760750632	0.984	0.552	1.9545461310983524e-39	DN(P)	full_dataset
HAUS4	1.9001610537685202e-136	0.6076917817608749	0.739	0.148	5.059368821764062e-132	DN(P)	full_dataset
RPS9	3.876744086356068e-43	0.6072094604409548	0.996	0.876	1.0322218804331667e-38	DN(P)	full_dataset
CDK5RAP3	2.587864397271315e-85	0.6070920574983085	0.899	0.285	6.890447744174603e-81	DN(P)	full_dataset
PPIH	3.508889400935118e-114	0.6055725926755777	0.86	0.213	9.342768918929845e-110	DN(P)	full_dataset
DHRS4L2	2.0742256152287717e-207	0.6022431071423879	0.595	0.075	5.522833123108128e-203	DN(P)	full_dataset
PRIM1	2.1608874444526428e-188	0.6020703713397566	0.63	0.089	5.753578909599607e-184	DN(P)	full_dataset
TOP2A	1.0483581287734319e-140	0.6018094649019992	0.584	0.094	2.79135835367214e-136	DN(P)	full_dataset
MYC	2.2352476721305744e-84	0.6011599412453292	0.669	0.172	5.9515704518148675e-80	DN(P)	full_dataset
SKA3	2.6590040725925274e-294	0.6004434395636533	0.553	0.048	7.079864243684864e-290	DN(P)	full_dataset
TCTEX1D2	6.106307267296426e-179	0.5991201298621105	0.712	0.114	1.6258653729903465e-174	DN(P)	full_dataset
KIFC1	1.1988032241632813e-179	0.5990734166700137	0.549	0.07	3.1919334646571527e-175	DN(P)	full_dataset
SEC61G	1.9013905535644767e-42	0.5987717787812221	0.984	0.514	5.062642487920775e-38	DN(P)	full_dataset
SERBP1	6.551426498338523e-40	0.598269595458566	0.988	0.583	1.7443828194476151e-35	DN(P)	full_dataset
CCT7	3.486070026789985e-50	0.5982043222162996	0.914	0.4	9.282010053331014e-46	DN(P)	full_dataset
COPS3	7.98515110644962e-93	0.5980023858475445	0.86	0.247	2.126126333603276e-88	DN(P)	full_dataset
ANAPC11	2.7036025086754604e-49	0.5973890666231738	0.942	0.411	7.198612039599281e-45	DN(P)	full_dataset
COX8A	3.873036474866967e-38	0.5972389832936544	0.981	0.584	1.0312346917980787e-33	DN(P)	full_dataset
AK2	3.4084208191255697e-91	0.5969669138570275	0.844	0.24	9.075261273003741e-87	DN(P)	full_dataset
CHST12	8.445888638527314e-183	0.596956543042207	0.724	0.114	2.2488023088942827e-178	DN(P)	full_dataset
CENPS	4.095282910700113e-214	0.5934397028153114	0.572	0.068	1.090410027803012e-209	DN(P)	full_dataset
RPL37A	1.1708493556231716e-44	0.5925300667203643	1	0.904	3.117503494282257e-40	DN(P)	full_dataset
SND1	1.2384195669034617e-95	0.5925093398016898	0.875	0.247	3.2974159388371573e-91	DN(P)	full_dataset
ADGRG1	2.8622624555579185e-306	0.5921887552377288	0.603	0.054	7.621060014168513e-302	DN(P)	full_dataset
GALNT2	1.7886860145730562e-154	0.5893544099654271	0.833	0.164	4.7625553824022195e-150	DN(P)	full_dataset
VDAC1	3.035284967723581e-59	0.5883133722848048	0.926	0.366	8.081749755060806e-55	DN(P)	full_dataset
ATP5MC3	4.0444659940197065e-39	0.5837544170429734	1	0.652	1.076879515567687e-34	DN(P)	full_dataset
TRGC1	0	0.5829927559351498	0.42	0.019	0	DN(P)	full_dataset
CCT3	7.37571180792675e-48	0.582109633093929	0.938	0.424	1.9638570259785768e-43	DN(P)	full_dataset
SNRNP25	4.0003032488951615e-135	0.579906491137506	0.716	0.141	1.0651207430508257e-130	DN(P)	full_dataset
SPC25	2.743379747048364e-206	0.5797251633833994	0.514	0.056	7.304522914490974e-202	DN(P)	full_dataset
RPS7	4.9369857044133447e-54	0.5796573985645699	1	0.95	1.3145218136570972e-49	DN(P)	full_dataset
NDUFAB1	8.019061347043677e-57	0.578875008492514	0.938	0.382	2.1351552742638495e-52	DN(P)	full_dataset
MRPL37	2.2444425980182324e-106	0.5785585041453931	0.802	0.199	5.976052861483346e-102	DN(P)	full_dataset
ARL2	5.824068779429681e-129	0.5770472933371145	0.778	0.167	1.5507165532109469e-124	DN(P)	full_dataset
PRDX6	8.816674806352874e-55	0.5760977392888424	0.957	0.406	2.347527833939516e-50	DN(P)	full_dataset
MRPL51	6.5238493982051526e-55	0.5751562891829531	0.942	0.389	1.737040140766104e-50	DN(P)	full_dataset
LSM3	8.862293738937404e-63	0.5737145725623849	0.942	0.353	2.359674330929473e-58	DN(P)	full_dataset
RPL23A	2.578302237822357e-40	0.5728401895779696	1	0.881	6.864987538425808e-36	DN(P)	full_dataset
MZT2B	6.123047724047943e-70	0.5728198187179067	0.852	0.28	1.6303226870050055e-65	DN(P)	full_dataset
NDUFA6	2.0674082026536745e-58	0.5724025624694611	0.911	0.357	5.504681080385674e-54	DN(P)	full_dataset
NDUFA11	6.309428945742262e-40	0.5719522926248042	0.992	0.568	1.6799485510933347e-35	DN(P)	full_dataset
FIRRE	3.8723791577950774e-273	0.5710657738994313	0.553	0.051	1.0310596745545173e-268	DN(P)	full_dataset
RPL39L	3.9943890955772133e-175	0.5708187690958426	0.607	0.087	1.0635460405883888e-170	DN(P)	full_dataset
MLLT11	4.134050223555144e-152	0.5706635855343387	0.833	0.162	1.1007322125237926e-147	DN(P)	full_dataset
UQCRC1	3.77001394646538e-59	0.567351576708401	0.914	0.353	1.003803913385872e-54	DN(P)	full_dataset
PSMG1	1.0460745810369577e-184	0.5661367165842146	0.685	0.104	2.7852781794690034e-180	DN(P)	full_dataset
RPL15	7.377656289307442e-50	0.565298417372726	0.996	0.937	1.9643747635909997e-45	DN(P)	full_dataset
HMGB3	1.3736750859291592e-159	0.5643691205388119	0.716	0.122	3.6575472837949793e-155	DN(P)	full_dataset
CDCA4	5.5744448269224205e-165	0.5641374882747303	0.638	0.099	1.4842516796163635e-160	DN(P)	full_dataset
TCEAL9	3.543650878496023e-200	0.5637597057196732	0.681	0.095	9.435324829083512e-196	DN(P)	full_dataset
TCF19	4.648704455459324e-238	0.5636641892267236	0.591	0.065	1.2377640483105996e-233	DN(P)	full_dataset
RPS12	7.834954675715418e-46	0.5634425125365663	1	0.956	2.086135031955987e-41	DN(P)	full_dataset
PRDX2	1.582622595565811e-45	0.563105774410285	0.957	0.455	4.2138909229535286e-41	DN(P)	full_dataset
C21orf58	9.684413184424553e-223	0.5603190625702302	0.529	0.056	2.5785718544848815e-218	DN(P)	full_dataset
TEX30	4.7066490627333756e-206	0.5600001462632488	0.65	0.087	1.2531923794433887e-201	DN(P)	full_dataset
AC000065.1	0	0.5578639702727015	0.397	0.008	0	DN(P)	full_dataset
EIF3L	2.6423231126599228e-34	0.5562301343560461	0.973	0.604	7.03544951976831e-30	DN(P)	full_dataset
PSME1	1.7172219001457768e-35	0.5561819561634289	0.996	0.673	4.572275031328146e-31	DN(P)	full_dataset
KIF22	1.2918205447928963e-107	0.5554052197164636	0.809	0.195	3.4396013825655655e-103	DN(P)	full_dataset
MYL6B	4.800520860339213e-104	0.5540900270698349	0.899	0.239	1.2781866842739188e-99	DN(P)	full_dataset
NUDC	1.5381553245977572e-63	0.5537439599756155	0.93	0.344	4.0954923672739886e-59	DN(P)	full_dataset
CHAF1B	0	0.5516291811818436	0.564	0.04	0	DN(P)	full_dataset
EIF1AX	8.911163023497914e-74	0.5501012456231329	0.911	0.306	2.3726862666365544e-69	DN(P)	full_dataset
EZH2	3.6112722997796265e-143	0.5486430985536631	0.763	0.147	9.615373625393234e-139	DN(P)	full_dataset
CCT5	1.55940524148938e-58	0.5481757672632375	0.891	0.333	4.1520723959896236e-54	DN(P)	full_dataset
H2AFV	1.0512935472306665e-43	0.5476429071991831	0.988	0.519	2.7991741988563727e-39	DN(P)	full_dataset
RPS16	3.3271433009664236e-40	0.5471124940648178	1	0.896	8.858851753153199e-36	DN(P)	full_dataset
CKS2	3.370367808729568e-107	0.5468705621019312	0.794	0.192	8.973941327523348e-103	DN(P)	full_dataset
CDK2	4.091256447612138e-156	0.5457538121724975	0.654	0.108	1.089337941741208e-151	DN(P)	full_dataset
RSL1D1	7.810547901050235e-52	0.5456890903398461	0.914	0.376	2.0796364841336357e-47	DN(P)	full_dataset
NAA38	4.912606137525863e-76	0.5443857856305903	0.911	0.295	1.3080305101776362e-71	DN(P)	full_dataset
HIST1H3B	3.848546737659114e-86	0.5436864461501395	0.377	0.065	1.0247140543691158e-81	DN(P)	full_dataset
HADH	2.024692032172633e-103	0.5436497121560717	0.934	0.249	5.390945004862852e-99	DN(P)	full_dataset
SCGB3A1	4.4968810593359795e-298	0.543418965491064	0.412	0.027	1.1973395508587979e-293	DN(P)	full_dataset
SRP9	5.603476616703952e-37	0.543093738621879	0.996	0.601	1.4919816839635943e-32	DN(P)	full_dataset
BZW2	3.347586597679676e-98	0.5426219420068441	0.794	0.205	8.913284074981906e-94	DN(P)	full_dataset
SUMO3	8.323129661899036e-69	0.5398716671761207	0.899	0.307	2.2161165037772374e-64	DN(P)	full_dataset
RPL31	9.067933781360787e-36	0.5396252552915368	0.996	0.813	2.414428048625123e-31	DN(P)	full_dataset
CBX5	4.3904841881847976e-100	0.5393885305895538	0.879	0.237	1.1690103199460842e-95	DN(P)	full_dataset
NOP58	5.902952137119825e-62	0.5386725935314756	0.891	0.319	1.5717200360295246e-57	DN(P)	full_dataset
POLR2F	4.374552333221467e-86	0.536373100571677	0.84	0.242	1.1647683042435478e-81	DN(P)	full_dataset
MSI2	9.667504022497397e-118	0.5358777357610846	0.887	0.216	2.574069621030157e-113	DN(P)	full_dataset
TALDO1	2.748455110026947e-49	0.5351011807602133	0.977	0.434	7.31803657595775e-45	DN(P)	full_dataset
RPL26	4.937442483954813e-41	0.5338424204598775	1	0.937	1.3146434357778085e-36	DN(P)	full_dataset
PSMA2	6.374462732878799e-45	0.5326461048501454	0.973	0.475	1.697264447256309e-40	DN(P)	full_dataset
MPC2	7.253444709346864e-71	0.5316930187774865	0.918	0.315	1.931302188310696e-66	DN(P)	full_dataset
PRPF19	9.16947584636135e-85	0.5315387447107961	0.782	0.218	2.4414646388521733e-80	DN(P)	full_dataset
RTN4	6.063673053668214e-62	0.5303947074025661	0.973	0.371	1.6145135872696987e-57	DN(P)	full_dataset
NIPSNAP3A	4.597701292801777e-168	0.5302729762874372	0.696	0.114	1.2241839462214012e-163	DN(P)	full_dataset
PM20D2	3.38261049965994e-211	0.5297842425258645	0.533	0.06	9.006538716394556e-207	DN(P)	full_dataset
FAM111A	1.5988071543352446e-97	0.5290516963236795	0.735	0.18	4.256983929133022e-93	DN(P)	full_dataset
PSMA4	1.0447312949843539e-56	0.5276284046093509	0.938	0.37	2.7817015460253405e-52	DN(P)	full_dataset
HIVEP3	8.571533478428447e-162	0.5264679446545192	0.623	0.096	2.2822565039663582e-157	DN(P)	full_dataset
ACTL6A	4.2894398691392605e-127	0.5263928852893638	0.805	0.174	1.1421062595570195e-122	DN(P)	full_dataset
AKR1A1	1.898076112868073e-68	0.5261403316242058	0.895	0.304	5.053817458122532e-64	DN(P)	full_dataset
BIRC5	6.283429659796205e-133	0.5241689669585542	0.533	0.084	1.6730259812173374e-128	DN(P)	full_dataset
TUBG1	3.559047644679342e-175	0.5237496623028807	0.665	0.102	9.476320258723216e-171	DN(P)	full_dataset
SMARCC1	2.149639409565914e-89	0.5236745619316565	0.829	0.233	5.723629891910202e-85	DN(P)	full_dataset
LYAR	1.4859713895564072e-142	0.5235342946669785	0.607	0.102	3.95654742183289e-138	DN(P)	full_dataset
SYNCRIP	1.3087130623675936e-72	0.523157266381507	0.903	0.301	3.484579399859955e-68	DN(P)	full_dataset
RPS3A	3.493317775924164e-43	0.5223802348752118	1	0.959	9.301307910175679e-39	DN(P)	full_dataset
BAZ1B	1.6452345878995091e-87	0.5218422379928163	0.833	0.237	4.380601613741233e-83	DN(P)	full_dataset
ACAA2	1.0026613386835895e-118	0.5215330053975851	0.778	0.174	2.6696860803789253e-114	DN(P)	full_dataset
CISH	1.7808453578839898e-132	0.5198526471900904	0.459	0.065	4.741678849901911e-128	DN(P)	full_dataset
AKR1B1	6.04777818760875e-101	0.5194274265680077	0.856	0.221	1.6102814202327058e-96	DN(P)	full_dataset
CBX1	8.987038957008574e-88	0.5187470180021337	0.844	0.238	2.392888992693103e-83	DN(P)	full_dataset
TOMM6	9.548278353725467e-42	0.5177733017563844	0.969	0.452	2.5423245944629427e-37	DN(P)	full_dataset
VRK1	2.514377850078024e-124	0.5175680446847304	0.724	0.149	6.694782463617748e-120	DN(P)	full_dataset
TXN	1.373017506611928e-51	0.5175606168755471	0.984	0.566	3.6557964131049193e-47	DN(P)	full_dataset
PRMT1	3.245406210051971e-50	0.5171015511062589	0.926	0.379	8.641218574884379e-46	DN(P)	full_dataset
XRCC2	0	0.5170281441167531	0.502	0.026	0	DN(P)	full_dataset
FANCL	6.774099036210642e-237	0.5147759938720369	0.572	0.062	1.8036716093814454e-232	DN(P)	full_dataset
NOLC1	8.34902738838563e-90	0.5135812224634031	0.735	0.191	2.2230120324315578e-85	DN(P)	full_dataset
ATP5MF	5.530588735848003e-34	0.5134625386607476	0.984	0.577	1.4725745568068892e-29	DN(P)	full_dataset
EIF4A1	7.080034890955269e-31	0.5125112467830046	1	0.702	1.88513009006575e-26	DN(P)	full_dataset
TERT	0	0.511453081418262	0.416	0.026	0	DN(P)	full_dataset
THOC3	1.9893770356344563e-89	0.5105108020003852	0.794	0.217	5.296915295080303e-85	DN(P)	full_dataset
SAC3D1	1.6813581217156815e-139	0.5100997754801158	0.63	0.11	4.476784134880174e-135	DN(P)	full_dataset
HIST1H2AG	2.168619567124492e-43	0.508097232661813	0.315	0.075	5.774166459425672e-39	DN(P)	full_dataset
AC010615.2	1.1402061874388485e-291	0.5080551481347432	0.467	0.035	3.0359129946746783e-287	DN(P)	full_dataset
NDUFB6	2.4946332198709505e-54	0.507929395275019	0.949	0.375	6.642210411228393e-50	DN(P)	full_dataset
POLA2	5.9207765803153985e-208	0.5078862882126587	0.615	0.078	1.576465972274778e-203	DN(P)	full_dataset
XRCC6	1.7291813283869267e-36	0.5078690038802542	0.988	0.537	4.604118204963031e-32	DN(P)	full_dataset
FAM216A	1.7470169072020297e-206	0.5074780765031628	0.541	0.062	4.651607217116125e-202	DN(P)	full_dataset
FANCG	1.0772112843343432e-215	0.5069654136567247	0.568	0.065	2.8681827656686222e-211	DN(P)	full_dataset
IPO5	2.7783111994146083e-112	0.5068756856203508	0.747	0.169	7.397531399561337e-108	DN(P)	full_dataset
NDUFAF8	4.186374744396051e-78	0.5058441211399713	0.813	0.244	1.1146641394428926e-73	DN(P)	full_dataset
SERPINB1	1.8575106275714114e-62	0.504433842749259	0.774	0.255	4.94580779697164e-58	DN(P)	full_dataset
PABPN1	1.0606373394452942e-83	0.5042284829378041	0.883	0.265	2.8240529800070403e-79	DN(P)	full_dataset
PDCD5	4.322268005623565e-70	0.5042268942496052	0.899	0.302	1.1508470791773305e-65	DN(P)	full_dataset
GMPS	1.0698822211365552e-94	0.5033811848545158	0.739	0.186	2.8486684019981916e-90	DN(P)	full_dataset
MNS1	6.863814513003238e-216	0.500698322453094	0.447	0.042	1.827559252232242e-211	DN(P)	full_dataset
CD320	6.129925973891072e-133	0.5003340843291739	0.72	0.141	1.632154089808237e-128	DN(P)	full_dataset
NCAPH	2.18506713419837e-201	0.49839216269905706	0.553	0.065	5.81795975151658e-197	DN(P)	full_dataset
SNU13	2.112773080104598e-41	0.4968310715233246	0.965	0.459	5.625469603086503e-37	DN(P)	full_dataset
RPS15	9.340576822812903e-38	0.4965954723952972	1	0.935	2.4870219848421635e-33	DN(P)	full_dataset
POP7	2.593750879073663e-134	0.4952206885417294	0.689	0.131	6.906121090621535e-130	DN(P)	full_dataset
MPST	4.375809612356726e-148	0.4939080577952648	0.58	0.091	1.1651030673861018e-143	DN(P)	full_dataset
TMEM97	1.6497712536729077e-189	0.4907464355011777	0.506	0.06	4.392680940029484e-185	DN(P)	full_dataset
SFXN4	9.971035268920745e-180	0.4906772895505994	0.56	0.074	2.6548878507028373e-175	DN(P)	full_dataset
LRRC59	9.050808600237869e-99	0.4899379295082771	0.813	0.209	2.409868297899335e-94	DN(P)	full_dataset
HMGN5	2.0841618707803587e-175	0.48993408102429314	0.638	0.093	5.549289397139783e-171	DN(P)	full_dataset
RPL41	3.260224072369644e-41	0.4897945618608306	1	0.972	8.680672615091415e-37	DN(P)	full_dataset
NDUFS6	2.6460863805027704e-50	0.4897481635143437	0.942	0.383	7.045469596726677e-46	DN(P)	full_dataset
CMSS1	1.3079787873049103e-145	0.48955086673693315	0.56	0.087	3.482624319078054e-141	DN(P)	full_dataset
ATP5F1A	1.7113343863828933e-35	0.4894411775694525	0.988	0.554	4.556598937183091e-31	DN(P)	full_dataset
ITGB3BP	4.4874179083935656e-150	0.48938691544776125	0.673	0.115	1.1948198922888708e-145	DN(P)	full_dataset
PARK7	9.915973390201076e-34	0.48929292863014084	0.981	0.552	2.6402270748749385e-29	DN(P)	full_dataset
NDUFA4	6.031502438025353e-32	0.48853758920162216	0.992	0.641	1.6059478391486304e-27	DN(P)	full_dataset
SSBP1	8.167058423017132e-45	0.4879688317652737	0.946	0.417	2.1745609757125415e-40	DN(P)	full_dataset
WDR76	9.075181835477058e-158	0.4876548827980445	0.506	0.068	2.416357915514121e-153	DN(P)	full_dataset
RPL36	2.424463271166188e-31	0.48760639444047893	1	0.888	6.455375905807092e-27	DN(P)	full_dataset
RCBTB2	4.768338746350028e-165	0.48723979421383234	0.502	0.064	1.2696178746031584e-160	DN(P)	full_dataset
BRI3BP	4.6770185005897625e-183	0.4872081516236656	0.49	0.058	1.2453029459670302e-178	DN(P)	full_dataset
FOXM1	1.2205318421490306e-185	0.4861771773575611	0.405	0.04	3.249788082906009e-181	DN(P)	full_dataset
ALYREF	6.589366251415838e-148	0.4861235333277822	0.564	0.087	1.7544846581019811e-143	DN(P)	full_dataset
SMC1A	5.097407268455145e-81	0.48607096693811214	0.821	0.239	1.3572356592988669e-76	DN(P)	full_dataset
ZNF22	2.6827885367240415e-59	0.4847216389837792	0.926	0.344	7.143192757881433e-55	DN(P)	full_dataset
BAHCC1	0	0.48434595271468844	0.471	0.024	0	DN(P)	full_dataset
AURKB	6.4987119863508034e-111	0.48308138783416993	0.409	0.061	1.730347053485765e-106	DN(P)	full_dataset
POC1A	1.2161571308688846e-223	0.4823304825195176	0.498	0.05	3.238139976651492e-219	DN(P)	full_dataset
MZB1	4.839536257287606e-55	0.48096206771145855	0.996	0.435	1.288574923865398e-50	DN(P)	full_dataset
PPIF	9.611884932241042e-121	0.47962006963792214	0.654	0.129	2.5592604820585e-116	DN(P)	full_dataset
CCNE2	5.419328053333991e-230	0.4792528620842893	0.447	0.04	1.4429502874807083e-225	DN(P)	full_dataset
POLR2L	1.6874810910687114e-41	0.4784021585021794	0.981	0.469	4.493087153079551e-37	DN(P)	full_dataset
MRPS15	1.3048226845281875e-81	0.47813023692636003	0.856	0.25	3.4742208798247525e-77	DN(P)	full_dataset
PPM1G	1.1373561975250354e-51	0.47766038688417534	0.946	0.386	3.0283246115301593e-47	DN(P)	full_dataset
RBBP7	2.599187307190356e-66	0.4775200627444207	0.899	0.305	6.920596124125042e-62	DN(P)	full_dataset
ILF3	1.0385450229230306e-50	0.4768709933617883	0.965	0.418	2.7652299780348613e-46	DN(P)	full_dataset
MIS18A	8.590569138661532e-158	0.47658600195585465	0.619	0.097	2.2873249388600195e-153	DN(P)	full_dataset
EBNA1BP2	2.0460217706091206e-108	0.47650804026436433	0.685	0.149	5.4477375664238446e-104	DN(P)	full_dataset
WDHD1	1.7825161402563108e-229	0.4750167801840083	0.537	0.056	4.7461274750464534e-225	DN(P)	full_dataset
CCT8	1.4494059514452185e-42	0.47369467632935014	0.957	0.434	3.859188286318039e-38	DN(P)	full_dataset
CSNK2B	3.7412140452010444e-33	0.4730096390662113	0.984	0.598	9.961356516752301e-29	DN(P)	full_dataset
GLO1	3.3683666002966895e-95	0.47250098935216955	0.809	0.21	8.968612909949965e-91	DN(P)	full_dataset
SLIRP	4.636411637628308e-57	0.472406951695339	0.864	0.311	1.2344909626349133e-52	DN(P)	full_dataset
RFC1	5.936832634011074e-85	0.4718582326967392	0.833	0.237	1.5807410571317886e-80	DN(P)	full_dataset
ATP5PF	1.6620454668216702e-34	0.47111027292334406	0.988	0.559	4.425362259959379e-30	DN(P)	full_dataset
RPL19	4.05751631512245e-32	0.47105274662943764	1	0.946	1.0803542940645036e-27	DN(P)	full_dataset
NEIL3	1.305983866089526e-147	0.4710099496606343	0.599	0.094	3.4773126418499718e-143	DN(P)	full_dataset
SHMT2	3.5266373785873825e-83	0.47038903772277685	0.817	0.228	9.390024684226764e-79	DN(P)	full_dataset
ATP5F1B	4.381635067168436e-28	0.469326625917883	0.992	0.649	1.1666541529842677e-23	DN(P)	full_dataset
UQCRH	7.402479694950648e-29	0.46893265623437896	0.984	0.608	1.9709842435775596e-24	DN(P)	full_dataset
ATP5PD	1.3230206512083272e-45	0.46890806766395343	0.949	0.417	3.522674785907292e-41	DN(P)	full_dataset
FADS2	2.089997236024666e-189	0.4685268164488992	0.479	0.053	5.564826640639276e-185	DN(P)	full_dataset
NDUFA12	1.4545090627862492e-46	0.4681653316916554	0.961	0.405	3.872775830574667e-42	DN(P)	full_dataset
CCDC138	1.2048331771238055e-238	0.46734043235567263	0.502	0.048	3.2079888174098446e-234	DN(P)	full_dataset
POLR2H	3.2903356802440656e-91	0.4667358797014771	0.759	0.195	8.760847782217849e-87	DN(P)	full_dataset
MSH2	8.3872738927740755e-123	0.46668234644103235	0.712	0.145	2.233195546690025e-118	DN(P)	full_dataset
SRSF1	1.4792689294257184e-57	0.46667733284907187	0.922	0.345	3.938701451488918e-53	DN(P)	full_dataset
RPL18A	3.8352393217023086e-31	0.4663069216693483	1	0.939	1.0211708217964567e-26	DN(P)	full_dataset
RBBP8	5.054386101988404e-154	0.46583811970929606	0.634	0.102	1.3457808435154324e-149	DN(P)	full_dataset
HDAC2	1.287776248293701e-51	0.4632122642295169	0.946	0.38	3.4288330387068086e-47	DN(P)	full_dataset
POLE2	0	0.46266802000087653	0.459	0.031	0	DN(P)	full_dataset
REC8	3.169098391825464e-115	0.46252446978678674	0.712	0.151	8.43804137807448e-111	DN(P)	full_dataset
BOLA3	6.486451480765909e-96	0.4623769085208149	0.677	0.159	1.727082571268731e-91	DN(P)	full_dataset
TRMT112	3.5830869161890936e-31	0.4610070946276361	0.977	0.544	9.54032722304508e-27	DN(P)	full_dataset
TRIM28	6.708920720059793e-89	0.46062542706058474	0.759	0.199	1.7863172309231206e-84	DN(P)	full_dataset
NONO	1.574150433649027e-36	0.46028011810269276	0.961	0.474	4.1913329446338987e-32	DN(P)	full_dataset
POLR2I	8.572435679712514e-69	0.4592767747368419	0.864	0.281	2.282496724080254e-64	DN(P)	full_dataset
EBP	4.929512024293932e-137	0.45894690137165106	0.696	0.129	1.3125318715885024e-132	DN(P)	full_dataset
NOP53	1.1992321757977296e-28	0.45861335118906776	0.981	0.585	3.1930755912790346e-24	DN(P)	full_dataset
MYB	7.597329938492355e-201	0.45810564690896083	0.743	0.109	2.0228650694229745e-196	DN(P)	full_dataset
EXO1	1.0696272146770652e-282	0.4578622612127049	0.451	0.034	2.847989421799154e-278	DN(P)	full_dataset
SRSF9	5.999184625394243e-56	0.45770769057821736	0.887	0.331	1.5973428983574712e-51	DN(P)	full_dataset
DDB2	6.380755607735295e-148	0.4575024576338535	0.658	0.111	1.6989399881155996e-143	DN(P)	full_dataset
RPS24	6.7630244777958107e-33	0.45716430442180833	1	0.936	1.8007228974579126e-28	DN(P)	full_dataset
AC245060.5	2.5656521597458275e-159	0.45605268639050256	0.521	0.07	6.83130544053924e-155	DN(P)	full_dataset
TFDP1	7.668813449136229e-118	0.45582232212620627	0.626	0.121	2.0418982689670125e-113	DN(P)	full_dataset
CTPS1	3.864234920441844e-144	0.4551858149541374	0.638	0.108	1.0288911899168454e-139	DN(P)	full_dataset
COPS6	1.8670227786597032e-62	0.45493732800093667	0.883	0.308	4.971134850459326e-58	DN(P)	full_dataset
POLR3K	2.6870253337868497e-115	0.45273959073580256	0.642	0.129	7.154473653740866e-111	DN(P)	full_dataset
PPP1R14B	8.19084208611216e-148	0.452407248237167	0.646	0.109	2.1808936138482236e-143	DN(P)	full_dataset
HNRNPA2B1	2.9494547339541675e-35	0.4522878781592503	1	0.881	7.853218174626366e-31	DN(P)	full_dataset
RPL10	1.2838363050503523e-30	0.45223658317356286	1	0.963	3.418342545827068e-26	DN(P)	full_dataset
NOTCH1	4.009961903704005e-184	0.45167850825057226	0.533	0.066	1.0676924564802283e-179	DN(P)	full_dataset
RPS28	8.038795150738643e-36	0.45121720392770115	1	0.954	2.1404095968356713e-31	DN(P)	full_dataset
GAMT	3.6413703512732993e-134	0.450824612716359	0.693	0.131	9.695512697300287e-130	DN(P)	full_dataset
FN3KRP	1.7428438566300425e-137	0.4507473903836061	0.599	0.101	4.640496052663151e-133	DN(P)	full_dataset
DARS	1.7262276206500414e-59	0.4505347420587671	0.872	0.309	4.5962536627428e-55	DN(P)	full_dataset
MDH2	1.2403729027317076e-36	0.44831993334374953	0.946	0.448	3.3026168908134444e-32	DN(P)	full_dataset
HNRNPR	6.72830182075341e-43	0.4474573490337388	0.981	0.447	1.791477642793803e-38	DN(P)	full_dataset
CCNA2	1.6215060167517433e-139	0.4466674207603331	0.525	0.078	4.317421920203192e-135	DN(P)	full_dataset
E2F1	1.5440405843737056e-284	0.4465510908345821	0.42	0.03	4.1111624599534284e-280	DN(P)	full_dataset
MDH1	1.9597770237769195e-42	0.44652038736424116	0.953	0.421	5.218102303508426e-38	DN(P)	full_dataset
XRCC5	3.23063916628604e-34	0.446185201176581	0.981	0.524	8.601899844153211e-30	DN(P)	full_dataset
SLFN13	4.990021403670916e-251	0.4461467938670475	0.44	0.036	1.328643098941418e-246	DN(P)	full_dataset
MRPS25	8.918509589523531e-98	0.446125406597482	0.708	0.168	2.3746423633065355e-93	DN(P)	full_dataset
SEM1	2.9227918614828274e-35	0.4459874550034426	0.984	0.497	7.7822256103841765e-31	DN(P)	full_dataset
NR2C2AP	1.5197561830578403e-150	0.44468229998910025	0.486	0.066	4.046502813009806e-146	DN(P)	full_dataset
PHF5A	1.0338874792656837e-76	0.44426611407309125	0.856	0.259	2.7528288022928096e-72	DN(P)	full_dataset
LRRC28	3.793774048730298e-117	0.44316636733418313	0.626	0.122	1.0101302782149292e-112	DN(P)	full_dataset
NDUFS8	2.846634976759099e-45	0.44238238099338223	0.946	0.399	7.579450289118777e-41	DN(P)	full_dataset
MRTO4	1.3479967004108306e-109	0.44191051809933407	0.599	0.118	3.589176014513878e-105	DN(P)	full_dataset
GCAT	1.4645545795745043e-272	0.44159587353354945	0.451	0.035	3.8995230235750753e-268	DN(P)	full_dataset
TRA2B	2.0238024867777894e-38	0.44111228529836444	0.946	0.44	5.388576501294542e-34	DN(P)	full_dataset
RPL13	4.331256835940222e-36	0.44057967472452564	1	0.964	1.1532404451374435e-31	DN(P)	full_dataset
ACOT7	2.8519599795168085e-133	0.4404514753558306	0.591	0.101	7.593628641461454e-129	DN(P)	full_dataset
PAQR4	4.542603308293567e-210	0.44025153557880325	0.432	0.041	1.2095135568662452e-205	DN(P)	full_dataset
DDT	7.822794568971362e-51	0.4399458890049306	0.918	0.355	2.0828972819343147e-46	DN(P)	full_dataset
FANCD2	2.5980059929468993e-187	0.43978979695304277	0.447	0.048	6.917450756820414e-183	DN(P)	full_dataset
MORF4L2	5.917116859891805e-81	0.43951376219737603	0.79	0.221	1.575491535114792e-76	DN(P)	full_dataset
HNRNPC	5.478586125679995e-25	0.4394640593426704	0.992	0.648	1.4587283418235555e-20	DN(P)	full_dataset
RPL6	1.0881376949583027e-31	0.4383223699666541	1	0.94	2.8972754265959768e-27	DN(P)	full_dataset
MTHFD2	2.7505389932202354e-106	0.43791784903771513	0.658	0.14	7.3235851233482e-102	DN(P)	full_dataset
TEDC2	0	0.4378725584600377	0.416	0.026	0	DN(P)	full_dataset
HACD3	1.7378525269718162e-94	0.43716684265399564	0.755	0.187	4.627206138315158e-90	DN(P)	full_dataset
EBPL	3.8802176960513716e-98	0.436473349151215	0.665	0.151	1.0331467637506381e-93	DN(P)	full_dataset
ESCO2	3.759838397046852e-214	0.4364379170047959	0.451	0.043	1.0010945715976948e-209	DN(P)	full_dataset
OSTC	3.586606746412846e-37	0.4363974783379496	0.942	0.461	9.549699122998844e-33	DN(P)	full_dataset
CHCHD3	6.566616615747308e-78	0.43592536653742786	0.759	0.215	1.748427340108878e-73	DN(P)	full_dataset
FH	6.917527633538808e-109	0.43580668557690344	0.654	0.137	1.841860907706043e-104	DN(P)	full_dataset
NRM	1.057731464811018e-138	0.43547434679258923	0.51	0.076	2.8163157982058167e-134	DN(P)	full_dataset
GART	4.389732751818233e-110	0.4351112715231099	0.696	0.151	1.1688102424991226e-105	DN(P)	full_dataset
ABCC1	8.88191009768789e-166	0.43502185428343987	0.607	0.089	2.3648973826103774e-161	DN(P)	full_dataset
UQCC2	1.2261626316067925e-71	0.434583434321383	0.743	0.216	3.2647806229162455e-67	DN(P)	full_dataset
SRRT	2.2235899569976196e-77	0.4344446275443884	0.833	0.245	5.920530619501862e-73	DN(P)	full_dataset
TP53	4.94360509590507e-124	0.4334175125903543	0.611	0.113	1.316284292835684e-119	DN(P)	full_dataset
RNPS1	1.53553346852691e-39	0.433383927226318	0.938	0.425	4.088511413299751e-35	DN(P)	full_dataset
CMC2	4.647522191560947e-88	0.4329563204491056	0.755	0.197	1.2374492587250176e-83	DN(P)	full_dataset
MLEC	2.0146713382898212e-71	0.4322978032747721	0.774	0.234	5.364263905330478e-67	DN(P)	full_dataset
ACYP1	9.572896859910451e-138	0.43145175687337745	0.642	0.112	2.5488795179197567e-133	DN(P)	full_dataset
ELP5	1.1704871035724387e-98	0.431416355987597	0.782	0.192	3.116538961971975e-94	DN(P)	full_dataset
ARL6IP6	1.989283782177341e-101	0.43065869450578553	0.778	0.187	5.296666998425388e-97	DN(P)	full_dataset
CDK2AP1	1.0015288795933016e-154	0.4305895115475709	0.514	0.071	2.666670794805125e-150	DN(P)	full_dataset
TPX2	2.7753136734539458e-145	0.43035210093521004	0.588	0.092	7.389550186938476e-141	DN(P)	full_dataset
RBX1	4.503132575722366e-33	0.43026172241004623	0.961	0.483	1.199004079611837e-28	DN(P)	full_dataset
CASP8AP2	1.2523830209031723e-134	0.43019820002902387	0.669	0.123	3.3345950314567865e-130	DN(P)	full_dataset
AP2S1	9.64337563942693e-46	0.4297546249819746	0.942	0.391	2.567645197753814e-41	DN(P)	full_dataset
PSMB2	3.660096318319959e-46	0.4296125551522292	0.911	0.371	9.745372457158723e-42	DN(P)	full_dataset
UGP2	8.58008940722576e-63	0.42819908781450855	0.922	0.328	2.2845346055679308e-58	DN(P)	full_dataset
GXYLT2	0	0.42814875483237863	0.412	0.02	0	DN(P)	full_dataset
MAP1A	6.685290819193472e-101	0.42735101522692764	0.774	0.185	1.7800255335184537e-96	DN(P)	full_dataset
RFC3	1.0768636359064592e-164	0.4272873734492877	0.525	0.07	2.867257116964538e-160	DN(P)	full_dataset
BLM	3.0296808122589795e-186	0.42657104583258865	0.502	0.059	8.066828130720759e-182	DN(P)	full_dataset
TUFM	4.583006163512659e-38	0.4262166899362754	0.942	0.441	1.2202712210968806e-33	DN(P)	full_dataset
RBFA	5.538903537757668e-129	0.42609855129546437	0.654	0.122	1.4747884559633566e-124	DN(P)	full_dataset
FARSB	4.5624620164244804e-104	0.4240142350938901	0.584	0.117	1.214801136493182e-99	DN(P)	full_dataset
DERA	3.560127926815576e-118	0.4236763595626259	0.638	0.124	9.479196617939154e-114	DN(P)	full_dataset
LRR1	8.140613363065945e-137	0.42361800803339544	0.626	0.108	2.1675197140499385e-132	DN(P)	full_dataset
MIS18BP1	1.6147014615126358e-83	0.4234888963301785	0.782	0.214	4.299304111423544e-79	DN(P)	full_dataset
NDUFB3	6.679213648935725e-48	0.4234378318326195	0.949	0.384	1.7784074261656262e-43	DN(P)	full_dataset
DBI	4.5098649001127565e-35	0.4232402543767966	0.957	0.479	1.2007966283040225e-30	DN(P)	full_dataset
ODC1	1.2449663460183057e-77	0.421872478910411	0.798	0.226	3.314847392908341e-73	DN(P)	full_dataset
LSM2	3.0241415947600907e-45	0.4213027707385597	0.918	0.384	8.052079410208218e-41	DN(P)	full_dataset
CNBP	3.137316315464453e-23	0.4210793040249552	0.988	0.658	8.353418421555653e-19	DN(P)	full_dataset
DNAJC19	4.598999585391035e-72	0.42055309159791887	0.837	0.257	1.224529629606217e-67	DN(P)	full_dataset
NCAPH2	3.471321458809839e-127	0.4192766682806698	0.533	0.088	9.242740516227077e-123	DN(P)	full_dataset
THOC7	1.6616328137914177e-59	0.41883049099970404	0.887	0.309	4.424263530001029e-55	DN(P)	full_dataset
NDUFV1	4.961290684239145e-45	0.41817203439467265	0.93	0.398	1.3209932575855146e-40	DN(P)	full_dataset
PYCR2	5.7118255909838946e-64	0.41813501284033905	0.837	0.276	1.5208306818553717e-59	DN(P)	full_dataset
TIMM8B	1.6394616598062078e-60	0.4181169278563329	0.844	0.282	4.365230615400009e-56	DN(P)	full_dataset
MZT2A	1.352718176217844e-69	0.4176558915081422	0.848	0.261	3.6017474159976314e-65	DN(P)	full_dataset
RIF1	9.964872391879663e-109	0.4172927107135538	0.716	0.159	2.653246923061879e-104	DN(P)	full_dataset
POLR2D	3.0696795690394e-108	0.41723805299127414	0.716	0.159	8.173328820524307e-104	DN(P)	full_dataset
CDCA2	1.4810356710295593e-151	0.4171642763245347	0.428	0.052	3.9434055776833043e-147	DN(P)	full_dataset
MRPL27	9.15910421542484e-95	0.415933898654949	0.778	0.196	2.4387030883990176e-90	DN(P)	full_dataset
PIGX	8.282857529123334e-129	0.4159232393550275	0.665	0.125	2.2053936457043786e-124	DN(P)	full_dataset
MME	4.297823468454692e-205	0.4153428949413082	0.502	0.053	1.1443384767107463e-200	DN(P)	full_dataset
MPP1	2.1181655362449494e-94	0.4150055922236864	0.879	0.235	5.639827556805802e-90	DN(P)	full_dataset
SF3B5	4.173470456027697e-40	0.4147636948344151	0.942	0.419	1.1112282436219347e-35	DN(P)	full_dataset
RPL24	4.950937252383247e-27	0.414516340756073	1	0.895	1.3182365528195634e-22	DN(P)	full_dataset
RHEB	7.335128177531359e-64	0.4142382960803336	0.848	0.279	1.9530512285494996e-59	DN(P)	full_dataset
TOPBP1	5.4493064155989825e-121	0.4133558672059267	0.681	0.136	1.450932326217385e-116	DN(P)	full_dataset
PARP1	1.2285726385957319e-53	0.4128611468943695	0.907	0.342	3.2711975075249957e-49	DN(P)	full_dataset
NABP2	4.445059780281835e-130	0.41271405113716386	0.63	0.114	1.1835416170978416e-125	DN(P)	full_dataset
MCUR1	3.972523385992397e-100	0.41126338582264116	0.693	0.158	1.0577240767543357e-95	DN(P)	full_dataset
SMC3	1.6837029257642025e-64	0.4093856449071305	0.868	0.293	4.483027410139766e-60	DN(P)	full_dataset
NXT1	7.580817816037992e-87	0.4093436056161004	0.661	0.161	2.018468551698276e-82	DN(P)	full_dataset
RAD23A	5.271811229155849e-47	0.4092783632507777	0.922	0.37	1.4036724578750365e-42	DN(P)	full_dataset
SELL	1.2257962496065472e-62	0.4078482801707999	0.868	0.29	3.263805094202392e-58	DN(P)	full_dataset
MRPL18	3.516837355853641e-72	0.40750025647644716	0.798	0.239	9.363931143695905e-68	DN(P)	full_dataset
METTL26	2.2081817813497392e-51	0.4073698520213018	0.899	0.345	5.879504811021815e-47	DN(P)	full_dataset
P4HB	1.6599264511701973e-35	0.40735569755412304	0.914	0.425	4.419720168885767e-31	DN(P)	full_dataset
GINS1	3.3513991202448864e-219	0.40554453898253245	0.389	0.032	8.923435297564034e-215	DN(P)	full_dataset
SMARCA4	4.818038312483243e-69	0.4054408401956111	0.903	0.301	1.2828508810817882e-64	DN(P)	full_dataset
CPXM1	6.597977581629455e-160	0.4047903447133729	0.537	0.073	1.7567775108846588e-155	DN(P)	full_dataset
AC011447.3	2.7335365179572834e-254	0.40414152458031694	0.393	0.029	7.278314332713063e-250	DN(P)	full_dataset
PTBP1	3.257862135225835e-49	0.4039596024045842	0.872	0.329	8.674383721252308e-45	DN(P)	full_dataset
BAG1	4.913313775241183e-79	0.4036543248810116	0.817	0.233	1.3082189257957175e-74	DN(P)	full_dataset
COX6A1	1.8519976678626317e-24	0.4033733368601693	0.996	0.711	4.9311289904510434e-20	DN(P)	full_dataset
MAGOHB	1.6016156956177096e-83	0.40304485286886693	0.599	0.141	4.2644619511517135e-79	DN(P)	full_dataset
MRPL16	1.3544671891706257e-69	0.40274412958255934	0.817	0.251	3.606404337885708e-65	DN(P)	full_dataset
OIP5	2.515524237004046e-166	0.40259971242091275	0.444	0.052	6.697834833446973e-162	DN(P)	full_dataset
RPL23	2.3344905371843326e-21	0.4017035160258575	0.992	0.654	6.215814504307004e-17	DN(P)	full_dataset
SGO1	9.821749231618738e-180	0.4015186664829732	0.51	0.061	2.615138950410805e-175	DN(P)	full_dataset
CTNNBIP1	3.085664485658447e-122	0.401377890292136	0.595	0.108	8.215890259514182e-118	DN(P)	full_dataset
YWHAH	6.174356544519386e-90	0.4009277181849493	0.782	0.202	1.6439841735437317e-85	DN(P)	full_dataset
TFDP2	1.213887006152355e-40	0.40068505493387985	0.984	0.476	3.23209554258126e-36	DN(P)	full_dataset
PRIM2	2.2090990016138667e-150	0.40060391796864886	0.626	0.101	5.881947001697081e-146	DN(P)	full_dataset
RPS19	2.3833610278147343e-27	0.3994753794332535	1	0.938	6.345937072659511e-23	DN(P)	full_dataset
TIMM23	3.582428242642053e-92	0.3988285348862518	0.735	0.181	9.53857343885873e-88	DN(P)	full_dataset
RPL18	1.115511650102911e-24	0.3987112256259966	1	0.928	2.970161319564011e-20	DN(P)	full_dataset
EEF1E1	7.699101290061475e-96	0.39842537911189335	0.712	0.168	2.0499627094917682e-91	DN(P)	full_dataset
SKP2	7.092282159126614e-145	0.39769940961785255	0.537	0.08	1.8883910476890523e-140	DN(P)	full_dataset
RPA2	3.5590897778400346e-77	0.3971967264216497	0.767	0.215	9.476432442476876e-73	DN(P)	full_dataset
ERI3	9.098246761705272e-101	0.3965843893276175	0.7	0.159	2.422499182771646e-96	DN(P)	full_dataset
PGK1	1.5762093027200405e-23	0.39610511042790986	0.984	0.613	4.19681488942238e-19	DN(P)	full_dataset
SNHG6	4.5980776963537375e-26	0.3959746663003276	0.984	0.591	1.2242841674311461e-21	DN(P)	full_dataset
RPL27	3.40261905166988e-22	0.39467237799421184	0.996	0.822	9.059813486976223e-18	DN(P)	full_dataset
RTRAF	3.3779529593165697e-29	0.39433937517012696	0.977	0.544	8.9941375494763e-25	DN(P)	full_dataset
PMS1	1.2474691982402952e-114	0.3942856267322513	0.572	0.106	3.32151148723461e-110	DN(P)	full_dataset
CCT4	4.2200561558286565e-34	0.39354935580945605	0.965	0.464	1.123632152050938e-29	DN(P)	full_dataset
SNHG16	7.346878903502726e-76	0.392082346030302	0.693	0.186	1.9561799768466358e-71	DN(P)	full_dataset
MRPL15	2.430665222115163e-97	0.39189873687980725	0.665	0.15	6.471889220403833e-93	DN(P)	full_dataset
GPN3	1.4031757518106981e-140	0.39161659066170573	0.63	0.107	3.736095756771165e-136	DN(P)	full_dataset
POLR2E	5.193122773057178e-37	0.3915686635618947	0.911	0.407	1.3827208695542042e-32	DN(P)	full_dataset
ZCRB1	1.4702002969839452e-83	0.3912884057232444	0.825	0.228	3.9145553107494527e-79	DN(P)	full_dataset
INTS13	1.7750823110848574e-153	0.39122731625644225	0.51	0.07	4.726334161494541e-149	DN(P)	full_dataset
ASRGL1	2.6317123339415043e-121	0.390581859371961	0.479	0.075	7.007197260352649e-117	DN(P)	full_dataset
KHSRP	3.6548990975843104e-111	0.3901464762122234	0.619	0.123	9.731534337227985e-107	DN(P)	full_dataset
FBXO5	8.756908378214918e-109	0.3891302931662251	0.463	0.077	2.331614424783504e-104	DN(P)	full_dataset
CFAP20	3.415959069661247e-95	0.38894928059020606	0.708	0.167	9.095332618880036e-91	DN(P)	full_dataset
RPL22	1.0736287154842791e-21	0.38778810572163014	1	0.871	2.858643817848442e-17	DN(P)	full_dataset
HNRNPA3	3.005758699746078e-25	0.3871163911244171	0.992	0.631	8.003133113943907e-21	DN(P)	full_dataset
PSME2	2.9278064968027688e-28	0.386091994482644	0.957	0.517	7.795577578387053e-24	DN(P)	full_dataset
ALDH18A1	3.2031762584681416e-130	0.38605625525781817	0.518	0.081	8.528777105797274e-126	DN(P)	full_dataset
BARD1	2.357320324983181e-118	0.3860272615250837	0.615	0.116	6.276601097300217e-114	DN(P)	full_dataset
NCF4	1.1456527368985162e-158	0.38595702313351093	0.545	0.075	3.050414977265989e-154	DN(P)	full_dataset
CENPF	2.5952442603602156e-144	0.3858248881101394	0.634	0.107	6.9100973676351105e-140	DN(P)	full_dataset
HOXA10	0	0.38574309387655126	0.451	0.029	0	DN(P)	full_dataset
RCC1	2.2095103748110355e-109	0.3853618811443866	0.51	0.09	5.8830423239718635e-105	DN(P)	full_dataset
NRROS	3.52795945921556e-130	0.3850003781778345	0.486	0.073	9.39354485610735e-126	DN(P)	full_dataset
KLHDC3	3.76392487999343e-67	0.38470062981520414	0.809	0.253	1.0021826385470507e-62	DN(P)	full_dataset
VAT1	5.138276194203599e-68	0.38455370254224897	0.77	0.23	1.3681174194686504e-63	DN(P)	full_dataset
ZNF367	1.4370755197178837e-201	0.3829504428392305	0.428	0.041	3.826357278800837e-197	DN(P)	full_dataset
SAE1	5.62896805145767e-72	0.38213840081637407	0.751	0.212	1.4987690333811193e-67	DN(P)	full_dataset
GNL3	7.811563168026561e-72	0.38206914215892995	0.603	0.156	2.079906809118752e-67	DN(P)	full_dataset
IMMT	1.5351986346030613e-79	0.38197248168529174	0.825	0.234	4.0876198844941107e-75	DN(P)	full_dataset
QTRT1	5.9575101366927666e-80	0.3819121951382636	0.634	0.158	1.586246648995816e-75	DN(P)	full_dataset
AC068587.4	5.754491441765516e-140	0.38186243245954754	0.455	0.061	1.5321908912844863e-135	DN(P)	full_dataset
NDUFS3	5.3765032034921e-59	0.38154748861310217	0.864	0.297	1.4315477429618064e-54	DN(P)	full_dataset
SPNS3	4.364076162125282e-125	0.3813730216483156	0.502	0.079	1.1619789189274776e-120	DN(P)	full_dataset
BUB1	1.1895362880102164e-145	0.3812734941132642	0.467	0.062	3.167259320456002e-141	DN(P)	full_dataset
MRPL17	4.356151891034427e-95	0.3799477045175874	0.642	0.144	1.1598690025068266e-90	DN(P)	full_dataset
PSMA1	7.982905536104636e-38	0.37981876917272706	0.973	0.445	2.1255284280432205e-33	DN(P)	full_dataset
FBXO4	6.505368171044742e-126	0.37907610071241454	0.432	0.061	1.732119329222373e-121	DN(P)	full_dataset
PRC1	5.215183274594566e-135	0.3789783618679944	0.482	0.07	1.388594698693549e-130	DN(P)	full_dataset
KHDRBS1	9.352292997184109e-37	0.3787853148214375	0.953	0.447	2.490141533430241e-32	DN(P)	full_dataset
NCAPD3	1.9504028481281895e-129	0.37827881724870455	0.58	0.098	5.193142623426118e-125	DN(P)	full_dataset
STIP1	5.384003670448777e-69	0.3780251732897867	0.704	0.202	1.4335448172936913e-64	DN(P)	full_dataset
TRIP13	3.794038682116084e-190	0.37791962318025407	0.416	0.041	1.0102007395002285e-185	DN(P)	full_dataset
CYC1	8.230971103510102e-52	0.37787236072328456	0.883	0.325	2.1915783660206e-47	DN(P)	full_dataset
DGCR6L	1.2988875093474713e-74	0.37778319094141855	0.778	0.222	3.458417882388577e-70	DN(P)	full_dataset
AC012146.1	1.0033342698765417e-103	0.3771655552686411	0.514	0.095	2.67147782697328e-99	DN(P)	full_dataset
SNRPA1	1.4362219317765847e-68	0.37713745093883766	0.848	0.263	3.824084515548334e-64	DN(P)	full_dataset
MRPS6	1.8189839695370336e-61	0.37636635877867386	0.86	0.285	4.843226717289306e-57	DN(P)	full_dataset
GUCY1B1	6.653262142307102e-180	0.3760281028410214	0.467	0.052	1.771497578010689e-175	DN(P)	full_dataset
TXN2	1.5387011982389556e-66	0.3758183894403384	0.817	0.253	4.096945810431043e-62	DN(P)	full_dataset
RPL26L1	4.083145752188752e-95	0.37575326097853373	0.716	0.169	1.0871783879777772e-90	DN(P)	full_dataset
ZNF428	9.748626265865603e-40	0.37544457060058	0.946	0.425	2.5956692295493754e-35	DN(P)	full_dataset
NUDT5	3.527235633778691e-64	0.37412786247699636	0.802	0.254	9.3916175984991435e-60	DN(P)	full_dataset
NDUFAF6	2.187804344914545e-139	0.3741058416218808	0.553	0.086	5.825247848769468e-135	DN(P)	full_dataset
MELK	1.5966534291761576e-152	0.37377002091502143	0.405	0.047	4.251249420524437e-148	DN(P)	full_dataset
EIF3I	7.307073634559309e-38	0.37324724084245164	0.918	0.395	1.9455814259377617e-33	DN(P)	full_dataset
NUDCD2	5.569701541526402e-72	0.37255690429583077	0.817	0.243	1.4829887324468199e-67	DN(P)	full_dataset
SNHG19	2.5312481828549888e-129	0.3724029984575644	0.459	0.066	6.739701411669694e-125	DN(P)	full_dataset
MRPL14	2.8174050892602167e-63	0.372313858610381	0.821	0.263	7.501622790664253e-59	DN(P)	full_dataset
KATNB1	1.5568539502423948e-133	0.3718523497088857	0.479	0.07	4.1452793279154005e-129	DN(P)	full_dataset
AC016735.1	0	0.37116180295866474	0.315	0.012	0	DN(P)	full_dataset
BRIP1	3.5216909451451125e-258	0.37083428045167904	0.37	0.025	9.376854310543376e-254	DN(P)	full_dataset
FAM136A	1.4457930995893257e-76	0.37073397733796476	0.677	0.18	3.8495687069665385e-72	DN(P)	full_dataset
CTSG	0	0.37057312960117283	0.331	0.005	0	DN(P)	full_dataset
SEC61B	8.997182685677544e-24	0.36996733852711294	0.988	0.646	2.395589861888503e-19	DN(P)	full_dataset
TOMM22	5.744645616190491e-40	0.36963866056697436	0.907	0.382	1.5295693417668802e-35	DN(P)	full_dataset
HSD17B8	1.1409108080828297e-110	0.3693345916967309	0.591	0.113	3.0377891176013423e-106	DN(P)	full_dataset
ORC1	2.0293141041074115e-209	0.3690927907344928	0.37	0.03	5.403251733596393e-205	DN(P)	full_dataset
H3F3A	9.729566577837944e-28	0.36895239123928114	1	0.937	2.590594397015131e-23	DN(P)	full_dataset
GDI2	1.066738105127972e-30	0.368820981141607	0.946	0.465	2.8402968787137386e-26	DN(P)	full_dataset
KNTC1	2.8635146783041304e-153	0.3685892669351212	0.412	0.048	7.6243941824525775e-149	DN(P)	full_dataset
SHMT1	1.9755205663013553e-148	0.36786671091028644	0.654	0.108	5.260021059833988e-144	DN(P)	full_dataset
NTPCR	8.573172630883915e-86	0.3674155910605365	0.607	0.14	2.2826929446991513e-81	DN(P)	full_dataset
HOXA7	0	0.36733897961061224	0.366	0.01	0	DN(P)	full_dataset
NNT-AS1	7.912374955078102e-126	0.36598305971811584	0.482	0.074	2.1067489555390955e-121	DN(P)	full_dataset
RPL32	1.0137677947618342e-25	0.3659342182769292	0.996	0.947	2.69925813033286e-21	DN(P)	full_dataset
CMC1	2.558719395126584e-99	0.36568997086324234	0.669	0.15	6.812846261464042e-95	DN(P)	full_dataset
NDUFS5	2.464561825756387e-25	0.3649317333412352	0.973	0.539	6.5621423172589555e-21	DN(P)	full_dataset
ITGB1BP1	1.4348041261864063e-72	0.36480257136038285	0.79	0.23	3.820309466383925e-68	DN(P)	full_dataset
ACADM	8.234388377759371e-75	0.364761830686434	0.759	0.216	2.1924882494622103e-70	DN(P)	full_dataset
SUB1	9.982374602291036e-22	0.3645028664210499	1	0.684	2.657907061606011e-17	DN(P)	full_dataset
OLA1	3.2378596031573228e-50	0.36387600403320586	0.868	0.323	8.621124979366687e-46	DN(P)	full_dataset
SELENOH	2.3348532737836816e-25	0.36386758226883753	0.988	0.596	6.2167803267764304e-21	DN(P)	full_dataset
MRPS24	4.137146382821659e-50	0.3638533785074095	0.868	0.321	1.1015565958900949e-45	DN(P)	full_dataset
CNPY3	1.3058398264673927e-39	0.363584846726271	0.93	0.401	3.47692912195208e-35	DN(P)	full_dataset
CDKN3	1.3697598107060378e-120	0.36305541955857745	0.463	0.071	3.6471224719858965e-116	DN(P)	full_dataset
TTF2	2.5590988216415466e-107	0.36275624596786815	0.494	0.087	6.813856522502782e-103	DN(P)	full_dataset
RPL38	5.212800431586217e-20	0.3627236596546828	0.992	0.783	1.3879602429141462e-15	DN(P)	full_dataset
HTATSF1	1.1064475287902729e-71	0.3626003832544773	0.72	0.204	2.9460271901569805e-67	DN(P)	full_dataset
TIMM13	2.390943132754731e-55	0.3624497607200252	0.86	0.303	6.366125185272746e-51	DN(P)	full_dataset
PSMA7	1.3137889568622992e-21	0.3622369588875207	0.977	0.6	3.4980944765415576e-17	DN(P)	full_dataset
HAT1	6.670594954783651e-77	0.3620589655186588	0.673	0.176	1.7761126126606947e-72	DN(P)	full_dataset
RPL9	5.390869263320904e-23	0.36070980311945444	1	0.902	1.435372850051824e-18	DN(P)	full_dataset
RFWD3	3.106155008791596e-125	0.3600890616502079	0.482	0.074	8.270448326408504e-121	DN(P)	full_dataset
HSPA9	5.413484887041175e-51	0.3597765066891425	0.86	0.317	1.4413944860235835e-46	DN(P)	full_dataset
LRRCC1	1.5172101951138505e-152	0.35925497607740964	0.498	0.067	4.039723865510138e-148	DN(P)	full_dataset
ALDH7A1	4.0850890479215e-159	0.3589952840678247	0.432	0.051	1.0876958098995786e-154	DN(P)	full_dataset
SF3B6	2.4387416278219144e-35	0.35829800768914954	0.969	0.448	6.493393458238629e-31	DN(P)	full_dataset
RPA1	3.856039663564935e-73	0.35801255439671675	0.767	0.218	1.0267091208207997e-68	DN(P)	full_dataset
LSM6	1.182198885236494e-54	0.35776999220578576	0.864	0.298	3.147722751830689e-50	DN(P)	full_dataset
RPS20	5.039077590148915e-19	0.35762510404706216	0.988	0.657	1.34170479915305e-14	DN(P)	full_dataset
IFRD2	6.079516787728364e-84	0.3573931077740905	0.529	0.114	1.6187321399005542e-79	DN(P)	full_dataset
HILPDA	1.7151092197325638e-132	0.35702480435930833	0.447	0.062	4.5666498084599245e-128	DN(P)	full_dataset
TPRKB	4.456320995389422e-68	0.3565296138949463	0.747	0.221	1.1865400282323875e-63	DN(P)	full_dataset
CD47	8.935036822747133e-43	0.3561620776687877	0.891	0.373	2.3790429044246513e-38	DN(P)	full_dataset
CANX	1.9032929659890878e-44	0.35595827598370233	0.907	0.376	5.067707851242545e-40	DN(P)	full_dataset
KIF11	2.8961162146330562e-118	0.3555680780289528	0.424	0.062	7.711199033081975e-114	DN(P)	full_dataset
SMYD2	4.810341389449259e-106	0.35434071086746	0.642	0.133	1.2808014983547597e-101	DN(P)	full_dataset
MARCKSL1	1.8244963415498663e-31	0.35366851431626367	0.981	0.562	4.857903959010674e-27	DN(P)	full_dataset
SNRNP40	1.86303068671618e-63	0.3526079059307533	0.802	0.253	4.9605055064505005e-59	DN(P)	full_dataset
HSPBP1	1.1456164014063766e-102	0.3521471298058329	0.591	0.119	3.050318230384618e-98	DN(P)	full_dataset
COX7A2	9.102697149021614e-22	0.35192362424305257	0.988	0.637	2.423684142898495e-17	DN(P)	full_dataset
UROS	1.0266369269140647e-90	0.35140988973975706	0.654	0.152	2.7335234816013887e-86	DN(P)	full_dataset
YBX3	1.2135302003537257e-95	0.35118647004653025	0.623	0.135	3.23114551146183e-91	DN(P)	full_dataset
MSH5	2.3449041687406315e-164	0.35072790607873605	0.42	0.047	6.243541839688805e-160	DN(P)	full_dataset
MRPL3	1.0152250850659662e-60	0.3505983594171904	0.767	0.242	2.7031383114966416e-56	DN(P)	full_dataset
SLC25A6	3.507367753954674e-18	0.3488211293692336	1	0.777	9.338717381679715e-14	DN(P)	full_dataset
NOP16	2.7207923332946036e-103	0.34865107695738207	0.556	0.108	7.244381666630211e-99	DN(P)	full_dataset
RUVBL1	3.564120995431843e-82	0.3485588196229138	0.623	0.149	9.489828562436825e-78	DN(P)	full_dataset
WASF1	4.983149913600885e-254	0.34850165789939275	0.447	0.036	1.3268134959953718e-249	DN(P)	full_dataset
SF3A3	1.3155487388380898e-70	0.3481668573605672	0.778	0.228	3.502780072030298e-66	DN(P)	full_dataset
MTCH2	8.816902215759032e-70	0.34805078212399176	0.767	0.224	2.347588383968e-65	DN(P)	full_dataset
DPY30	5.189688470875123e-87	0.3477750925226144	0.786	0.205	1.3818064522552102e-82	DN(P)	full_dataset
KIF20B	1.4015197626377664e-113	0.3463331182818045	0.623	0.12	3.7316865199993167e-109	DN(P)	full_dataset
DIAPH3	8.947697811233957e-165	0.3462662455626546	0.405	0.044	2.3824140192191534e-160	DN(P)	full_dataset
MRPL20	8.716967102260103e-45	0.34561303455364856	0.895	0.353	2.320979660647775e-40	DN(P)	full_dataset
UBA2	1.8076478984770148e-45	0.3448785910410086	0.918	0.36	4.8130432944849e-41	DN(P)	full_dataset
MCM8	5.215563781132169e-203	0.34446431278677536	0.397	0.035	1.3886960123642514e-198	DN(P)	full_dataset
DONSON	2.9896906634357734e-189	0.3443159485177671	0.416	0.041	7.96035036046409e-185	DN(P)	full_dataset
GNPTAB	3.9919285402894143e-115	0.3441461817165362	0.634	0.123	1.0628908931374594e-110	DN(P)	full_dataset
PYURF	1.454973102948979e-45	0.34372988501021595	0.914	0.359	3.8740113839119517e-41	DN(P)	full_dataset
SLC1A5	1.6986425087018997e-112	0.34371821289858884	0.564	0.104	4.522805543669678e-108	DN(P)	full_dataset
UBE2C	1.446574300085736e-137	0.34366733246022607	0.525	0.079	3.851648731408281e-133	DN(P)	full_dataset
FPGS	1.1285606172918168e-80	0.3436082165860501	0.696	0.18	3.0049054996011916e-76	DN(P)	full_dataset
ENY2	1.3046890553594327e-41	0.34244431197990255	0.918	0.376	3.4738650788000255e-37	DN(P)	full_dataset
COQ4	4.5876323889977275e-84	0.3423010846766408	0.7	0.176	1.221502999894535e-79	DN(P)	full_dataset
PSMG4	8.344962546222371e-100	0.3422842713396783	0.65	0.141	2.2219297275571684e-95	DN(P)	full_dataset
MMAB	1.1112616372615836e-104	0.34218248560654063	0.447	0.075	2.9588452353726927e-100	DN(P)	full_dataset
NDC80	3.4060140291052304e-104	0.3420979087593192	0.416	0.065	9.068852953895587e-100	DN(P)	full_dataset
IQGAP2	1.845769078826955e-122	0.34154127287156777	0.393	0.053	4.914544749284651e-118	DN(P)	full_dataset
TIMM10	5.889516646173819e-74	0.3400144866413949	0.708	0.192	1.568142702210241e-69	DN(P)	full_dataset
GALK1	5.603565777883156e-107	0.34000878977091553	0.611	0.122	1.4920054240191692e-102	DN(P)	full_dataset
NANS	5.842574334801862e-85	0.33978353315219983	0.607	0.141	1.5556438423843438e-80	DN(P)	full_dataset
KCNK17	0	0.3392584046257688	0.315	0.01	0	DN(P)	full_dataset
RPL13A	9.345987733622981e-19	0.33863674295066826	0.996	0.852	2.488462693954455e-14	DN(P)	full_dataset
AMD1	5.6974079495844823e-70	0.33827108170114095	0.821	0.251	1.5169918406563643e-65	DN(P)	full_dataset
SNHG1	3.494762082365454e-54	0.33802325089937013	0.821	0.282	9.305153520506258e-50	DN(P)	full_dataset
LARS	5.659248922535139e-74	0.3378935342492979	0.724	0.199	1.5068316181142063e-69	DN(P)	full_dataset
MRPS26	4.2701035359572846e-66	0.3376625539268657	0.743	0.22	1.1369577674839867e-61	DN(P)	full_dataset
NEDD8	7.16325066764631e-27	0.3367852169476664	0.938	0.489	1.9072871227675066e-22	DN(P)	full_dataset
NCAPG2	2.431701926911781e-112	0.33668164851810833	0.393	0.057	6.474649550595309e-108	DN(P)	full_dataset
IPO7	1.9538687740744454e-87	0.3366655285329254	0.642	0.151	5.2023709978506186e-83	DN(P)	full_dataset
EIF4EBP3	7.093850854824069e-139	0.3361872066177406	0.436	0.057	1.8888087286054566e-134	DN(P)	full_dataset
POLD3	5.816173996053736e-103	0.33593463051249706	0.447	0.075	1.5486144881892676e-98	DN(P)	full_dataset
NDUFB11	2.3418331102520565e-21	0.3348519647195738	0.957	0.574	6.235364839357126e-17	DN(P)	full_dataset
E2F3	2.1965989433069813e-163	0.33440433282661264	0.451	0.053	5.848664346449169e-159	DN(P)	full_dataset
NELFE	1.134497411966774e-64	0.3339621060359128	0.774	0.235	3.0207128091027325e-60	DN(P)	full_dataset
RPL29	1.8076420995631045e-19	0.33373349429872157	1	0.934	4.813027854296722e-15	DN(P)	full_dataset
TMEM258	1.1764906542467801e-21	0.33355110529380183	0.969	0.553	3.132524015997477e-17	DN(P)	full_dataset
TMEM14B	3.989822416564431e-37	0.33241759530876247	0.946	0.426	1.0623301166344454e-32	DN(P)	full_dataset
AC103833.2	6.216732092767153e-166	0.33220480704237537	0.319	0.028	1.6552670870201822e-161	DN(P)	full_dataset
RASGRP2	1.479396312885159e-85	0.3322020960393446	0.669	0.159	3.9390406226880243e-81	DN(P)	full_dataset
PLAC8	1.4581876547243496e-144	0.33191654934882264	0.681	0.118	3.8825704494690535e-140	DN(P)	full_dataset
KEAP1	7.108934158892207e-97	0.33061603659796285	0.65	0.144	1.892824809146639e-92	DN(P)	full_dataset
ERCC1	2.23686423405186e-69	0.3304923586358549	0.677	0.187	5.955874709586483e-65	DN(P)	full_dataset
POLA1	9.271310901689422e-142	0.3304432692740818	0.397	0.048	2.4685792406838254e-137	DN(P)	full_dataset
SCD	1.844464739264148e-139	0.3302367320228373	0.319	0.033	4.911071814764721e-135	DN(P)	full_dataset
THYN1	3.2518576799006694e-63	0.3298468136063456	0.879	0.289	8.658396258503523e-59	DN(P)	full_dataset
CHTF18	5.370278302627887e-128	0.3287053060771431	0.377	0.048	1.4298903008577013e-123	DN(P)	full_dataset
PRXL2A	2.1737401394438627e-126	0.3281531535108123	0.568	0.096	5.787800495283229e-122	DN(P)	full_dataset
TAF15	2.163469139610142e-40	0.32761979373106476	0.911	0.383	5.760452931125964e-36	DN(P)	full_dataset
COMMD4	4.668922106502038e-77	0.3270942456663022	0.759	0.21	1.2431472000772326e-72	DN(P)	full_dataset
SNRNP70	8.147891808931418e-47	0.3270826883877065	0.922	0.363	2.1694576730460795e-42	DN(P)	full_dataset
SRRM1	3.978333463519453e-26	0.32670793046624813	0.938	0.497	1.0592710679966896e-21	DN(P)	full_dataset
CEP57	6.069791212493819e-57	0.3263421582629422	0.852	0.291	1.6161426082386042e-52	DN(P)	full_dataset
KIF15	6.619644397748032e-95	0.3262069649652572	0.362	0.056	1.762546517344391e-90	DN(P)	full_dataset
DAZAP1	5.069500890509492e-81	0.32615609159835657	0.696	0.176	1.3498053071070573e-76	DN(P)	full_dataset
HENMT1	9.71416313707446e-116	0.32615474614132495	0.529	0.091	2.5864930768774456e-111	DN(P)	full_dataset
GTF3C6	1.1220124312615107e-54	0.32601608070885835	0.86	0.294	2.9874702994768983e-50	DN(P)	full_dataset
HNRNPM	2.7687065564662123e-28	0.3257291366462527	0.969	0.501	7.371958077246936e-24	DN(P)	full_dataset
IARS	9.936418485001871e-86	0.3254991591550964	0.638	0.151	2.645670785816598e-81	DN(P)	full_dataset
ROMO1	8.481819498648347e-32	0.32537264544213595	0.961	0.457	2.258369259710109e-27	DN(P)	full_dataset
ELOVL5	1.688770316512359e-56	0.32535121072325	0.86	0.291	4.4965198447458066e-52	DN(P)	full_dataset
SMC4	1.8350392461963383e-70	0.3253420060705885	0.891	0.281	4.88597549692237e-66	DN(P)	full_dataset
LIMS1	7.798213012235987e-84	0.32514887272031445	0.693	0.173	2.076352196637954e-79	DN(P)	full_dataset
SPATA33	6.443920985234571e-126	0.3250602408964295	0.436	0.062	1.7157584015285569e-121	DN(P)	full_dataset
MRPS16	1.2081355965224196e-64	0.32484909181278687	0.778	0.238	3.2167818393005946e-60	DN(P)	full_dataset
ATP5MPL	1.4174165370916614e-23	0.3247207720379901	0.957	0.525	3.7740132716602576e-19	DN(P)	full_dataset
SRI	2.2993280920464212e-42	0.3245710824782826	0.805	0.307	6.122190977882801e-38	DN(P)	full_dataset
TXNDC17	2.23642313775599e-49	0.32419410896587386	0.805	0.288	5.954700246589099e-45	DN(P)	full_dataset
FANCA	3.2677838061561575e-125	0.3241656623438799	0.354	0.043	8.700801162271385e-121	DN(P)	full_dataset
SKA2	8.690129956019669e-73	0.3238263775967486	0.685	0.182	2.313834002089797e-68	DN(P)	full_dataset
TMEM14C	1.3203333470231667e-45	0.32353962910219014	0.891	0.341	3.5155195697838836e-41	DN(P)	full_dataset
HACD1	4.4211286984428883e-150	0.32336668905701665	0.381	0.042	1.1771697272474034e-145	DN(P)	full_dataset
NPM3	8.202925954418216e-94	0.323307876644121	0.409	0.069	2.184111064623394e-89	DN(P)	full_dataset
SF3B4	4.152001189264387e-45	0.3232482322311332	0.86	0.328	1.1055118366535358e-40	DN(P)	full_dataset
TIMM9	2.476081846825964e-78	0.3230632622510685	0.626	0.154	6.592815525358811e-74	DN(P)	full_dataset
NUP37	3.963753757055838e-88	0.322765571379359	0.533	0.112	1.0553890753536874e-83	DN(P)	full_dataset
WDR18	1.7894701438116628e-78	0.3227559839373968	0.658	0.165	4.764643204912933e-74	DN(P)	full_dataset
TMEM237	2.754045173990381e-147	0.3221826974534373	0.416	0.05	7.332920680266788e-143	DN(P)	full_dataset
MPLKIP	1.700833900268637e-69	0.3221796481774284	0.848	0.259	4.528640342855272e-65	DN(P)	full_dataset
MRPS34	6.972040667200393e-43	0.3220872870136424	0.899	0.355	1.8563755480487766e-38	DN(P)	full_dataset
SYNC	1.1505654351659818e-58	0.3213936741796751	0.556	0.154	3.063495527672943e-54	DN(P)	full_dataset
SNHG3	2.672992108147283e-62	0.32100755463677333	0.704	0.207	7.117108787152956e-58	DN(P)	full_dataset
ATPAF1	6.175944752761153e-104	0.32072707691341	0.591	0.118	1.6444070498701845e-99	DN(P)	full_dataset
EPRS	3.517664111964393e-71	0.32005772907995644	0.755	0.216	9.366132464516392e-67	DN(P)	full_dataset
GCHFR	2.5722887536382364e-73	0.3193510819797455	0.646	0.167	6.848976035437169e-69	DN(P)	full_dataset
MYO19	4.5257660847592515e-137	0.3191733990225601	0.42	0.054	1.2050304777279983e-132	DN(P)	full_dataset
MIR924HG	7.234112578452771e-205	0.3191454866286638	0.284	0.019	1.9261548151388348e-200	DN(P)	full_dataset
BID	3.671683763832131e-69	0.3188113496212647	0.677	0.185	9.77622518957943e-65	DN(P)	full_dataset
GPATCH4	7.49596778259152e-77	0.318690280506939	0.436	0.089	1.995876381792818e-72	DN(P)	full_dataset
DPM2	2.0336787922224574e-70	0.31839522885206384	0.611	0.16	5.414873152171515e-66	DN(P)	full_dataset
POLQ	2.208618384314894e-217	0.31821773046507174	0.35	0.026	5.880667310076837e-213	DN(P)	full_dataset
MRPS21	4.785479372843601e-31	0.3181164663093601	0.961	0.459	1.2741817378133372e-26	DN(P)	full_dataset
COPS9	2.67992845399521e-41	0.3181008920920212	0.914	0.374	7.135577501607647e-37	DN(P)	full_dataset
FIBP	7.11988753189905e-60	0.31792599162500124	0.844	0.272	1.895741254243441e-55	DN(P)	full_dataset
DRG1	4.610734116513624e-81	0.31783697805457867	0.728	0.189	1.2276540658629175e-76	DN(P)	full_dataset
TXNL4A	9.782587795722748e-69	0.3175165189638679	0.654	0.178	2.604711826489139e-64	DN(P)	full_dataset
NUDT21	5.551781715376379e-67	0.31745768528360996	0.844	0.26	1.4782173995361146e-62	DN(P)	full_dataset
TMPO	3.6598636720226666e-56	0.3167296115406002	0.875	0.306	9.744753013127553e-52	DN(P)	full_dataset
TRAPPC6A	3.855319875877613e-72	0.31606052801126383	0.681	0.183	1.0265174701511732e-67	DN(P)	full_dataset
NSMCE4A	2.196462707708236e-84	0.31588083753470786	0.661	0.16	5.8483016055439494e-80	DN(P)	full_dataset
TACC3	1.2387564421602857e-64	0.31574908726562734	0.619	0.166	3.298312902895977e-60	DN(P)	full_dataset
WEE1	1.2166288911407033e-138	0.31567740647635806	0.362	0.041	3.2393960855512364e-134	DN(P)	full_dataset
ABRACL	2.251824685963276e-27	0.31549019382624977	0.981	0.509	5.995708408845819e-23	DN(P)	full_dataset
RPL8	1.5643564109734282e-16	0.3152184556072992	1	0.903	4.16525537985785e-12	DN(P)	full_dataset
UCHL3	2.3662513659232107e-69	0.3149613975742638	0.615	0.163	6.300380886907141e-65	DN(P)	full_dataset
RACGAP1	8.957724292661367e-90	0.3147593678481968	0.409	0.071	2.3850836701640156e-85	DN(P)	full_dataset
GNG5	2.921372334654734e-20	0.3144041503437798	0.992	0.599	7.778445978251695e-16	DN(P)	full_dataset
RACK1	3.8691273096596553e-19	0.3141384105822782	1	0.943	1.0301938374699799e-14	DN(P)	full_dataset
UBR7	2.209252576765716e-106	0.31393565160439263	0.599	0.118	5.8823559108963956e-102	DN(P)	full_dataset
GINS4	7.27712769061652e-151	0.3139332409980634	0.37	0.04	1.9376080189035548e-146	DN(P)	full_dataset
ADGRE2	1.8648942578604923e-254	0.3136142966417028	0.28	0.015	4.965467450979347e-250	DN(P)	full_dataset
DDX39B	1.8996651765946375e-28	0.3132759679514878	0.965	0.511	5.0580484992008816e-24	DN(P)	full_dataset
HIST1H1D	2.467988953285172e-17	0.3130331251897305	0.545	0.264	6.571267387017099e-13	DN(P)	full_dataset
CDCA3	8.975103880165334e-62	0.3126111950591546	0.304	0.056	2.389711159132822e-57	DN(P)	full_dataset
ANKRD28	3.583172814558295e-113	0.31223135927293244	0.424	0.063	9.540555936042915e-109	DN(P)	full_dataset
NUP62	6.25763202197995e-72	0.3117969707858135	0.681	0.183	1.6661571021723815e-67	DN(P)	full_dataset
NCAPG	1.4511515344633257e-117	0.31148940784123014	0.436	0.064	3.863836075662051e-113	DN(P)	full_dataset
GLUL	1.770338848130896e-46	0.3113691494348034	0.914	0.366	4.713704217033324e-42	DN(P)	full_dataset
SLFN11	8.474407830579703e-157	0.3110065153100003	0.401	0.045	2.256395828970152e-152	DN(P)	full_dataset
NAA50	1.2597691559472888e-73	0.3107201289749132	0.638	0.166	3.354261354625251e-69	DN(P)	full_dataset
OIP5-AS1	8.503288404252783e-69	0.3107065922267056	0.774	0.23	2.2640855705163462e-64	DN(P)	full_dataset
SNHG15	4.563271582545882e-67	0.3101549479238599	0.623	0.167	1.2150166915686665e-62	DN(P)	full_dataset
ELAVL1	1.825490251020225e-48	0.31007296847046373	0.848	0.308	4.860550342366451e-44	DN(P)	full_dataset
CLGN	3.609107101768863e-295	0.309588774276378	0.307	0.015	9.609608569169775e-291	DN(P)	full_dataset
MRPL9	1.946909830595152e-71	0.30925544532410987	0.743	0.21	5.183842114942652e-67	DN(P)	full_dataset
PSMA3	1.0011785054726392e-46	0.30909556090548307	0.864	0.325	2.6657378886714492e-42	DN(P)	full_dataset
NIT2	1.9374476306523013e-100	0.30838277399059433	0.607	0.126	5.158648061374817e-96	DN(P)	full_dataset
ABCE1	3.912052568668568e-72	0.30826484571864676	0.673	0.181	1.041623116933693e-67	DN(P)	full_dataset
MRPS2	1.187386215078096e-70	0.3080388333473784	0.611	0.158	3.161534536266938e-66	DN(P)	full_dataset
SRD5A3	2.0572896544791843e-129	0.3077594594494366	0.486	0.073	5.477739434016276e-125	DN(P)	full_dataset
REXO2	3.590039902302866e-82	0.30771232161176465	0.696	0.176	9.55884024387161e-78	DN(P)	full_dataset
MMS22L	3.2426849932876215e-147	0.3072040192717258	0.44	0.055	8.63397306312762e-143	DN(P)	full_dataset
INSIG1	1.7234513516704714e-70	0.3066561780481569	0.669	0.181	4.588861568957797e-66	DN(P)	full_dataset
JAM3	3.141483544966066e-153	0.3063144141968277	0.409	0.047	8.364514086826647e-149	DN(P)	full_dataset
RPL17	5.325714271985498e-15	0.3056035311814762	0.996	0.912	1.4180246820588587e-10	DN(P)	full_dataset
MASTL	8.810005888703496e-151	0.30542770107838413	0.37	0.04	2.345752167926193e-146	DN(P)	full_dataset
TTF1	2.6305043542033624e-88	0.3052477018854002	0.56	0.12	7.0039808935018725e-84	DN(P)	full_dataset
CTHRC1	1.5883407444086835e-178	0.30441869807178223	0.354	0.031	4.229116066062561e-174	DN(P)	full_dataset
NAE1	1.2564025352170156e-80	0.30338370861525976	0.693	0.176	3.345297390268826e-76	DN(P)	full_dataset
UBE2N	4.469812386010242e-39	0.3031322787995936	0.907	0.368	1.1901322458990871e-34	DN(P)	full_dataset
HDGFL3	7.3695038763227144e-127	0.30309351403290635	0.479	0.071	1.962204102109686e-122	DN(P)	full_dataset
MRPL4	2.6248931220371923e-52	0.30298786074075623	0.763	0.257	6.989040426736228e-48	DN(P)	full_dataset
SUCLG1	2.2575561318572132e-55	0.302433568409891	0.802	0.267	6.010968956683016e-51	DN(P)	full_dataset
CRNDE	3.012881969964669e-105	0.302357811210343	0.471	0.079	8.022099533227929e-101	DN(P)	full_dataset
ZNF726	3.4654970358746305e-169	0.3022591235941555	0.346	0.032	9.227232407719792e-165	DN(P)	full_dataset
PPAT	1.5239346531398808e-128	0.30209449399713145	0.467	0.068	4.057628407450247e-124	DN(P)	full_dataset
NIFK	5.693290464606177e-59	0.30189120972299355	0.7	0.214	1.5158955191060407e-54	DN(P)	full_dataset
DDX46	1.23514435459228e-41	0.30139578712366877	0.922	0.384	3.2886953585374048e-37	DN(P)	full_dataset
RRP7A	2.2972982909484015e-60	0.3013603565325571	0.732	0.223	6.116786429479214e-56	DN(P)	full_dataset
CIP2A	2.5759776102308685e-134	0.3012644908250604	0.393	0.049	6.858797985000711e-130	DN(P)	full_dataset
JPT2	4.8501332821552864e-85	0.30075469436539964	0.498	0.103	1.2913964877066666e-80	DN(P)	full_dataset
TIMM50	7.625627321503205e-88	0.2998259819167996	0.63	0.145	2.0303995306234433e-83	DN(P)	full_dataset
ZNF519	8.598825860842408e-137	0.2995487285840587	0.424	0.055	2.2895233737078998e-132	DN(P)	full_dataset
BCAT1	1.309841611205481e-128	0.2988553453240493	0.405	0.053	3.4875842739957135e-124	DN(P)	full_dataset
SMARCB1	5.5963016885854525e-42	0.29830804174670855	0.895	0.36	1.4900712876027626e-37	DN(P)	full_dataset
CFL1	1.567870365722455e-16	0.297966489594927	0.996	0.894	4.174611635772609e-12	DN(P)	full_dataset
ZGRF1	3.46005821105764e-164	0.2976043204847336	0.374	0.038	9.212750992762072e-160	DN(P)	full_dataset
RPL7L1	1.0744772361414905e-57	0.2974560064204529	0.805	0.264	2.8609030889503325e-53	DN(P)	full_dataset
SEH1L	1.4650613956957985e-102	0.29727957065362526	0.599	0.121	3.900872472179633e-98	DN(P)	full_dataset
BIVM	2.790813216148589e-147	0.29704956417660655	0.362	0.039	7.430819269317233e-143	DN(P)	full_dataset
TRIM47	1.2571009005064884e-146	0.2964697020372492	0.409	0.048	3.347156857688576e-142	DN(P)	full_dataset
CCDC124	7.929734530553936e-51	0.2963655541187623	0.755	0.254	2.111371116105291e-46	DN(P)	full_dataset
NDUFA2	1.352779286564253e-32	0.2957876966048101	0.922	0.419	3.60191012840598e-28	DN(P)	full_dataset
RPS13	5.938281283850845e-16	0.29557888272866606	1	0.943	1.5811267746381258e-11	DN(P)	full_dataset
CLN6	3.847720766949454e-89	0.2955570005167224	0.518	0.105	1.0244941314079616e-84	DN(P)	full_dataset
FIGNL1	5.799740188023899e-157	0.29543750995206997	0.42	0.048	1.5442388224632435e-152	DN(P)	full_dataset
COX7B	1.6763465039427845e-25	0.2953699017237996	0.973	0.503	4.463440201398058e-21	DN(P)	full_dataset
NUF2	3.0725346511280202e-121	0.29528628819884184	0.44	0.064	8.180930762093467e-117	DN(P)	full_dataset
C1orf35	8.353901834067744e-85	0.29515399692304567	0.63	0.148	2.2243099023388775e-80	DN(P)	full_dataset
SASS6	5.247882477612248e-113	0.2951265802919722	0.436	0.067	1.3973011884890372e-108	DN(P)	full_dataset
ZWILCH	3.0741166152166693e-112	0.29459378988023666	0.385	0.054	8.185142899675904e-108	DN(P)	full_dataset
ACBD6	1.6335860022532778e-72	0.2943872696998704	0.696	0.19	4.349586089599577e-68	DN(P)	full_dataset
CNTLN	1.8294868860638212e-118	0.2936475121846779	0.405	0.057	4.87119178283353e-114	DN(P)	full_dataset
SLC43A3	1.691377374923674e-89	0.29253473908940325	0.518	0.104	4.5034613984717744e-85	DN(P)	full_dataset
PTGER2	2.803258266760878e-230	0.2922483415157635	0.284	0.017	7.463955461077514e-226	DN(P)	full_dataset
NDUFB10	2.3116984760936452e-32	0.29197787935727226	0.942	0.428	6.155128362446939e-28	DN(P)	full_dataset
MAP3K20	3.273564318247392e-86	0.2916823517849951	0.486	0.098	8.716192353765505e-82	DN(P)	full_dataset
RRAGD	2.034474266957596e-158	0.2916439205510107	0.331	0.031	5.416991183201296e-154	DN(P)	full_dataset
LPAR6	1.8094858696167243e-78	0.29156226893012027	0.475	0.097	4.81793707644149e-74	DN(P)	full_dataset
SERP1	2.4660692644573593e-19	0.2914350790634508	0.981	0.6	6.566156023544165e-15	DN(P)	full_dataset
APBA2	3.9212094538154955e-139	0.29071602007908015	0.342	0.037	1.0440612291729139e-134	DN(P)	full_dataset
MTAP	1.000944988410771e-90	0.2906919219627535	0.564	0.12	2.6651161261425188e-86	DN(P)	full_dataset
COPE	1.8786933896084803e-24	0.2906583530826541	0.984	0.505	5.0022090191715394e-20	DN(P)	full_dataset
GSTM3	1.6307084551005616e-136	0.2905371096497248	0.389	0.047	4.3419243325507554e-132	DN(P)	full_dataset
RPL35A	1.8356101827351695e-15	0.29052238594413815	1	0.935	4.887495672550662e-11	DN(P)	full_dataset
C4orf46	1.3516646407695418e-110	0.2900152382768169	0.405	0.06	3.598942272512982e-106	DN(P)	full_dataset
CUEDC2	1.083270295858739e-58	0.28994428962467667	0.79	0.252	2.884315489753478e-54	DN(P)	full_dataset
RPL37	6.509484495590583e-15	0.2897976829894766	0.996	0.953	1.7332153417959487e-10	DN(P)	full_dataset
PIDD1	6.727475296246302e-122	0.28959169587644484	0.416	0.058	1.7912575723785402e-117	DN(P)	full_dataset
HSBP1	7.907253053745527e-49	0.28927297984226186	0.879	0.317	2.105385198090284e-44	DN(P)	full_dataset
MAGOH	2.2895235644179234e-36	0.2888134557743618	0.903	0.38	6.096085442619163e-32	DN(P)	full_dataset
SLC16A1	8.621582971768469e-121	0.28873335528441946	0.514	0.083	2.2955826820630726e-116	DN(P)	full_dataset
SSR3	6.591782178670691e-46	0.28846287860936826	0.805	0.294	1.7551279228928582e-41	DN(P)	full_dataset
EEF1A1	2.022735168849573e-18	0.2883278882981637	1	0.989	5.385734660578873e-14	DN(P)	full_dataset
SF3A2	8.051643658390998e-37	0.2880783666025222	0.922	0.393	2.1438306404831872e-32	DN(P)	full_dataset
SCMH1	6.439007270256581e-101	0.2880678302249186	0.533	0.101	1.7144500757785172e-96	DN(P)	full_dataset
MLH1	1.2826111614390268e-78	0.2875173602647882	0.521	0.116	3.4150804784475527e-74	DN(P)	full_dataset
CDADC1	9.10127589066613e-140	0.2874821338247617	0.393	0.047	2.4233057186487635e-135	DN(P)	full_dataset
FAM161A	2.6290517440215626e-173	0.2873621316916628	0.292	0.023	7.000113173631813e-169	DN(P)	full_dataset
HPGDS	0	0.2859660215737486	0.28	0.005	0	DN(P)	full_dataset
CEP152	4.52292750449376e-107	0.28575679874659543	0.377	0.054	1.2042746773465086e-102	DN(P)	full_dataset
WDR5	8.814870489852829e-81	0.2852464347806044	0.521	0.113	2.347047416628214e-76	DN(P)	full_dataset
DDX11	2.883771526902e-115	0.28501716097475016	0.65	0.127	7.678330067529265e-111	DN(P)	full_dataset
TASP1	4.474199903473145e-94	0.28496785215010845	0.693	0.16	1.1913004662987596e-89	DN(P)	full_dataset
NDUFB9	1.2066916560066058e-27	0.2844156614783633	0.926	0.436	3.2129372032831885e-23	DN(P)	full_dataset
RMI1	2.926112544119727e-109	0.2840819136643075	0.358	0.049	7.791067259973186e-105	DN(P)	full_dataset
ESF1	3.1259792341721585e-58	0.2839586150039499	0.572	0.16	8.32323230890679e-54	DN(P)	full_dataset
AHSA1	2.4050261361911258e-57	0.28393726237424755	0.755	0.24	6.403622590222491e-53	DN(P)	full_dataset
PIM1	1.3365555386843945e-75	0.28370085666896616	0.693	0.182	3.5587127773010687e-71	DN(P)	full_dataset
CHRAC1	3.930964941438481e-72	0.2835096045611186	0.681	0.183	1.04665872530741e-67	DN(P)	full_dataset
TARS	4.984874792555774e-74	0.28350133068181843	0.591	0.146	1.3272727622659003e-69	DN(P)	full_dataset
ETS2	1.076053356118781e-131	0.2829721915184452	0.642	0.113	2.8650996660018664e-127	DN(P)	full_dataset
HNRNPH3	9.729191418700743e-35	0.28263237099466587	0.914	0.401	2.59049450714326e-30	DN(P)	full_dataset
TIPIN	6.624850913317091e-101	0.28223044431091493	0.416	0.067	1.7639328041798086e-96	DN(P)	full_dataset
DAP	1.405328345236472e-62	0.2814360779804561	0.63	0.178	3.7418272520266306e-58	DN(P)	full_dataset
PNKD	2.3725029089155827e-59	0.28133969287811655	0.879	0.291	6.3170262452786305e-55	DN(P)	full_dataset
ANXA1	1.199937399082437e-132	0.28105419365665174	0.696	0.129	3.194953318796897e-128	DN(P)	full_dataset
U2AF2	7.581142449467849e-58	0.2804293634431112	0.786	0.252	2.0185549885953095e-53	DN(P)	full_dataset
RNF187	5.584736258039836e-49	0.28035593194215136	0.751	0.257	1.4869918760656868e-44	DN(P)	full_dataset
PRMT5	2.0874534221861398e-76	0.2802592847445287	0.444	0.091	5.558053481912816e-72	DN(P)	full_dataset
RPLP2	1.6874725172592703e-13	0.28022722801645283	1	0.915	4.4930643244545335e-9	DN(P)	full_dataset
MCMBP	1.9372632608913273e-103	0.28018191890878713	0.51	0.093	5.1581571584492476e-99	DN(P)	full_dataset
SIGMAR1	1.2053603648247141e-77	0.280051732289453	0.537	0.121	3.209392507382284e-73	DN(P)	full_dataset
ERAL1	5.281993154419975e-69	0.27980957740132767	0.541	0.133	1.4063834972958626e-64	DN(P)	full_dataset
BOP1	5.399824159461474e-75	0.27963869437568367	0.541	0.125	1.4377571806982121e-70	DN(P)	full_dataset
VPS29	5.166956395883267e-44	0.2790442601352269	0.84	0.315	1.3757538099678785e-39	DN(P)	full_dataset
PHB2	7.133263541597074e-22	0.2786462116999495	0.953	0.503	1.899302750585637e-17	DN(P)	full_dataset
TTC3	2.401740948607197e-42	0.2786252405374372	0.914	0.381	6.394875449761523e-38	DN(P)	full_dataset
HIRIP3	3.1160354014129615e-86	0.2780852798955843	0.518	0.107	8.296755859802151e-82	DN(P)	full_dataset
MRPL24	2.4173476349441992e-63	0.278053142836515	0.572	0.151	6.436429812802425e-59	DN(P)	full_dataset
PSMB7	2.715581981040585e-44	0.2779238715207002	0.868	0.323	7.230508582718661e-40	DN(P)	full_dataset
TTLL12	1.9233048094173147e-114	0.277672437255458	0.311	0.037	5.120991385554542e-110	DN(P)	full_dataset
EXOSC9	9.959164540449358e-85	0.27762077131044566	0.623	0.144	2.651727150540046e-80	DN(P)	full_dataset
RBMX	1.1838528719190582e-26	0.2771101634865256	0.977	0.491	3.152126656771684e-22	DN(P)	full_dataset
ATP5F1C	3.011499064800155e-21	0.2769837456326165	0.977	0.559	8.018417409936892e-17	DN(P)	full_dataset
SDHAF3	3.99431668367686e-78	0.2769264666579009	0.619	0.15	1.0635267601958008e-73	DN(P)	full_dataset
TFAM	5.3027743478528725e-67	0.2768126290661498	0.798	0.238	1.4119166978593058e-62	DN(P)	full_dataset
RHNO1	1.1274457564821209e-72	0.27645493844932006	0.525	0.122	3.0019370712092953e-68	DN(P)	full_dataset
PSMB5	1.1552300746470148e-69	0.27629771063920305	0.805	0.24	3.0759155967551418e-65	DN(P)	full_dataset
UCHL5	1.5605787977178522e-84	0.2760110903577313	0.685	0.167	4.155197106803553e-80	DN(P)	full_dataset
SPAG5	2.5646927814327993e-82	0.2758331591608656	0.296	0.044	6.828750999842971e-78	DN(P)	full_dataset
PABPC4	2.757387896801158e-65	0.27560567050146156	0.634	0.173	7.341821014022763e-61	DN(P)	full_dataset
CASP2	1.1250490734428387e-94	0.2755647118483862	0.479	0.089	2.9955556629489025e-90	DN(P)	full_dataset
UBE2E2	5.5162555579799805e-74	0.2749436543167032	0.673	0.177	1.4687582048677496e-69	DN(P)	full_dataset
GTSE1	8.094884437697813e-94	0.2749118278735649	0.381	0.06	2.1553439303814197e-89	DN(P)	full_dataset
RBL1	7.55856008709818e-102	0.27431234781411	0.401	0.063	2.0125422087907615e-97	DN(P)	full_dataset
LKAAEAR1	0	0.2740925421238753	0.261	0.005	0	DN(P)	full_dataset
PUM3	4.936058681825602e-63	0.274060467111937	0.556	0.146	1.3142749846228849e-58	DN(P)	full_dataset
ANLN	8.447626391913988e-139	0.2739244005542175	0.331	0.035	2.2492650031110185e-134	DN(P)	full_dataset
PDHA1	2.702511350827738e-73	0.2737524127369277	0.646	0.167	7.195706722713935e-69	DN(P)	full_dataset
PPIL3	1.1742056274519477e-79	0.27360705086554954	0.603	0.143	3.126439903653556e-75	DN(P)	full_dataset
RBM3	1.9329967605548757e-16	0.27324897998715647	0.965	0.628	5.146797174653412e-12	DN(P)	full_dataset
APPL1	2.8561392238522335e-67	0.27301989820089956	0.763	0.224	7.604756297428957e-63	DN(P)	full_dataset
RCCD1	8.799629256149917e-96	0.273007687280756	0.358	0.054	2.3429892857424769e-91	DN(P)	full_dataset
UBE2V2	1.0429372886595971e-54	0.2729828654709261	0.817	0.273	2.7769248247850434e-50	DN(P)	full_dataset
CALM2	8.729187232159516e-19	0.2724951646002518	0.988	0.716	2.3242333924347927e-14	DN(P)	full_dataset
AFMID	9.259088354819629e-127	0.27187135586764394	0.323	0.036	2.465324865354274e-122	DN(P)	full_dataset
ENOSF1	9.710787025437303e-75	0.27180961765815614	0.708	0.192	2.5855941533929364e-70	DN(P)	full_dataset
MPHOSPH6	5.429260142143919e-92	0.27146409618580314	0.521	0.104	1.44559480544724e-87	DN(P)	full_dataset
TFAP4	5.130425095450616e-73	0.2712265807980915	0.44	0.092	1.366026985914681e-68	DN(P)	full_dataset
PSMC5	7.250522880374608e-37	0.27114067667495845	0.879	0.36	1.9305242221285432e-32	DN(P)	full_dataset
PELP1	1.84098194957454e-85	0.2708840493273	0.51	0.105	4.90179853893717e-81	DN(P)	full_dataset
SSB	5.818241732748889e-37	0.2706472111837641	0.879	0.367	1.5491650437617191e-32	DN(P)	full_dataset
WDR77	6.336090195405478e-77	0.2702271347707596	0.634	0.156	1.6870473754286626e-72	DN(P)	full_dataset
KNOP1	6.713705654260299e-88	0.2701477827607769	0.463	0.088	1.7875912675033472e-83	DN(P)	full_dataset
C11orf1	1.7014276985987824e-80	0.2701035535743213	0.428	0.083	4.530221390289118e-76	DN(P)	full_dataset
DYNLL1	1.6027197804081328e-22	0.26945281466848536	0.977	0.556	4.267401687314695e-18	DN(P)	full_dataset
C20orf27	8.99836757507681e-77	0.26908376281356144	0.506	0.111	2.3959053505399514e-72	DN(P)	full_dataset
XPNPEP1	3.5579644293397514e-81	0.2687052810463193	0.521	0.112	9.473436089560022e-77	DN(P)	full_dataset
CSE1L	2.7364875093806567e-82	0.26828289584154585	0.521	0.112	7.286171642476936e-78	DN(P)	full_dataset
TCOF1	1.7652636407749297e-78	0.26819948396663185	0.556	0.127	4.700190969927328e-74	DN(P)	full_dataset
PIN4	4.5830010611073185e-61	0.26804698095702817	0.794	0.249	1.2202698625304345e-56	DN(P)	full_dataset
MXD3	4.547231771114543e-60	0.2677751588647769	0.288	0.052	1.2107459313769582e-55	DN(P)	full_dataset
ATXN10	5.921306626833331e-48	0.26771330279333805	0.852	0.308	1.5766071024606426e-43	DN(P)	full_dataset
SNX10	2.858284532541929e-76	0.2675355949442466	0.498	0.109	7.610468396346141e-72	DN(P)	full_dataset
SQLE	3.570211854035357e-91	0.2673322319043277	0.51	0.101	9.506046082554542e-87	DN(P)	full_dataset
SLC43A2	3.543226045073761e-142	0.2668409743327677	0.471	0.064	9.434193667613397e-138	DN(P)	full_dataset
VDAC2	1.5037467332227833e-29	0.2668401279219894	0.926	0.428	4.003876051878983e-25	DN(P)	full_dataset
RPS29	7.483219480836422e-13	0.26601566211764816	1	0.851	1.992482018967506e-8	DN(P)	full_dataset
SEC13	9.335457813179558e-42	0.2649718496731486	0.872	0.333	2.485658997337189e-37	DN(P)	full_dataset
CAD	6.0600906479784175e-96	0.2646680550927464	0.323	0.045	1.6135597359307335e-91	DN(P)	full_dataset
ZNF714	7.348735614434248e-100	0.2644941671437629	0.428	0.071	1.956674344699263e-95	DN(P)	full_dataset
TMEM131L	3.429915604922314e-68	0.26420834163880547	0.774	0.23	9.132493289666153e-64	DN(P)	full_dataset
TCERG1	2.6330157518452567e-64	0.2641721789887108	0.79	0.24	7.01066774086318e-60	DN(P)	full_dataset
NAXE	1.6424926095828442e-59	0.2641164315629968	0.751	0.231	4.373300822275281e-55	DN(P)	full_dataset
SFPQ	3.23458604904489e-31	0.2639417231095582	0.942	0.448	8.612408814186925e-27	DN(P)	full_dataset
PDCL3	3.651890000605355e-75	0.263340808639306	0.626	0.157	9.723522315611818e-71	DN(P)	full_dataset
BRIX1	1.2882072739700606e-74	0.2630548519946464	0.58	0.139	3.4299806876726834e-70	DN(P)	full_dataset
BDH1	5.687698331696808e-106	0.26290258190233073	0.459	0.077	1.514406557797592e-101	DN(P)	full_dataset
CLTA	1.2878244971807102e-31	0.2628451700865009	0.93	0.425	3.428961506193359e-27	DN(P)	full_dataset
HSD17B10	8.674174261197016e-54	0.2626609025128992	0.732	0.234	2.3095856387863172e-49	DN(P)	full_dataset
PXYLP1	1.1212380968323737e-72	0.26253531382447526	0.424	0.087	2.985408556625878e-68	DN(P)	full_dataset
PAM16	9.623614668414755e-79	0.26252625825819037	0.556	0.127	2.562383641612113e-74	DN(P)	full_dataset
PES1	9.264260143919692e-75	0.2620407528423338	0.529	0.121	2.466701905920057e-70	DN(P)	full_dataset
EIF2S2	4.046686944010506e-34	0.26176075851884484	0.833	0.351	1.0774708657122373e-29	DN(P)	full_dataset
POMP	6.374628456744324e-25	0.2617376996674303	0.969	0.479	1.6973085728927438e-20	DN(P)	full_dataset
IFT22	1.147540174755802e-91	0.2615470231524624	0.455	0.083	3.055440469304798e-87	DN(P)	full_dataset
SAAL1	4.836485229622185e-97	0.26138620893272946	0.455	0.08	1.287762557239203e-92	DN(P)	full_dataset
PPIL1	1.4583656982418078e-88	0.2612482500919273	0.393	0.067	3.8830445081386375e-84	DN(P)	full_dataset
RCC2	5.646691881639858e-72	0.26118291080033357	0.451	0.097	1.5034881804054287e-67	DN(P)	full_dataset
ANAPC5	1.2878194905750698e-45	0.26032289153009547	0.887	0.339	3.4289481756051806e-41	DN(P)	full_dataset
TCEAL4	3.5042028748246453e-78	0.260258521274757	0.576	0.134	9.3302905745081e-74	DN(P)	full_dataset
UTP4	6.908316745417316e-83	0.2602206869772407	0.463	0.092	1.8394084166348146e-78	DN(P)	full_dataset
PLK4	5.326864335202693e-124	0.26015791648665004	0.307	0.034	1.4183308978910692e-119	DN(P)	full_dataset
PPA2	2.0187357568538228e-73	0.2600286893087218	0.646	0.167	5.375085826198988e-69	DN(P)	full_dataset
PIH1D1	3.1417415939395214e-52	0.25983754302183326	0.794	0.27	8.365201168023369e-48	DN(P)	full_dataset
GNAQ	8.411153354832355e-82	0.2598055387096482	0.576	0.131	2.239553692257663e-77	DN(P)	full_dataset
CDC25A	1.1984312786928783e-200	0.2596627492013914	0.276	0.018	3.190943122647658e-196	DN(P)	full_dataset
SLC25A1	1.118485602112165e-63	0.25933379682712354	0.572	0.151	2.9780797641838504e-59	DN(P)	full_dataset
C1orf112	1.4257768846838471e-126	0.2590852701273417	0.374	0.047	3.7962735331592115e-122	DN(P)	full_dataset
CDCA8	1.4446837816969724e-108	0.2590634744729851	0.42	0.064	3.846615037146359e-104	DN(P)	full_dataset
RPS25	1.058510120303076e-13	0.2589317452399227	0.996	0.918	2.81838904631897e-9	DN(P)	full_dataset
ADK	6.295588720972754e-74	0.2588879889671134	0.634	0.162	1.6762634528462054e-69	DN(P)	full_dataset
CENPP	1.5176464605894793e-87	0.25876088478355186	0.311	0.046	4.040885465965548e-83	DN(P)	full_dataset
ZBTB8A	4.857877165803889e-178	0.2586759503664061	0.284	0.021	1.2934583741669435e-173	DN(P)	full_dataset
PARP2	5.471492412192783e-87	0.2579196365583033	0.37	0.061	1.4568395696704503e-82	DN(P)	full_dataset
IMMP1L	2.9505908900424034e-70	0.257835977325825	0.549	0.133	7.856243303826903e-66	DN(P)	full_dataset
PFDN6	1.0320094840684355e-56	0.25751052693969967	0.673	0.204	2.7478284522806162e-52	DN(P)	full_dataset
GIHCG	2.3051119672146477e-57	0.2574738686643845	0.984	0.357	6.137591123905721e-53	DN(P)	full_dataset
GPI	6.099039042483353e-36	0.2571166473191828	0.833	0.338	1.6239301354516176e-31	DN(P)	full_dataset
BUB1B	1.0189634960929506e-113	0.25708428817119844	0.346	0.045	2.7130922046970904e-109	DN(P)	full_dataset
TRIAP1	1.1411613594335699e-70	0.2570715986881102	0.623	0.16	3.0384562356278233e-66	DN(P)	full_dataset
CCNB1IP1	1.1498402973999856e-70	0.2564668509267611	0.553	0.133	3.0615647758572016e-66	DN(P)	full_dataset
NCAPD2	3.656974658290711e-62	0.25608963549902003	0.459	0.109	9.737060725164846e-58	DN(P)	full_dataset
GNB4	1.3052157385026652e-73	0.2558503361131709	0.381	0.072	3.4752674253371964e-69	DN(P)	full_dataset
NHLRC3	1.3996007289386264e-83	0.2552024144913188	0.553	0.12	3.7265769008719866e-79	DN(P)	full_dataset
SCN3A	6.10105314226241e-220	0.25491543037897935	0.307	0.02	1.624466409658789e-215	DN(P)	full_dataset
PIGZ	2.954002705993131e-143	0.25483617943693065	0.3	0.028	7.86532760497731e-139	DN(P)	full_dataset
NDUFA8	1.3270312397281644e-62	0.2545678212961193	0.716	0.21	3.533353378900211e-58	DN(P)	full_dataset
ATP5IF1	1.8588195708090703e-20	0.2542871953206536	0.981	0.541	4.94929298923623e-16	DN(P)	full_dataset
CYB5B	7.901856217467667e-63	0.2542728483088593	0.7	0.205	2.1039482364629408e-58	DN(P)	full_dataset
HMGXB4	2.3765776603365756e-68	0.25391536876501575	0.599	0.156	6.327875678412167e-64	DN(P)	full_dataset
KARS	1.1413229684716393e-73	0.2537311897414993	0.63	0.159	3.038886535852587e-69	DN(P)	full_dataset
TMEM14A	2.673210129666007e-71	0.25367868517212105	0.553	0.132	7.11768929124871e-67	DN(P)	full_dataset
SMIM3	2.0167650736451783e-134	0.2531734285619904	0.447	0.06	5.3698386850876515e-130	DN(P)	full_dataset
VPS35	5.64078815487799e-57	0.2531003300046323	0.778	0.248	1.5019162541178137e-52	DN(P)	full_dataset
MAGED1	1.6372727496291842e-67	0.2530233418503711	0.747	0.215	4.359402423162666e-63	DN(P)	full_dataset
IPO9	1.415224933027797e-92	0.25241541134727524	0.541	0.109	3.768177906679812e-88	DN(P)	full_dataset
CD300A	3.17195563268172e-99	0.25219970745127185	0.342	0.048	8.445649067578348e-95	DN(P)	full_dataset
UBE2I	4.9902703643867224e-20	0.25210066832237676	0.984	0.552	1.3287093872216088e-15	DN(P)	full_dataset
SUMO1	5.161552447917652e-24	0.2517503004390549	0.949	0.468	1.374314954782554e-19	DN(P)	full_dataset
UQCR11	2.0971954643577294e-15	0.25142043154531857	0.977	0.621	5.5839926433988904e-11	DN(P)	full_dataset
GLOD4	2.4786290129110212e-58	0.25133574109466683	0.681	0.204	6.599597609776885e-54	DN(P)	full_dataset
E2F2	1.838335138671366e-100	0.25097411218686316	0.424	0.069	4.894751140226379e-96	DN(P)	full_dataset
PSMC3IP	1.80476470682347e-125	0.2506510559255707	0.296	0.031	4.805366508388171e-121	DN(P)	full_dataset
PTCRA	0	2.8226992279207286	0.958	0.257	0	DN(Q)	full_dataset
MAL	0	2.39491632005152	0.95	0.387	0	DN(Q)	full_dataset
FXYD2	0	2.37471751881784	0.734	0.075	0	DN(Q)	full_dataset
TRDC	0	2.0897976209824334	0.825	0.119	0	DN(Q)	full_dataset
CDK6	0	2.0160966879731723	0.911	0.259	0	DN(Q)	full_dataset
AC244502.1	0	1.916346814617594	0.627	0.025	0	DN(Q)	full_dataset
AC011893.1	0	1.9065908258672368	0.833	0.13	0	DN(Q)	full_dataset
ATP6AP1L	0	1.7964220255078254	0.691	0.031	0	DN(Q)	full_dataset
TMEM131L	0	1.7387278266033208	0.802	0.22	0	DN(Q)	full_dataset
CCDC26	0	1.6947902133363797	0.647	0.044	0	DN(Q)	full_dataset
AC002454.1	0	1.6817575817922326	0.588	0.031	0	DN(Q)	full_dataset
CD99	0	1.6303049746628737	0.999	0.791	0	DN(Q)	full_dataset
MYO7B	0	1.6102534813642613	0.483	0.015	0	DN(Q)	full_dataset
MFAP4	0	1.570021899794083	0.702	0.059	0	DN(Q)	full_dataset
DNTT	0	1.5354692743206608	0.957	0.301	0	DN(Q)	full_dataset
UGT3A2	0	1.438490112668525	0.583	0.028	0	DN(Q)	full_dataset
MME	0	1.4288776162056993	0.526	0.045	0	DN(Q)	full_dataset
GALNT2	0	1.4191776976846489	0.728	0.155	0	DN(Q)	full_dataset
HES4	0	1.40545104388236	0.598	0.082	0	DN(Q)	full_dataset
CEP70	0	1.3806287203695469	0.642	0.081	0	DN(Q)	full_dataset
ADA	0	1.3716393165626262	0.927	0.357	0	DN(Q)	full_dataset
MSI2	0	1.3559432757739345	0.791	0.206	0	DN(Q)	full_dataset
MZB1	0	1.352242820954622	0.992	0.425	0	DN(Q)	full_dataset
AC016735.1	0	1.3231379872655538	0.502	0.003	0	DN(Q)	full_dataset
GLIPR1	0	1.2726985784699547	0.476	0.095	0	DN(Q)	full_dataset
NEGR1	0	1.239392035689254	0.39	0.021	0	DN(Q)	full_dataset
UHRF1	0	1.236353749414958	0.619	0.104	0	DN(Q)	full_dataset
LRRC28	0	1.2344938115861994	0.622	0.114	0	DN(Q)	full_dataset
NDST3	0	1.2156498217401146	0.482	0.017	0	DN(Q)	full_dataset
TFDP2	0	1.2028322881247457	0.974	0.468	0	DN(Q)	full_dataset
GIHCG	0	1.2013446679089719	0.949	0.347	0	DN(Q)	full_dataset
HIVEP3	0	1.196355374879924	0.596	0.088	0	DN(Q)	full_dataset
PRPS2	0	1.1825472714282008	0.634	0.154	0	DN(Q)	full_dataset
PSMA6	0	1.1583148502410694	0.927	0.52	0	DN(Q)	full_dataset
ADGRG1	0	1.1440591731567202	0.524	0.046	0	DN(Q)	full_dataset
IGLL1	0	1.1383995675376855	0.329	0.011	0	DN(Q)	full_dataset
VAT1	0	1.1157151837697763	0.716	0.222	0	DN(Q)	full_dataset
CDK5RAP3	0	1.1072366319357552	0.74	0.277	0	DN(Q)	full_dataset
UGP2	0	1.0902121711215413	0.794	0.32	0	DN(Q)	full_dataset
RPLP0	0	1.0725621417782127	0.98	0.885	0	DN(Q)	full_dataset
LRRC26	0	1.066921764382672	0.459	0.019	0	DN(Q)	full_dataset
MRPL57	0	1.059572549919726	0.844	0.401	0	DN(Q)	full_dataset
SNHG29	0	1.0526422779456661	0.928	0.71	0	DN(Q)	full_dataset
SOCS2	0	1.052595465793616	0.502	0.06	0	DN(Q)	full_dataset
MYC	0	1.0397280915737328	0.545	0.166	0	DN(Q)	full_dataset
NREP	0	1.0369730652079578	0.893	0.433	0	DN(Q)	full_dataset
SCN3A	0	1.0362740209428283	0.339	0.014	0	DN(Q)	full_dataset
MAP1A	0	1.0320324183602039	0.723	0.176	0	DN(Q)	full_dataset
RNASEH2B	0	1.0280998262617003	0.917	0.437	0	DN(Q)	full_dataset
AC245060.5	0	1.0271768959709195	0.443	0.064	0	DN(Q)	full_dataset
RUFY3	0	1.02620647093244	0.589	0.12	0	DN(Q)	full_dataset
IMPDH2	0	1.0244316044499537	0.707	0.286	0	DN(Q)	full_dataset
SNHG7	0	1.0138159412371806	0.706	0.26	0	DN(Q)	full_dataset
FIRRE	0	1.0052453010724425	0.448	0.044	0	DN(Q)	full_dataset
NSG1	0	1.0004554253044482	0.486	0.049	0	DN(Q)	full_dataset
GABPB1-AS1	0	0.9854185499593106	0.676	0.225	0	DN(Q)	full_dataset
CISH	0	0.9834686520459062	0.372	0.06	0	DN(Q)	full_dataset
MAPKAPK3	0	0.9739994830940402	0.626	0.162	0	DN(Q)	full_dataset
EEF1B2	7.927806035676791e-301	0.9624122624549059	0.927	0.745	2.1108576350593026e-296	DN(Q)	full_dataset
SMIM24	0	0.9552790061026684	0.585	0.115	0	DN(Q)	full_dataset
JCHAIN	0	0.9547509027441587	0.53	0.04	0	DN(Q)	full_dataset
BTF3	0	0.9488165781554851	0.953	0.827	0	DN(Q)	full_dataset
MEST	1.4190944237770437e-299	0.9257732360461168	0.3	0.066	3.7784808127487566e-295	DN(Q)	full_dataset
H2AFY	3.6647528965495365e-292	0.8998427827470317	0.808	0.397	9.757771062352795e-288	DN(Q)	full_dataset
ARPP21	0	0.8943028624683906	0.902	0.3	0	DN(Q)	full_dataset
NPM1	1.0516767932282574e-307	0.8912510260943494	0.965	0.827	2.800194629649558e-303	DN(Q)	full_dataset
PXYLP1	0	0.8782111527826896	0.428	0.081	0	DN(Q)	full_dataset
TSHR	0	0.8682415901725911	0.676	0.168	0	DN(Q)	full_dataset
RPL5	0	0.8676019505900499	0.973	0.92	0	DN(Q)	full_dataset
NOP53	1.7880365785669735e-268	0.851417008081812	0.899	0.58	4.760826194092424e-264	DN(Q)	full_dataset
TP53INP1	0	0.847873390230444	0.404	0.071	0	DN(Q)	full_dataset
PPIA	0	0.8442178608850064	0.968	0.883	0	DN(Q)	full_dataset
RPL7	0	0.8219504110611879	0.953	0.84	0	DN(Q)	full_dataset
ABCC1	0	0.8173036719999245	0.431	0.084	0	DN(Q)	full_dataset
RPS2	6.066798316761256e-249	0.802494596720698	0.969	0.845	1.6153457198208522e-244	DN(Q)	full_dataset
NINL	0	0.8012954866892077	0.382	0.067	0	DN(Q)	full_dataset
RPL36A	1.161910875033072e-282	0.7984311754308528	0.959	0.835	3.093703895863058e-278	DN(Q)	full_dataset
RSL1D1	3.697138197411838e-256	0.7963939883646398	0.746	0.37	9.84400016442876e-252	DN(Q)	full_dataset
SMIM3	0	0.7949482752814968	0.371	0.055	0	DN(Q)	full_dataset
PFKFB2	0	0.791866571864431	0.26	0.02	0	DN(Q)	full_dataset
HNRNPA1	2.6344157676530805e-274	0.7887671550875632	0.971	0.887	7.014395422953092e-270	DN(Q)	full_dataset
NUCB2	2.3396943794642012e-296	0.7730378422660191	0.95	0.541	6.229670254761382e-292	DN(Q)	full_dataset
TKT	6.727145116232662e-238	0.7716471179391111	0.839	0.483	1.7911696586481084e-233	DN(Q)	full_dataset
NAP1L1	2.1290429773252413e-230	0.771130441935636	0.851	0.504	5.6687898314261876e-226	DN(Q)	full_dataset
PLIN3	0	0.7700763358490796	0.599	0.198	0	DN(Q)	full_dataset
AC000065.1	0	0.7662503760097589	0.271	0.004	0	DN(Q)	full_dataset
MAT2A	4.793942582124116e-278	0.7581183739039574	0.651	0.261	1.2764351519163672e-273	DN(Q)	full_dataset
RPL10A	1.2124647802145503e-282	0.7580849494616793	0.965	0.871	3.228308723799262e-278	DN(Q)	full_dataset
ATP5F1A	2.847155361735532e-250	0.7580115392164051	0.887	0.549	7.580835866157027e-246	DN(Q)	full_dataset
ITPR2	9.48081618817191e-283	0.7557508647645219	0.643	0.243	2.5243621182626527e-278	DN(Q)	full_dataset
RPS6	1.4096424712870952e-285	0.7509804727093243	0.98	0.925	3.75331404404902e-281	DN(Q)	full_dataset
GAPDH	5.012681796617821e-193	0.7495837540049131	0.966	0.845	1.334676655167461e-188	DN(Q)	full_dataset
LUC7L3	1.0525579976504925e-238	0.7410704868611937	0.856	0.46	2.802540924544201e-234	DN(Q)	full_dataset
C1QBP	4.311371825704328e-233	0.7386933012846233	0.75	0.374	1.1479458623120344e-228	DN(Q)	full_dataset
NME4	0	0.730031023431572	0.532	0.178	0	DN(Q)	full_dataset
DLEU1	0	0.7288603108434384	0.349	0.069	0	DN(Q)	full_dataset
RPS23	0	0.7248174218503669	0.983	0.951	0	DN(Q)	full_dataset
PIGZ	0	0.7226522575034874	0.308	0.023	0	DN(Q)	full_dataset
CR2	0	0.7130474166565297	0.275	0.029	0	DN(Q)	full_dataset
CHST12	0	0.7128327443628224	0.441	0.109	0	DN(Q)	full_dataset
LDLRAD4	2.242477243888388e-291	0.7106465240144724	0.777	0.328	5.970819909577222e-287	DN(Q)	full_dataset
PXMP2	0	0.7098585766698663	0.432	0.092	0	DN(Q)	full_dataset
APEX1	3.0841322524324005e-210	0.7085738146353706	0.748	0.393	8.211810535326509e-206	DN(Q)	full_dataset
MYB	0	0.7014774684095959	0.498	0.103	0	DN(Q)	full_dataset
PAICS	0	0.7009907297352331	0.522	0.162	0	DN(Q)	full_dataset
SNRPF	5.59441934156288e-208	0.685341295372424	0.75	0.39	1.4895700938845324e-203	DN(Q)	full_dataset
SCGB3A1	0	0.6836031852250697	0.274	0.023	0	DN(Q)	full_dataset
RACK1	6.435939963569122e-297	0.6774162795593588	0.98	0.942	1.7136333746999142e-292	DN(Q)	full_dataset
CASC15	5.71973681276051e-280	0.6756062089403476	0.608	0.213	1.5229371237656134e-275	DN(Q)	full_dataset
TASP1	5.0859548218248164e-284	0.6750861452864276	0.491	0.155	1.3541863308590757e-279	DN(Q)	full_dataset
GNA15	0	0.6739298900836167	0.599	0.18	0	DN(Q)	full_dataset
ZFAS1	6.757386548312598e-191	0.6717241750838754	0.858	0.54	1.7992217423537125e-186	DN(Q)	full_dataset
SLC29A1	0	0.670163995774202	0.644	0.206	0	DN(Q)	full_dataset
HSPD1	2.937661125597118e-192	0.6694261183058874	0.731	0.386	7.821816513014887e-188	DN(Q)	full_dataset
GTF3A	1.3658401059648922e-209	0.6644312621742863	0.799	0.434	3.636685866142122e-205	DN(Q)	full_dataset
MTF2	3.549074396325217e-266	0.6640994539729812	0.67	0.273	9.449765487655524e-262	DN(Q)	full_dataset
STMN1	3.1618448797890077e-277	0.6617787011032465	0.981	0.736	8.418728176926211e-273	DN(Q)	full_dataset
UCK2	0	0.659946931191643	0.389	0.082	0	DN(Q)	full_dataset
TBCD	0	0.6597808539194759	0.561	0.172	0	DN(Q)	full_dataset
SNHG8	6.583524474551414e-182	0.6582111053542201	0.822	0.494	1.7529292265940595e-177	DN(Q)	full_dataset
RPL7A	3.512924407355208e-282	0.6566947441503617	0.98	0.934	9.353512527023978e-278	DN(Q)	full_dataset
GLUL	9.69777934711325e-223	0.6524844499186391	0.769	0.36	2.582130728962374e-218	DN(Q)	full_dataset
GAS5	1.0910871266487126e-172	0.6517096923790617	0.841	0.52	2.9051285834148625e-168	DN(Q)	full_dataset
RPS8	4.9319907305957413e-290	0.6478124254933917	0.981	0.955	1.3131918519284221e-285	DN(Q)	full_dataset
FYB1	6.645672420341843e-173	0.6448667238473886	0.915	0.587	1.7694767386402193e-168	DN(Q)	full_dataset
RPS17	4.4430384482796774e-176	0.6443076226892925	0.907	0.644	1.1830034172389468e-171	DN(Q)	full_dataset
ATP5MC2	8.2112447413201e-203	0.6422198590226644	0.937	0.782	2.18632602482389e-198	DN(Q)	full_dataset
DANCR	1.2334470933518223e-266	0.6400034048735626	0.595	0.225	3.284176230758562e-262	DN(Q)	full_dataset
C19orf48	1.294709324389634e-283	0.6353503506153066	0.458	0.144	3.4472930471198394e-279	DN(Q)	full_dataset
EEF2	3.996956393146003e-221	0.6338423691251327	0.968	0.875	1.0642296092390548e-216	DN(Q)	full_dataset
IGF2R	4.773192005866122e-292	0.632398428610202	0.427	0.122	1.2709101034819136e-287	DN(Q)	full_dataset
RPL3	2.7668165634381825e-238	0.627005719836605	0.985	0.928	7.366925781810504e-234	DN(Q)	full_dataset
EIF3L	9.218054356630697e-164	0.6163911764451147	0.872	0.599	2.4543991529964896e-159	DN(Q)	full_dataset
PNISR	2.9841022668913162e-176	0.6163229121442004	0.948	0.667	7.945470695824818e-172	DN(Q)	full_dataset
SND1	7.384690461682314e-230	0.6138948504617098	0.588	0.242	1.966247682327533e-225	DN(Q)	full_dataset
NOTCH1	0	0.6123285473270643	0.311	0.062	0	DN(Q)	full_dataset
PCGF5	5.737287187923714e-211	0.6076331351734493	0.48	0.182	1.527610086656568e-206	DN(Q)	full_dataset
TM7SF3	2.8139278801251623e-270	0.6034658396621708	0.54	0.19	7.492364373621257e-266	DN(Q)	full_dataset
MPP1	0	0.6004679808511035	0.664	0.228	0	DN(Q)	full_dataset
EEF1G	2.1090975612913159e-184	0.600226077214832	0.945	0.793	5.6156831666942575e-180	DN(Q)	full_dataset
CMTM8	0	0.6001044328842355	0.408	0.108	0	DN(Q)	full_dataset
HSP90AB1	2.006203815433221e-161	0.5989681578097708	0.917	0.684	5.341718278972494e-157	DN(Q)	full_dataset
OSTC	2.8242686918407344e-170	0.598668225356024	0.779	0.456	7.51989781889514e-166	DN(Q)	full_dataset
DENND10	0	0.5980029304139237	0.384	0.091	0	DN(Q)	full_dataset
NACA	1.1581233373404452e-220	0.5952909051112378	0.967	0.912	3.08361919800267e-216	DN(Q)	full_dataset
SELL	3.418793983753423e-257	0.5929431427008085	0.707	0.284	9.102880861141864e-253	DN(Q)	full_dataset
RPL15	9.516733639894184e-252	0.5908965317972035	0.974	0.937	2.5339254989582254e-247	DN(Q)	full_dataset
CDCA7	1.5388448506736802e-204	0.5903565324211455	0.504	0.189	4.097328299403741e-200	DN(Q)	full_dataset
RPS3	2.1169343662455764e-243	0.5874793869307027	0.988	0.952	5.636549443565472e-239	DN(Q)	full_dataset
CLNS1A	6.310913407599415e-188	0.5869783650079609	0.66	0.322	1.6803438039074202e-183	DN(Q)	full_dataset
LSM7	8.096011155396628e-159	0.5824405232317496	0.789	0.46	2.1556439302359064e-154	DN(Q)	full_dataset
RPL4	1.3958030353427068e-166	0.580577391213672	0.952	0.823	3.716465161903491e-162	DN(Q)	full_dataset
ERN1	0	0.5802166447805435	0.33	0.071	0	DN(Q)	full_dataset
RPL10	1.771184492801061e-214	0.5790311369468704	0.986	0.963	4.715955830532105e-210	DN(Q)	full_dataset
CD1B	2.141362500764705e-260	0.5788537517495582	0.864	0.358	5.701591794536103e-256	DN(Q)	full_dataset
YWHAE	7.727571617785048e-184	0.5778759358814809	0.775	0.41	2.0575432189514468e-179	DN(Q)	full_dataset
CLIP3	0	0.5702451127594494	0.35	0.06	0	DN(Q)	full_dataset
RPS7	2.871734182888209e-258	0.5680709954570071	0.983	0.949	7.646279435358145e-254	DN(Q)	full_dataset
RPL31	4.384208604230023e-171	0.5654605525435246	0.941	0.81	1.1673393829622859e-166	DN(Q)	full_dataset
ACTG1	4.923128407721254e-149	0.5642161731557653	0.982	0.941	1.3108321698398612e-144	DN(Q)	full_dataset
RPL14	4.0575896673313626e-184	0.563510453335744	0.976	0.896	1.0803738248236487e-179	DN(Q)	full_dataset
SNHG1	2.2440582447969785e-200	0.5619357116055194	0.626	0.277	5.975029482596435e-196	DN(Q)	full_dataset
JAM3	0	0.5614095977772595	0.267	0.043	0	DN(Q)	full_dataset
NR3C1	1.755458021538891e-139	0.5585201019070574	0.729	0.402	4.674082528149451e-135	DN(Q)	full_dataset
APRT	6.368467991242192e-146	0.5575775700460808	0.825	0.515	1.6956682873481459e-141	DN(Q)	full_dataset
RPS5	6.526153602937565e-166	0.5561306030359274	0.967	0.87	1.737653658318156e-161	DN(Q)	full_dataset
RPS21	4.492772047749474e-202	0.5554083341377085	0.988	0.918	1.1962454854337748e-197	DN(Q)	full_dataset
CCT2	8.629468347435632e-173	0.5551775272222945	0.744	0.397	2.2976822421882113e-168	DN(Q)	full_dataset
AL138899.1	0	0.5513857525095442	0.605	0.169	0	DN(Q)	full_dataset
RPS3A	9.972753004810287e-229	0.5497769751378305	0.982	0.959	2.655345215060787e-224	DN(Q)	full_dataset
SNHG6	2.2230881606415643e-147	0.5479339570787025	0.871	0.587	5.919194536524229e-143	DN(Q)	full_dataset
RTN4	6.313051040872851e-171	0.5453714189475833	0.717	0.366	1.6809129701428054e-166	DN(Q)	full_dataset
BAHCC1	0	0.5452569641004558	0.26	0.021	0	DN(Q)	full_dataset
MIF	7.417707088273665e-100	0.5449067043787856	0.864	0.671	1.975038689323746e-95	DN(Q)	full_dataset
CD7	9.034950302534985e-176	0.5443467875295864	0.91	0.535	2.405645867552965e-171	DN(Q)	full_dataset
PTP4A2	7.600687550277228e-222	0.5443378845495537	0.904	0.507	2.0237590671368148e-217	DN(Q)	full_dataset
LDHB	5.114278695182747e-153	0.5439023470889377	0.942	0.733	1.3617278453793583e-148	DN(Q)	full_dataset
LETM1	4.23271752145805e-272	0.5436496188514124	0.536	0.182	1.1270033672634205e-267	DN(Q)	full_dataset
PNN	3.145003960877658e-161	0.5429484636676136	0.806	0.445	8.373887546232852e-157	DN(Q)	full_dataset
EIF4A1	3.9333828558257617e-140	0.5423552349151288	0.917	0.699	1.0473025191921674e-135	DN(Q)	full_dataset
ANKRD28	0	0.5378725947301699	0.294	0.06	0	DN(Q)	full_dataset
EIF3A	6.597492085445028e-165	0.5376063490532159	0.712	0.373	1.756648242670593e-160	DN(Q)	full_dataset
ATF4	5.379944086508492e-184	0.5374785496873294	0.594	0.267	1.4324639124737512e-179	DN(Q)	full_dataset
SEC61G	3.7867332236896664e-127	0.5360711543373684	0.798	0.51	1.0082555881396106e-122	DN(Q)	full_dataset
UBE2E2	3.729830934219948e-230	0.5348914576357706	0.483	0.172	9.931047845454034e-226	DN(Q)	full_dataset
PALM2-AKAP2	2.767293977769548e-229	0.5316437119099862	0.704	0.304	7.368196945209198e-225	DN(Q)	full_dataset
SSBP2	5.609336413172136e-202	0.5267922877567586	0.837	0.412	1.4935419133712128e-197	DN(Q)	full_dataset
APBA2	0	0.5255919040375189	0.26	0.033	0	DN(Q)	full_dataset
SMIM26	5.093027252168247e-164	0.5220145582506741	0.689	0.355	1.3560694361623176e-159	DN(Q)	full_dataset
PABPN1	3.6099474770778027e-193	0.5210016361119155	0.594	0.26	9.611846152467358e-189	DN(Q)	full_dataset
RPS28	4.887819316900229e-216	0.5200000036656869	0.98	0.954	1.301430771317855e-211	DN(Q)	full_dataset
AIF1	5.715795100406767e-183	0.5167879408948985	0.789	0.4	1.521887603434306e-178	DN(Q)	full_dataset
DPP4	0	0.5138321219175026	0.286	0.053	0	DN(Q)	full_dataset
SHQ1	2.816719244923261e-278	0.5137255088528881	0.342	0.088	7.499796661532675e-274	DN(Q)	full_dataset
SMARCA4	1.402691856321315e-208	0.5132417229212904	0.666	0.296	3.7348073366411336e-204	DN(Q)	full_dataset
SLC25A3	1.2828806858182248e-123	0.5122031767570672	0.889	0.636	3.4157981140596055e-119	DN(Q)	full_dataset
RPL13	3.282562971710103e-201	0.5094709866153124	0.987	0.964	8.740152168475321e-197	DN(Q)	full_dataset
RTRAF	1.126984429544445e-138	0.5093746384195696	0.846	0.539	3.000708742105039e-134	DN(Q)	full_dataset
SNRPD2	2.268660622266851e-115	0.5092949809738805	0.887	0.652	6.0405357728477176e-111	DN(Q)	full_dataset
FHIT	2.9515415431201165e-198	0.5076277899580539	0.384	0.127	7.858774512711621e-194	DN(Q)	full_dataset
FAM216A	0	0.5073432947592077	0.312	0.059	0	DN(Q)	full_dataset
ATP5F1B	2.886332612727349e-138	0.506357517794493	0.899	0.645	7.68514921464784e-134	DN(Q)	full_dataset
EBPL	1.2735537401558556e-231	0.5043467843012044	0.436	0.147	3.390964188538981e-227	DN(Q)	full_dataset
MYL6B	7.804013238907494e-208	0.5012988862125696	0.569	0.235	2.0778965649915093e-203	DN(Q)	full_dataset
RPS14	3.768292027387743e-160	0.4987771567999477	0.971	0.914	1.0033454352122605e-155	DN(Q)	full_dataset
SRSF3	8.229903210855497e-124	0.4984200377880015	0.864	0.574	2.1912940289223847e-119	DN(Q)	full_dataset
NTPCR	4.431391902567334e-207	0.4964844301480015	0.401	0.136	1.1799024079775785e-202	DN(Q)	full_dataset
GNPTAB	8.396298884766547e-244	0.4960379939962104	0.395	0.119	2.2355985410579406e-239	DN(Q)	full_dataset
RPLP1	5.897407462317801e-134	0.49593457239662975	0.98	0.958	1.5702437109167377e-129	DN(Q)	full_dataset
EIF3E	7.323904319962179e-116	0.4947374899273691	0.867	0.632	1.95006276423313e-111	DN(Q)	full_dataset
SEC61B	1.7667452907255447e-134	0.49452375490339673	0.897	0.642	4.704136011085835e-130	DN(Q)	full_dataset
RPS4X	1.622072255924161e-172	0.49368999287320126	0.974	0.936	4.3189295886236715e-168	DN(Q)	full_dataset
GSTO1	1.0287433423447164e-170	0.4934934684480927	0.603	0.285	2.739132023327042e-166	DN(Q)	full_dataset
CNPY3	7.181289573677074e-133	0.4933937874953498	0.726	0.396	1.912090161887258e-128	DN(Q)	full_dataset
RPS9	2.650151025088363e-141	0.49154973448418904	0.967	0.875	7.056292119400276e-137	DN(Q)	full_dataset
ARHGEF3	3.4462381926872287e-171	0.4899338675247882	0.418	0.155	9.175953811849015e-167	DN(Q)	full_dataset
RPL18	5.329963657662265e-172	0.4879958299828795	0.976	0.927	1.4191561234891545e-167	DN(Q)	full_dataset
RPL6	1.4764690029374904e-172	0.48771396802947375	0.979	0.94	3.931246367221362e-168	DN(Q)	full_dataset
HNRNPC	1.3648637172342366e-117	0.4868635602430058	0.891	0.644	3.6340861335078784e-113	DN(Q)	full_dataset
SOX4	2.536599938319758e-157	0.4859592657338343	0.954	0.68	6.753950995770187e-153	DN(Q)	full_dataset
MRPL45	1.8140906242508636e-190	0.4856130459637615	0.429	0.159	4.83019769613035e-186	DN(Q)	full_dataset
TIMM13	5.9657004631949685e-177	0.48342775581747754	0.636	0.298	1.5884274053302922e-172	DN(Q)	full_dataset
VAMP8	1.3468699065088499e-161	0.48271182168002724	0.678	0.344	3.586175813070464e-157	DN(Q)	full_dataset
RPL26	1.414150912560476e-166	0.4815981227354289	0.971	0.936	3.7653182197835233e-162	DN(Q)	full_dataset
CANX	2.035471895416095e-124	0.4792771670895426	0.678	0.372	5.419647468734895e-120	DN(Q)	full_dataset
REC8	3.980320448892631e-186	0.47898061556418237	0.412	0.147	1.059800122722152e-181	DN(Q)	full_dataset
RPL35A	3.998511109659308e-174	0.47705521541772544	0.976	0.935	1.0646435680578874e-169	DN(Q)	full_dataset
RPS18	6.6526625335313365e-140	0.47634391741876936	0.978	0.902	1.7713379261780536e-135	DN(Q)	full_dataset
ITGA4	4.631962622156883e-172	0.47497120515583235	0.784	0.396	1.2333063677754918e-167	DN(Q)	full_dataset
ESD	1.2127744455583635e-151	0.474135734658246	0.685	0.355	3.229133238743699e-147	DN(Q)	full_dataset
EIF4EBP3	0	0.4728928747234975	0.296	0.053	0	DN(Q)	full_dataset
RPL22L1	9.165862044970258e-121	0.4720413637719243	0.704	0.405	2.440502428093781e-116	DN(Q)	full_dataset
SCCPDH	8.124661958094111e-214	0.4697833329904946	0.439	0.154	2.163272492962138e-209	DN(Q)	full_dataset
FRMD4A	3.2524924225486206e-289	0.4689489949206578	0.266	0.055	8.660086324277957e-285	DN(Q)	full_dataset
RPL19	2.829187262539233e-156	0.4666929257076067	0.983	0.946	7.532994005236962e-152	DN(Q)	full_dataset
REPIN1	2.297164935884109e-239	0.46647649781666906	0.406	0.127	6.116431358285029e-235	DN(Q)	full_dataset
RPS12	5.467072881957564e-157	0.46647631078306695	0.977	0.956	1.455662825550021e-152	DN(Q)	full_dataset
SLC43A2	0	0.46600063365734834	0.309	0.06	0	DN(Q)	full_dataset
PPA1	1.1249722597654466e-148	0.4653448380417098	0.66	0.337	2.995351138851478e-144	DN(Q)	full_dataset
PPP1R14B	2.528742644931411e-271	0.4653264330052725	0.378	0.105	6.733030166394375e-267	DN(Q)	full_dataset
LTA4H	3.488166244341592e-182	0.46401655372245987	0.52	0.217	9.287591442183924e-178	DN(Q)	full_dataset
ETV6	3.553626152488334e-199	0.4633905860874674	0.452	0.162	9.461884993615438e-195	DN(Q)	full_dataset
MAGED1	7.791924360383045e-192	0.4604199613299378	0.52	0.21	2.0746777801955896e-187	DN(Q)	full_dataset
NME1	3.926956134484069e-150	0.45933672517686674	0.482	0.207	1.0455913403677283e-145	DN(Q)	full_dataset
NCF4	9.873400164411532e-284	0.45834620494938255	0.31	0.072	2.6288915277762143e-279	DN(Q)	full_dataset
RPS24	5.014976855940433e-156	0.4577268341483105	0.979	0.935	1.3352877376626997e-151	DN(Q)	full_dataset
ATIC	4.610104697290055e-165	0.45726678701748824	0.493	0.208	1.22748647670045e-160	DN(Q)	full_dataset
FRMD4B	1.322764828753523e-270	0.45647592572074996	0.33	0.082	3.52199363303913e-266	DN(Q)	full_dataset
VDAC3	6.322478963802612e-179	0.45614118774483814	0.615	0.276	1.6834232489020834e-174	DN(Q)	full_dataset
RPL24	3.5927388010502157e-146	0.4551515820856764	0.965	0.893	9.566026331676304e-142	DN(Q)	full_dataset
SNHG3	1.4279944330477074e-140	0.4547600181867487	0.465	0.203	3.8021779774328255e-136	DN(Q)	full_dataset
CALHM6	7.729929749851143e-236	0.45399609242566885	0.315	0.085	2.0581710951953654e-231	DN(Q)	full_dataset
CD47	9.81110076502481e-119	0.45357195803080885	0.676	0.368	2.6123036896955058e-114	DN(Q)	full_dataset
RBMX	3.0557434226241873e-130	0.45325534091822073	0.821	0.486	8.136222437079161e-126	DN(Q)	full_dataset
SNRPA	1.0152412786450842e-140	0.4527389311101915	0.633	0.317	2.7031814285204013e-136	DN(Q)	full_dataset
PEBP1	6.663615309476941e-111	0.44651900812071466	0.773	0.482	1.7742542123013304e-106	DN(Q)	full_dataset
SERPINB1	1.684614223136007e-125	0.4461203446813662	0.52	0.251	4.485453830521933e-121	DN(Q)	full_dataset
ALKBH7	1.5360859302127375e-144	0.4443327380285991	0.735	0.403	4.0899823977844347e-140	DN(Q)	full_dataset
SNRPE	2.9424383008408343e-119	0.44361559163422815	0.654	0.362	7.8345362198188055e-115	DN(Q)	full_dataset
HRH2	2.304582751612336e-239	0.44331241826541196	0.306	0.078	6.1361820344430066e-235	DN(Q)	full_dataset
RSL24D1	1.9197825434466257e-129	0.44283164806997166	0.756	0.434	5.111613000180985e-125	DN(Q)	full_dataset
NRROS	2.735608912751248e-214	0.4413735199981491	0.271	0.071	7.283832291091473e-210	DN(Q)	full_dataset
ENOSF1	8.784397483244823e-180	0.43961308739200344	0.482	0.188	2.3389336738887665e-175	DN(Q)	full_dataset
SRSF2	5.733258139746833e-100	0.4362225028212352	0.824	0.529	1.5265373122889916e-95	DN(Q)	full_dataset
AHCY	1.6074488997867815e-165	0.4338413747036012	0.443	0.176	4.279993440572284e-161	DN(Q)	full_dataset
NAPA	1.435805824105071e-118	0.43324911841460234	0.763	0.45	3.822976587262162e-114	DN(Q)	full_dataset
GUCY1A1	0	0.43286410051246504	0.285	0.052	0	DN(Q)	full_dataset
RPL29	2.037421456334445e-142	0.431954903136786	0.976	0.933	5.424838369636093e-138	DN(Q)	full_dataset
FAIM	5.616094301070073e-245	0.4310425945842232	0.331	0.089	1.4953412686029177e-240	DN(Q)	full_dataset
BAZ2B	1.9440922432435539e-171	0.42999452724759246	0.387	0.139	5.176340006860287e-167	DN(Q)	full_dataset
NHP2	2.0164131901563202e-116	0.4291993784603645	0.647	0.351	5.368901760110218e-112	DN(Q)	full_dataset
CD96	7.110199465769412e-169	0.42896064702884895	0.647	0.286	1.8931617097557636e-164	DN(Q)	full_dataset
ZNF439	1.9482162046568732e-185	0.4280889947252204	0.281	0.079	5.18732046651939e-181	DN(Q)	full_dataset
RPL35	6.094204892756213e-98	0.4276446972534469	0.952	0.832	1.6226429947452694e-93	DN(Q)	full_dataset
EEF1A1	3.7637612310873135e-166	0.4272088551442579	0.996	0.989	1.0021390653893081e-161	DN(Q)	full_dataset
PTPN2	6.731056963050697e-160	0.42720295962201504	0.753	0.388	1.7922112269818786e-155	DN(Q)	full_dataset
RPL23	6.088567463555106e-95	0.4259569485572352	0.888	0.651	1.6211419728461824e-90	DN(Q)	full_dataset
ELOVL5	5.257984797458931e-126	0.42562439770832794	0.58	0.287	1.399991032171415e-121	DN(Q)	full_dataset
RAN	5.814017074369093e-94	0.42480272916649886	0.839	0.59	1.5480401862215146e-89	DN(Q)	full_dataset
RPSA	8.809578200255178e-103	0.4191089973496078	0.968	0.876	2.3456382915999436e-98	DN(Q)	full_dataset
BCL7A	1.1622252342735306e-247	0.4177876773379229	0.542	0.191	3.0945409087767024e-243	DN(Q)	full_dataset
SPNS3	4.513531457997449e-200	0.4174123480613062	0.279	0.076	1.2017728860064008e-195	DN(Q)	full_dataset
MTHFD2L	5.2926607479615485e-204	0.4171426298594936	0.414	0.141	1.409223850752242e-199	DN(Q)	full_dataset
CKLF	1.3456680887681624e-132	0.41654876342348435	0.638	0.328	3.5829758531541094e-128	DN(Q)	full_dataset
LINC01226	2.19513665124737e-230	0.414564794413664	0.387	0.114	5.844770847611247e-226	DN(Q)	full_dataset
POLD2	1.991519764732775e-147	0.4108950315199347	0.457	0.193	5.302620525577487e-143	DN(Q)	full_dataset
ZNF428	2.128866381655596e-133	0.40608952807721765	0.749	0.42	5.66831962779619e-129	DN(Q)	full_dataset
GNAQ	7.4561124955574866e-183	0.4049559528088187	0.374	0.127	1.9852645130671364e-178	DN(Q)	full_dataset
SNHG19	7.191271268710814e-257	0.40452210105565345	0.274	0.063	1.9147478880069414e-252	DN(Q)	full_dataset
RPL37	2.515261713384528e-134	0.40389658324825284	0.984	0.952	6.697135838057645e-130	DN(Q)	full_dataset
TMEM256	4.027213816210079e-125	0.4029498985801141	0.603	0.313	1.0722859507040956e-120	DN(Q)	full_dataset
DHRS4L2	2.76155003894886e-210	0.39988596926099945	0.273	0.072	7.352903133705235e-206	DN(Q)	full_dataset
CLEC11A	1.849277425091822e-139	0.39917534731619037	0.287	0.097	4.9238860720494856e-135	DN(Q)	full_dataset
RPL22	2.1626932456346278e-103	0.39881442427835356	0.958	0.87	5.75838703582676e-99	DN(Q)	full_dataset
PLPP1	1.811129938085308e-202	0.3976758411036833	0.354	0.109	4.8223145731459415e-198	DN(Q)	full_dataset
SELPLG	5.312043438722004e-164	0.3972231846262837	0.458	0.178	1.4143846859941206e-159	DN(Q)	full_dataset
PIGM	2.3643652841990504e-200	0.3970923021145235	0.297	0.083	6.295359005708391e-196	DN(Q)	full_dataset
MLLT11	2.5071245383662677e-238	0.39700624996645995	0.478	0.158	6.675469795854024e-234	DN(Q)	full_dataset
SET	2.4775315828775845e-109	0.3962930810336902	0.775	0.46	6.596675592569857e-105	DN(Q)	full_dataset
EIF2A	6.8843116267673745e-140	0.39434717858569546	0.604	0.296	1.833016813743081e-135	DN(Q)	full_dataset
ERCC1	1.7005618769768063e-142	0.3941890030162011	0.433	0.184	4.5279160536384446e-138	DN(Q)	full_dataset
BCL11A	2.5859641516989095e-167	0.3940224801255825	0.508	0.209	6.885388150313517e-163	DN(Q)	full_dataset
GRSF1	2.6425195301335107e-133	0.39328936452672636	0.808	0.466	7.035972500933486e-129	DN(Q)	full_dataset
QTRT1	1.3901507402139135e-137	0.39261752170232306	0.383	0.155	3.701415360893566e-133	DN(Q)	full_dataset
UTP3	1.413828261999463e-180	0.39234978638859597	0.376	0.131	3.76445913039977e-176	DN(Q)	full_dataset
SERP1	2.5606839645228067e-95	0.3916893713033007	0.859	0.596	6.818077123938425e-91	DN(Q)	full_dataset
RANBP2	1.803846171166451e-132	0.3916575802640343	0.434	0.186	4.802920815347792e-128	DN(Q)	full_dataset
TTC3	7.353346946319997e-132	0.3904431774500601	0.698	0.376	1.9579021579271627e-127	DN(Q)	full_dataset
NOB1	9.250633754432215e-169	0.39030833310497204	0.437	0.171	2.4630737434551216e-164	DN(Q)	full_dataset
MDH2	1.0041481809611835e-103	0.39018027270568534	0.744	0.444	2.6736449466272473e-99	DN(Q)	full_dataset
CPNE1	4.471741361921329e-133	0.38927141564055256	0.616	0.31	1.190645855025173e-128	DN(Q)	full_dataset
RPS13	3.5786928183886296e-127	0.3891064480983326	0.974	0.942	9.528627498241565e-123	DN(Q)	full_dataset
FARSA	5.702021083622347e-132	0.3889303054125208	0.434	0.191	1.518220133725286e-127	DN(Q)	full_dataset
PA2G4	1.2430846408388133e-99	0.38862317435117966	0.683	0.403	3.3098371646974247e-95	DN(Q)	full_dataset
LINC00342	3.351279102285591e-168	0.38637102255288325	0.266	0.078	8.923115737745615e-164	DN(Q)	full_dataset
MPST	6.735620400556025e-171	0.3862947712928454	0.286	0.089	1.7934262878520472e-166	DN(Q)	full_dataset
TRG-AS1	7.602826519016433e-160	0.3855157062773647	0.333	0.112	2.0243285889533154e-155	DN(Q)	full_dataset
ERAP2	1.0110694234253294e-141	0.38543784539771186	0.451	0.19	2.6920734468122823e-137	DN(Q)	full_dataset
RPL36	1.4242736235435573e-102	0.38490518323713907	0.967	0.887	3.792270950047075e-98	DN(Q)	full_dataset
BZW2	3.2216740498654734e-132	0.38305423613900724	0.455	0.201	8.578029325171809e-128	DN(Q)	full_dataset
FKBP3	8.828764311969015e-121	0.383023758140113	0.511	0.249	2.3507467857048698e-116	DN(Q)	full_dataset
NCBP2	1.184641692833641e-156	0.38225930811926934	0.505	0.218	3.1542269713388528e-152	DN(Q)	full_dataset
TTC7A	9.824871878330058e-197	0.3813996241033347	0.457	0.166	2.6159703863241613e-192	DN(Q)	full_dataset
FBL	5.0553446055455524e-104	0.3811100051624121	0.633	0.348	1.3460360546725587e-99	DN(Q)	full_dataset
RUVBL2	3.717235917497229e-152	0.38072514690864245	0.472	0.199	9.897512353928122e-148	DN(Q)	full_dataset
MIR181A1HG	6.314825233982904e-186	0.3800802335896538	0.706	0.309	1.681385366800288e-181	DN(Q)	full_dataset
SMDT1	1.6921575579917954e-94	0.37707759114940465	0.788	0.501	4.5055387139089545e-90	DN(Q)	full_dataset
PRDX6	7.51367527408037e-111	0.3770253827455783	0.705	0.402	2.0005911784766394e-106	DN(Q)	full_dataset
IDH2	3.913273816521176e-117	0.37557844925017503	0.759	0.418	1.0419482863869283e-112	DN(Q)	full_dataset
COX7A2L	1.3136143098155062e-96	0.3752256346767593	0.725	0.444	3.497629461314767e-92	DN(Q)	full_dataset
RPL12	5.886440855295845e-94	0.37522316847778825	0.958	0.899	1.5673237421310716e-89	DN(Q)	full_dataset
PSME1	2.715125669526629e-83	0.37494132465102004	0.886	0.669	7.229293607681603e-79	DN(Q)	full_dataset
SRSF1	2.542002479480825e-118	0.37460886855902453	0.65	0.341	6.768335801865644e-114	DN(Q)	full_dataset
RCBTB2	2.780919748967666e-214	0.3731838595358036	0.254	0.062	7.404476923601307e-210	DN(Q)	full_dataset
PYURF	6.30018641795029e-121	0.3730088004175447	0.656	0.355	1.6774876356434444e-116	DN(Q)	full_dataset
LPAR6	5.41147101854236e-155	0.37124534424294114	0.296	0.094	1.4408582733970888e-150	DN(Q)	full_dataset
ATP5PB	2.2122997284065154e-96	0.37124017691636624	0.793	0.502	5.890469256855188e-92	DN(Q)	full_dataset
TRAPPC6A	1.255145714256107e-134	0.3711036012152539	0.423	0.18	3.3419509787783106e-130	DN(Q)	full_dataset
RPL37A	2.8670792741603826e-96	0.37074876669954815	0.967	0.903	7.633885275379434e-92	DN(Q)	full_dataset
INTS13	3.049858171677121e-222	0.3699538160100329	0.269	0.067	8.120552367907502e-218	DN(Q)	full_dataset
UBE2E1	7.001312185531272e-138	0.3696903506287601	0.47	0.208	1.8641693825195562e-133	DN(Q)	full_dataset
RPL23A	8.201955104420588e-89	0.36918562497616847	0.958	0.88	2.183852566103026e-84	DN(Q)	full_dataset
CAPRIN1	6.666489509728061e-117	0.3680476046007677	0.585	0.3	1.7750194968601935e-112	DN(Q)	full_dataset
NHLRC3	9.144086449825365e-175	0.36604609067574834	0.349	0.117	2.4347044581305015e-170	DN(Q)	full_dataset
LARS	3.6557233139360643e-125	0.36597775990806314	0.439	0.196	9.733728895686165e-121	DN(Q)	full_dataset
FPGS	8.51343805016785e-138	0.3657902823210949	0.42	0.176	2.2667880152376915e-133	DN(Q)	full_dataset
EXOSC5	5.668926911130467e-130	0.3650024254336756	0.331	0.128	1.509408479357598e-125	DN(Q)	full_dataset
ZSCAN16-AS1	7.282787796561811e-174	0.36472554882180686	0.448	0.171	1.9391150787125475e-169	DN(Q)	full_dataset
CCAR1	7.110798434622051e-128	0.3618715141638631	0.588	0.292	1.8933211912024674e-123	DN(Q)	full_dataset
ETS2	3.163977096240124e-237	0.36119459299130474	0.377	0.109	8.424405416448955e-233	DN(Q)	full_dataset
SCP2	1.4773748966643367e-108	0.36071408083913936	0.69	0.39	3.9336583998584627e-104	DN(Q)	full_dataset
CCDC88A	1.6773860495836838e-146	0.36070625524406263	0.448	0.184	4.466208095621517e-142	DN(Q)	full_dataset
AKR1A1	3.2867564907024915e-113	0.35959113515544083	0.579	0.3	8.751317832144454e-109	DN(Q)	full_dataset
NME2	2.5105765540362452e-80	0.35885821755788716	0.784	0.514	6.684661132776907e-76	DN(Q)	full_dataset
HSPA8	1.3876275294754776e-72	0.3573964266214551	0.93	0.785	3.6946970599814068e-68	DN(Q)	full_dataset
NIPSNAP1	5.765740218765225e-141	0.356937421500951	0.377	0.148	1.5351859906484286e-136	DN(Q)	full_dataset
SUPT3H	9.477287338751375e-162	0.35669437933696696	0.254	0.074	2.5234225268159412e-157	DN(Q)	full_dataset
RPL32	5.1718583951545735e-120	0.35416045153757914	0.979	0.947	1.3770590162938568e-115	DN(Q)	full_dataset
YBX1	1.198782108000501e-66	0.353404524364759	0.889	0.728	3.1918772407621343e-62	DN(Q)	full_dataset
MOB1B	1.1382921093633616e-139	0.35203873272104635	0.351	0.13	3.0308165703908866e-135	DN(Q)	full_dataset
RBBP4	4.225658138323292e-105	0.3517885306712625	0.797	0.478	1.1251237359099598e-100	DN(Q)	full_dataset
DARS	1.1294455111139374e-112	0.35055255182516254	0.583	0.305	3.0072616178919698e-108	DN(Q)	full_dataset
GLRX	7.723006306476011e-149	0.3498017785767207	0.613	0.288	2.0563276591623028e-144	DN(Q)	full_dataset
MRPS21	1.8528041109757278e-95	0.34744809507309315	0.749	0.455	4.933276225883973e-91	DN(Q)	full_dataset
ZRANB2	9.895668346703382e-114	0.3459294554116301	0.679	0.368	2.6348206539932426e-109	DN(Q)	full_dataset
DBN1	1.6857717721674392e-120	0.34534005200597395	0.391	0.164	4.4885359205730235e-116	DN(Q)	full_dataset
EIF3H	4.928032167697529e-74	0.34520983594046495	0.857	0.633	1.3121378449711441e-69	DN(Q)	full_dataset
FNDC3A	1.295192477879617e-112	0.34475973547889516	0.338	0.137	3.448579491602268e-108	DN(Q)	full_dataset
N4BP2	1.0555677830067304e-121	0.3425616058430606	0.393	0.165	2.8105547790337203e-117	DN(Q)	full_dataset
CCT3	2.521873034223187e-96	0.3424369247111869	0.713	0.419	6.714739140922658e-92	DN(Q)	full_dataset
SYK	7.069043564812534e-164	0.3422028700145143	0.428	0.164	1.8822035395669853e-159	DN(Q)	full_dataset
GNL3	6.435428821600177e-107	0.3405364076021816	0.354	0.153	1.713497278039263e-102	DN(Q)	full_dataset
RPL18A	3.358078054450693e-86	0.3387181812083453	0.98	0.938	8.941218627780415e-82	DN(Q)	full_dataset
UFC1	1.1094779046120235e-102	0.3386292868600327	0.684	0.393	2.954095868819974e-98	DN(Q)	full_dataset
NSD2	8.377850292188081e-134	0.33825147936629196	0.375	0.147	2.2306864187979985e-129	DN(Q)	full_dataset
HINT1	6.838589275316146e-60	0.3380440829941511	0.882	0.67	1.820842780445677e-55	DN(Q)	full_dataset
TTC14	1.7734467965655065e-132	0.33796802207350995	0.544	0.252	4.721979440535317e-128	DN(Q)	full_dataset
PGD	5.781673348936488e-104	0.3373519033103207	0.43	0.206	1.5394283458878293e-99	DN(Q)	full_dataset
RPS19	1.0556465518628738e-93	0.33632253073497154	0.988	0.937	2.8107645089900878e-89	DN(Q)	full_dataset
SUPT4H1	1.0849388178461035e-119	0.3362133616799029	0.577	0.291	2.888758096397035e-115	DN(Q)	full_dataset
CCT8	5.376544063788489e-88	0.3359924913472929	0.708	0.43	1.4315586224243231e-83	DN(Q)	full_dataset
WASHC3	2.022316086265875e-147	0.33565138106478454	0.478	0.204	5.3846188112915185e-143	DN(Q)	full_dataset
PSMG4	3.6288724787013067e-141	0.3348332720032255	0.36	0.138	9.662235861790099e-137	DN(Q)	full_dataset
BEX3	3.523789151374623e-136	0.33459563751277455	0.69	0.347	9.382440994450072e-132	DN(Q)	full_dataset
RPL7L1	4.923459602327379e-111	0.3344565824921144	0.519	0.26	1.310920353715688e-106	DN(Q)	full_dataset
RPL39	2.7044200566965607e-99	0.33368848592466804	0.964	0.941	7.200788842960262e-95	DN(Q)	full_dataset
RPL27A	2.4316064577716003e-59	0.33277654532682854	0.875	0.665	6.474395354462663e-55	DN(Q)	full_dataset
AC008124.1	3.6828134353296144e-195	0.33275401223194845	0.369	0.118	9.805859052908631e-191	DN(Q)	full_dataset
LINC00891	4.302814453954848e-217	0.3321459897446756	0.256	0.061	1.1456673765100179e-212	DN(Q)	full_dataset
DDX17	1.5881892479375293e-65	0.3295646968048911	0.856	0.603	4.228712691558466e-61	DN(Q)	full_dataset
MRPL15	4.7237601458341915e-121	0.3293692653919274	0.356	0.147	1.2577483764298119e-116	DN(Q)	full_dataset
YBX3	1.081204494127143e-164	0.3284414998425452	0.373	0.132	2.878815086062931e-160	DN(Q)	full_dataset
ZBTB44	3.8167805236489756e-137	0.327261220581207	0.37	0.144	1.0162559822267763e-132	DN(Q)	full_dataset
ZNF207	3.583416011994942e-91	0.3268657090925837	0.699	0.414	9.541203473537733e-87	DN(Q)	full_dataset
PRMT1	2.5252690282018703e-84	0.32662279738503996	0.644	0.375	6.7237813144903e-80	DN(Q)	full_dataset
SLC25A6	5.824472568464154e-65	0.32598192240414736	0.93	0.775	1.5508240660792656e-60	DN(Q)	full_dataset
MZT2B	1.0711090191333295e-102	0.32593926853501365	0.541	0.277	2.851934874344403e-98	DN(Q)	full_dataset
TIMM9	3.564314734276662e-127	0.3257869965818036	0.369	0.151	9.49034441148504e-123	DN(Q)	full_dataset
RPL34	1.399279518924156e-96	0.3244511403159791	0.977	0.956	3.725721647087458e-92	DN(Q)	full_dataset
ZKSCAN1	1.002192347038007e-132	0.3241377011549823	0.473	0.209	2.6684373432233976e-128	DN(Q)	full_dataset
PCBP3	5.739203311671446e-168	0.3240084516554739	0.386	0.136	1.5281202737656394e-163	DN(Q)	full_dataset
CCNB1IP1	5.159084077290976e-127	0.3236103465074964	0.336	0.13	1.3736577264194954e-122	DN(Q)	full_dataset
SELENOW	6.528229307761273e-118	0.32344249478497655	0.756	0.446	1.7382063354845168e-113	DN(Q)	full_dataset
DNAJC19	6.719926183570444e-116	0.32287069521500245	0.518	0.253	1.7892475456374665e-111	DN(Q)	full_dataset
TCEAL4	3.2870982526359746e-140	0.3223745143486094	0.351	0.131	8.752227807468546e-136	DN(Q)	full_dataset
ILF2	4.715183865908049e-79	0.3202596665650026	0.768	0.488	1.2554648561366771e-74	DN(Q)	full_dataset
CDCA7L	7.749870106458757e-140	0.31950937346756836	0.437	0.179	2.0634804145457086e-135	DN(Q)	full_dataset
FDFT1	1.1685739498748164e-99	0.31946398248762886	0.564	0.298	3.1114449989366864e-95	DN(Q)	full_dataset
ERAP1	4.869785796497262e-114	0.3183107796764517	0.336	0.135	1.296629166175361e-109	DN(Q)	full_dataset
RPS11	1.8176966360342337e-60	0.31812779802732827	0.924	0.769	4.839799063104751e-56	DN(Q)	full_dataset
TXN2	3.141751479197977e-89	0.31699871620655506	0.477	0.25	8.365227488512533e-85	DN(Q)	full_dataset
SRP72	2.6033215047543938e-101	0.31677082794370315	0.531	0.276	6.931603838559049e-97	DN(Q)	full_dataset
STMN3	2.1511188121731876e-117	0.3156377647778801	0.53	0.251	5.72756894929233e-113	DN(Q)	full_dataset
PFDN4	2.698348545410759e-110	0.3153483789980498	0.465	0.222	7.184622837010688e-106	DN(Q)	full_dataset
MED13L	3.685225019986192e-156	0.31506257359468326	0.493	0.205	9.812280138215234e-152	DN(Q)	full_dataset
TMA16	3.1376510842202015e-122	0.3136797795554433	0.287	0.105	8.354309776844708e-118	DN(Q)	full_dataset
WAKMAR2	2.407409911445795e-199	0.3120916950034671	0.525	0.194	6.409969630215574e-195	DN(Q)	full_dataset
RPL9	7.758275304689333e-77	0.3114910621928537	0.97	0.901	2.065718382626582e-72	DN(Q)	full_dataset
SSR3	1.8643087375847985e-89	0.3114763307337629	0.538	0.291	4.9639084446932845e-85	DN(Q)	full_dataset
ACBD6	4.535802046437983e-103	0.3103507787618328	0.404	0.187	1.2077026528845773e-98	DN(Q)	full_dataset
SCRN2	1.6324107912541385e-159	0.31008447299008723	0.343	0.117	4.346456972793269e-155	DN(Q)	full_dataset
EIF3D	6.952902200977487e-81	0.3100685683657147	0.728	0.455	1.8512797400322657e-76	DN(Q)	full_dataset
CCT7	4.6806404550549195e-86	0.3100423534051002	0.679	0.396	1.2462673275629228e-81	DN(Q)	full_dataset
SERBP1	8.4390570773924e-67	0.3094496592833835	0.828	0.579	2.2469833374265004e-62	DN(Q)	full_dataset
IL7R	1.770863916480882e-181	0.3091291824108553	0.864	0.43	4.715102264021996e-177	DN(Q)	full_dataset
ILF3-DT	2.563233377521761e-127	0.30767585492199057	0.442	0.191	6.824865190989441e-123	DN(Q)	full_dataset
PSMA4	1.0427654432215951e-100	0.3069733200982516	0.662	0.366	2.776467269121819e-96	DN(Q)	full_dataset
ZNF22	2.12563546473615e-107	0.30537297418236276	0.636	0.34	5.659716988406474e-103	DN(Q)	full_dataset
EIF1AX	3.243333650162618e-89	0.3051994148088013	0.549	0.303	8.635700176922986e-85	DN(Q)	full_dataset
MRPS24	2.8672300894210862e-96	0.30509875594806724	0.585	0.317	7.634286836092584e-92	DN(Q)	full_dataset
AC090152.1	1.0806750671079403e-145	0.30387033624203486	0.421	0.165	2.877405433681602e-141	DN(Q)	full_dataset
NCL	1.7215487542591398e-61	0.30333647581252654	0.893	0.688	4.5837957130903856e-57	DN(Q)	full_dataset
SMARCC1	3.999034777588461e-104	0.3031198589370808	0.47	0.23	1.0647829998807036e-99	DN(Q)	full_dataset
MRPS25	2.8612826840978954e-100	0.3018188097475448	0.368	0.166	7.618451274679056e-96	DN(Q)	full_dataset
CHCHD2	6.1118173041961085e-62	0.30139251881664997	0.919	0.769	1.6273324754152558e-57	DN(Q)	full_dataset
NIPSNAP3A	2.6984085655480112e-121	0.3010913906448793	0.299	0.112	7.184782646628135e-117	DN(Q)	full_dataset
RPS15	1.5847749961019395e-76	0.30019802227003467	0.978	0.935	4.219621904621024e-72	DN(Q)	full_dataset
ABI2	2.7034889668302926e-126	0.2994982334167391	0.397	0.166	7.198309723082337e-122	DN(Q)	full_dataset
MRPL11	8.184612179311233e-84	0.2991019201929159	0.411	0.206	2.179234838863409e-79	DN(Q)	full_dataset
METAP2	7.449777216950184e-99	0.29846135661550455	0.567	0.302	1.983577681785156e-94	DN(Q)	full_dataset
OLA1	6.135807355759852e-99	0.2979558802147484	0.594	0.32	1.6337200665446182e-94	DN(Q)	full_dataset
BCL11B	8.11576311373553e-126	0.2973262575698903	0.795	0.429	2.160903086663222e-121	DN(Q)	full_dataset
RPS16	2.5556345416098674e-66	0.2964111577669728	0.961	0.895	6.804632530490433e-62	DN(Q)	full_dataset
EIF3F	1.1941923759583661e-57	0.2963317665099079	0.897	0.696	3.1796566202267454e-53	DN(Q)	full_dataset
CIAO3	5.566204271504874e-134	0.29624000723950217	0.282	0.097	1.4820575493308878e-129	DN(Q)	full_dataset
NOTCH3	2.5310534322377438e-213	0.295128314004527	0.271	0.068	6.739182868676217e-209	DN(Q)	full_dataset
MRPL3	3.2749087362787806e-101	0.29503040296488914	0.485	0.239	8.719772001215881e-97	DN(Q)	full_dataset
SYNCRIP	8.502694158377102e-85	0.294593976039941	0.544	0.298	2.2639273466094873e-80	DN(Q)	full_dataset
THYN1	3.805508598090633e-111	0.29428970694475765	0.563	0.285	1.013254719327612e-106	DN(Q)	full_dataset
PHF14	2.0678090030729506e-115	0.29352773227254536	0.595	0.301	5.505748251582038e-111	DN(Q)	full_dataset
ESF1	1.8957555126984943e-96	0.29308651325003887	0.352	0.157	5.047638628111011e-92	DN(Q)	full_dataset
GABPB1-IT1	2.084935298876462e-144	0.29297111329813064	0.504	0.215	5.551348726788468e-140	DN(Q)	full_dataset
ABHD14B	6.164589817669516e-90	0.29266203678590164	0.487	0.251	1.6413836848526854e-85	DN(Q)	full_dataset
TCP1	1.948141352465791e-96	0.2923776582754223	0.6	0.323	5.187121165075415e-92	DN(Q)	full_dataset
MED28	2.8825932447254915e-98	0.292095343547478	0.515	0.265	7.675192773406094e-94	DN(Q)	full_dataset
RAG2	6.648663673365152e-247	0.2904867043788446	0.629	0.219	1.7702731896702054e-242	DN(Q)	full_dataset
EPRS	6.307504080476664e-96	0.29044762916149813	0.434	0.213	1.6794360364677166e-91	DN(Q)	full_dataset
ATP5F1C	9.772971413512111e-70	0.28990184912671935	0.815	0.555	2.6021513685617346e-65	DN(Q)	full_dataset
HENMT1	5.791911447539311e-143	0.28942245257126487	0.273	0.089	1.542154342021817e-138	DN(Q)	full_dataset
EVL	3.7593067964341424e-66	0.28893508673789636	0.924	0.663	1.0009530276185548e-61	DN(Q)	full_dataset
DYNC1H1	7.029680302936643e-86	0.28816469255130484	0.498	0.262	1.8717226774599106e-81	DN(Q)	full_dataset
RPL13A	1.5434460500433379e-60	0.28761555487885415	0.953	0.85	4.109579452845391e-56	DN(Q)	full_dataset
CCT4	2.447952646588858e-75	0.2873442022022292	0.737	0.46	6.517918716807494e-71	DN(Q)	full_dataset
CCDC18-AS1	1.7912688147378083e-96	0.28719547518953825	0.673	0.374	4.7694323461208885e-92	DN(Q)	full_dataset
TRIM56	3.1594829095040925e-107	0.2867937927637795	0.371	0.16	8.412439194845596e-103	DN(Q)	full_dataset
MRPL9	3.4410239089237065e-103	0.28659541701028957	0.435	0.207	9.162070259900261e-99	DN(Q)	full_dataset
HPF1	7.547120286952148e-107	0.2863382027550247	0.355	0.152	2.0094962476038787e-102	DN(Q)	full_dataset
PITPNM2	5.858104606065581e-187	0.2862844222715414	0.464	0.166	1.5597789324110216e-182	DN(Q)	full_dataset
MGST2	1.5201224823742476e-133	0.2861556896398896	0.305	0.109	4.047478121569672e-129	DN(Q)	full_dataset
ZNF493	3.665713048017392e-127	0.28532134052287184	0.362	0.141	9.760327561651109e-123	DN(Q)	full_dataset
OGT	6.701987021149769e-80	0.28512965591779016	0.468	0.243	1.7844710642513374e-75	DN(Q)	full_dataset
NDUFAF8	2.7073464442318666e-92	0.285126229809854	0.474	0.241	7.208580642411768e-88	DN(Q)	full_dataset
CAPG	1.9602584453438915e-126	0.28486386581229206	0.511	0.232	5.219384136572645e-122	DN(Q)	full_dataset
PRDX3	9.355527411502225e-89	0.28389481591651466	0.622	0.341	2.4910027285865825e-84	DN(Q)	full_dataset
EPB41L4A-AS1	3.0322158749663014e-109	0.2831097542019	0.406	0.18	8.073577988685273e-105	DN(Q)	full_dataset
SNHG16	2.4861285377879574e-85	0.283080706723043	0.381	0.183	6.619565844714215e-81	DN(Q)	full_dataset
TATDN1	2.097630668216811e-113	0.28307337703044677	0.39	0.169	5.585151417194081e-109	DN(Q)	full_dataset
TSTA3	1.1627282051411518e-83	0.282044796152487	0.371	0.179	3.095880119008831e-79	DN(Q)	full_dataset
MRTO4	1.2163008439327412e-97	0.2813573760949727	0.287	0.116	3.2385226270553167e-93	DN(Q)	full_dataset
SRM	1.5733994454313971e-83	0.28134921485426956	0.29	0.127	4.189333363405638e-79	DN(Q)	full_dataset
RPL17	8.91807537163393e-62	0.27999868557946783	0.968	0.911	2.3745267484512503e-57	DN(Q)	full_dataset
RPL41	5.260192186637192e-84	0.2798773354605748	0.989	0.972	1.4005787716140186e-79	DN(Q)	full_dataset
STOML2	3.4486355581064816e-85	0.27901223759058846	0.492	0.261	9.182337037014317e-81	DN(Q)	full_dataset
EHMT2	2.0487740858030794e-100	0.27869693614092916	0.353	0.154	5.4550658808592795e-96	DN(Q)	full_dataset
PLAC8	6.4966746472041695e-236	0.27867745418906487	0.389	0.114	1.7298045915645822e-231	DN(Q)	full_dataset
C5orf56	8.123764904623242e-113	0.27780688680612664	0.379	0.161	2.1630336435049845e-108	DN(Q)	full_dataset
QARS	3.3736458311754923e-90	0.2768586562620008	0.42	0.208	8.982669390087865e-86	DN(Q)	full_dataset
HMGB1	2.3997425740864754e-111	0.2757616270073453	0.979	0.869	6.389554577762649e-107	DN(Q)	full_dataset
BCKDHA	1.3750676849931473e-109	0.27564071486079633	0.433	0.2	3.661255218062754e-105	DN(Q)	full_dataset
P4HB	4.348171256056368e-67	0.27537371207637684	0.681	0.422	1.1577440786375685e-62	DN(Q)	full_dataset
PAFAH1B3	8.663372446752954e-97	0.2753689317371436	0.497	0.248	2.3067095476724414e-92	DN(Q)	full_dataset
ANKRD36C	3.78933134300479e-77	0.2749950073577663	0.308	0.14	1.0089473633884553e-72	DN(Q)	full_dataset
NOP56	7.423868415443479e-95	0.2745282182977512	0.416	0.199	1.9766792042959805e-90	DN(Q)	full_dataset
PRMT5	1.2208847175400594e-127	0.2743691974093211	0.261	0.089	3.2507276489221624e-123	DN(Q)	full_dataset
SNRPD1	1.9068747369706013e-74	0.2740651620634873	0.623	0.362	5.077244674657923e-70	DN(Q)	full_dataset
PHB	3.640088495568772e-69	0.2740255551917732	0.507	0.288	9.692099628301413e-65	DN(Q)	full_dataset
HADHA	5.717950251421367e-80	0.2734739576563139	0.643	0.376	1.5224614339434533e-75	DN(Q)	full_dataset
PGM2L1	1.793746095840322e-133	0.2732680751395531	0.434	0.18	4.776028354784441e-129	DN(Q)	full_dataset
POLR1D	5.25549335984075e-84	0.272845890595655	0.686	0.41	1.399327661991198e-79	DN(Q)	full_dataset
SLC25A36	1.4049618922130852e-109	0.2725502307318757	0.443	0.203	3.7408515342065606e-105	DN(Q)	full_dataset
TOMM22	1.2955875507103634e-73	0.27247372406712955	0.634	0.378	3.4496314125214133e-69	DN(Q)	full_dataset
RPS15A	6.9959415844821e-82	0.2722258941891553	0.98	0.956	1.862739406284204e-77	DN(Q)	full_dataset
RASA4	1.9962024462292696e-82	0.27190607706509656	0.299	0.132	5.315088633330053e-78	DN(Q)	full_dataset
MRPS27	8.382629510472402e-86	0.27174028849286347	0.324	0.147	2.2319589334583815e-81	DN(Q)	full_dataset
PRDX5	1.371891340612038e-88	0.27154184047282626	0.777	0.492	3.6527978835136125e-84	DN(Q)	full_dataset
STN1	1.0973938397162538e-113	0.2712024618985313	0.312	0.122	2.9219208376284973e-109	DN(Q)	full_dataset
SF3B5	4.710835445620051e-76	0.27102680619203423	0.684	0.415	1.2543070457507948e-71	DN(Q)	full_dataset
CD3G	1.8985927709830358e-74	0.27025855843888147	0.902	0.596	5.055193112019431e-70	DN(Q)	full_dataset
GIMAP2	6.814867404467896e-105	0.26982146597778384	0.321	0.128	1.814526595113622e-100	DN(Q)	full_dataset
RPL11	1.4800565441340393e-78	0.269755189751824	0.983	0.962	3.940798554411293e-74	DN(Q)	full_dataset
THUMPD3-AS1	5.336987324429214e-105	0.2696896976546693	0.473	0.226	1.4210262450025225e-100	DN(Q)	full_dataset
SNRNP70	4.248502475322596e-81	0.26950052180266515	0.632	0.359	1.1312062690793944e-76	DN(Q)	full_dataset
DMAC1	2.922514453349095e-85	0.2683958042967788	0.54	0.293	7.781486983487301e-81	DN(Q)	full_dataset
CDK4	7.920062358956956e-78	0.26814517329572785	0.434	0.224	2.108795803695879e-73	DN(Q)	full_dataset
MCPH1	4.578258419417587e-113	0.2681110772987153	0.421	0.186	1.2190070867541267e-108	DN(Q)	full_dataset
MORF4L2	4.895959346408949e-100	0.2670997490363556	0.453	0.218	1.3035981355748468e-95	DN(Q)	full_dataset
HDAC2	3.1094592280103794e-88	0.26550926780843986	0.663	0.376	8.279246140500436e-84	DN(Q)	full_dataset
DUT	1.594735180906948e-120	0.26506737285339654	0.753	0.423	4.24614189268284e-116	DN(Q)	full_dataset
ATPAF1	1.1504470331238189e-119	0.2648027048360769	0.305	0.116	3.0631802703954803e-115	DN(Q)	full_dataset
FAHD2A	1.6694494728982794e-114	0.26462016747941225	0.302	0.116	4.445076166538959e-110	DN(Q)	full_dataset
HAUS1	2.3121763402413937e-103	0.264579563960265	0.365	0.16	6.156400723526735e-99	DN(Q)	full_dataset
ABCE1	1.2268784472466162e-96	0.2634799304504881	0.386	0.178	3.26668655363884e-92	DN(Q)	full_dataset
SSBP1	4.357048863066793e-70	0.2630571733926548	0.672	0.414	1.1601078302801643e-65	DN(Q)	full_dataset
LGALS9	1.2980953257255826e-84	0.26304972459081166	0.437	0.219	3.456308614276936e-80	DN(Q)	full_dataset
ILF3	1.591162710635047e-77	0.2625340793105253	0.695	0.414	4.236629833336876e-73	DN(Q)	full_dataset
DKC1	8.908335304410161e-79	0.26187260741080065	0.337	0.16	2.3719333581522496e-74	DN(Q)	full_dataset
LRRC58	4.052023332223049e-101	0.2618184980480279	0.326	0.136	1.078891732437709e-96	DN(Q)	full_dataset
MPLKIP	1.1394780242981557e-101	0.26139757813638564	0.509	0.256	3.0339741874962695e-97	DN(Q)	full_dataset
ZCRB1	5.696316072384843e-86	0.2610596564086344	0.444	0.226	1.5167011174331883e-81	DN(Q)	full_dataset
EDEM3	1.7808549752644233e-99	0.2607454641117235	0.333	0.141	4.741704457139054e-95	DN(Q)	full_dataset
SRSF9	1.5511628715904614e-91	0.2601904175866967	0.6	0.327	4.130126261896762e-87	DN(Q)	full_dataset
YWHAQ	2.792231721969659e-66	0.2600979167484494	0.761	0.487	7.434596182916413e-62	DN(Q)	full_dataset
WDR77	4.7651999672137845e-78	0.25935772183666683	0.326	0.154	1.2687821432703422e-73	DN(Q)	full_dataset
CUX1	1.2947201807632055e-124	0.25898044819662647	0.641	0.322	3.447321953300111e-120	DN(Q)	full_dataset
NUTF2	3.3293397194570145e-66	0.2588705772287929	0.56	0.329	8.864699937026247e-62	DN(Q)	full_dataset
FKBP4	8.504839860109201e-83	0.25845017336548615	0.39	0.189	2.2644986611526757e-78	DN(Q)	full_dataset
AC005670.3	1.4403467314269052e-121	0.25815311064048	0.253	0.085	3.835067207097278e-117	DN(Q)	full_dataset
ZEB1	2.139001582282516e-110	0.2581152084659051	0.455	0.21	5.695305612985428e-106	DN(Q)	full_dataset
MLXIP	1.667201432200572e-109	0.2581033068674389	0.3	0.115	4.439090533377243e-105	DN(Q)	full_dataset
NOP58	2.364274765738618e-68	0.2570419192360074	0.546	0.316	6.295117991255645e-64	DN(Q)	full_dataset
ITGA6	5.3313001259517754e-58	0.25682625167984063	0.252	0.119	1.4195119715359196e-53	DN(Q)	full_dataset
TP53	5.312327243525168e-99	0.25639507276905377	0.278	0.111	1.4144602518610114e-94	DN(Q)	full_dataset
NKAPD1	3.335396249829717e-119	0.2562481792171672	0.306	0.116	8.880826054796605e-115	DN(Q)	full_dataset
RPS29	1.5938516891873767e-44	0.2557346345820699	0.946	0.849	4.243789507630309e-40	DN(Q)	full_dataset
RBFA	9.014574100286423e-80	0.25470420622575485	0.277	0.121	2.400220499942263e-75	DN(Q)	full_dataset
CCNG1	5.1828873886333706e-86	0.2545938798532914	0.384	0.186	1.3799955960975213e-81	DN(Q)	full_dataset
SLA2	2.2560395397691175e-155	0.254242343246365	0.287	0.089	6.0069308785892525e-151	DN(Q)	full_dataset
ST13	1.8949162878871962e-55	0.2536299631506207	0.785	0.554	5.0454041081284485e-51	DN(Q)	full_dataset
NMRAL1	4.863521516311325e-91	0.2533911632335258	0.319	0.14	1.2949612389330534e-86	DN(Q)	full_dataset
SMIM10L1	1.8488548485267706e-89	0.25273276773788567	0.41	0.199	4.922760919687379e-85	DN(Q)	full_dataset
PCBP2	6.543121216325462e-70	0.252375202138829	0.967	0.91	1.7421714550588174e-65	DN(Q)	full_dataset
C12orf10	3.683518956534461e-84	0.2517346899438472	0.376	0.182	9.807737573668657e-80	DN(Q)	full_dataset
H1FX	1.3474600785933837e-97	0.2514938864311287	0.686	0.378	3.5877472052627437e-93	DN(Q)	full_dataset
ZNF827	8.268332331735459e-102	0.2513031448461375	0.262	0.098	2.2015261666478835e-97	DN(Q)	full_dataset
SNHG14	9.595692437977803e-96	0.2510341263640745	0.311	0.128	2.5549490685359696e-91	DN(Q)	full_dataset
REXO2	3.501126585095327e-97	0.2510324267876778	0.381	0.173	9.322099645474818e-93	DN(Q)	full_dataset
TCEA2	2.058049877015259e-124	0.25050616160124156	0.254	0.085	5.479763602540829e-120	DN(Q)	full_dataset
SEC63	1.5796781581805244e-100	0.2504099974996682	0.499	0.247	4.206051063971464e-96	DN(Q)	full_dataset
RAG1	0	3.0837212693154967	0.73	0.13	0	DP(Q)	full_dataset
CD1E	0	2.8520360106774367	0.908	0.244	0	DP(Q)	full_dataset
CD8B	0	2.7964829639674726	0.912	0.378	0	DP(Q)	full_dataset
ELOVL4	0	2.6860200828454333	0.727	0.168	0	DP(Q)	full_dataset
MZB1	0	2.6774419640924387	0.886	0.282	0	DP(Q)	full_dataset
AQP3	0	2.644563180461091	0.885	0.383	0	DP(Q)	full_dataset
CYP2U1	0	2.5781634089828027	0.681	0.172	0	DP(Q)	full_dataset
ARPP21	0	2.4722191283601824	0.697	0.18	0	DP(Q)	full_dataset
CD1B	0	2.41024599383569	0.782	0.226	0	DP(Q)	full_dataset
SH3TC1	0	2.3585716169275903	0.599	0.205	0	DP(Q)	full_dataset
CD1C	0	2.332907469933279	0.596	0.158	0	DP(Q)	full_dataset
DNTT	0	2.255068177454474	0.686	0.187	0	DP(Q)	full_dataset
RASSF6	0	2.2296459878061365	0.413	0.057	0	DP(Q)	full_dataset
RAG2	0	2.2056218500240545	0.532	0.123	0	DP(Q)	full_dataset
AL365440.2	0	2.1738046187338305	0.536	0.124	0	DP(Q)	full_dataset
GIHCG	0	2.165810304561697	0.646	0.261	0	DP(Q)	full_dataset
AL138899.1	0	2.117884233148251	0.446	0.086	0	DP(Q)	full_dataset
H1F0	0	2.1154695883170302	0.448	0.187	0	DP(Q)	full_dataset
CD8A	0	2.1009245575863167	0.862	0.374	0	DP(Q)	full_dataset
CD38	0	2.0756581088947215	0.732	0.376	0	DP(Q)	full_dataset
CD1A	0	1.9991228772168435	0.641	0.203	0	DP(Q)	full_dataset
BTG2	0	1.947236320865331	0.798	0.536	0	DP(Q)	full_dataset
TRBC1	0	1.9007158265434634	0.632	0.409	0	DP(Q)	full_dataset
CD99	0	1.8897816418673945	0.938	0.747	0	DP(Q)	full_dataset
BCL2L1	0	1.882715572760765	0.525	0.261	0	DP(Q)	full_dataset
PTP4A2	0	1.8335337112180858	0.697	0.453	0	DP(Q)	full_dataset
RORC	0	1.7861890924678412	0.408	0.107	0	DP(Q)	full_dataset
LTB	0	1.7531404350145205	0.854	0.571	0	DP(Q)	full_dataset
TFDP2	0	1.74530811296689	0.715	0.397	0	DP(Q)	full_dataset
TRBC2	0	1.720751155944578	0.799	0.607	0	DP(Q)	full_dataset
PTCRA	0	1.7100119030988425	0.564	0.17	0	DP(Q)	full_dataset
FBXL12	0	1.7082456638457921	0.396	0.18	0	DP(Q)	full_dataset
XBP1	0	1.7047618325298577	0.519	0.311	0	DP(Q)	full_dataset
NFATC3	0	1.6716988197233242	0.468	0.242	0	DP(Q)	full_dataset
MIR181A1HG	0	1.6661218924919046	0.525	0.245	0	DP(Q)	full_dataset
WAKMAR2	0	1.6593788094016342	0.379	0.14	0	DP(Q)	full_dataset
CHRNA3	0	1.6558654401996928	0.321	0.084	0	DP(Q)	full_dataset
DAPK1	0	1.6512330136207551	0.364	0.142	0	DP(Q)	full_dataset
MDM4	0	1.6414024669997376	0.502	0.312	0	DP(Q)	full_dataset
SH2D1A	0	1.6366376557536655	0.659	0.362	0	DP(Q)	full_dataset
APBB1IP	0	1.6102692753930272	0.75	0.533	0	DP(Q)	full_dataset
TCF12	0	1.6000440680669987	0.538	0.339	0	DP(Q)	full_dataset
TSHR	0	1.587447381199079	0.353	0.118	0	DP(Q)	full_dataset
PITPNM2	0	1.5515281457810224	0.335	0.116	0	DP(Q)	full_dataset
TCF7	0	1.5514482959745575	0.796	0.551	0	DP(Q)	full_dataset
HDAC7	0	1.5452895651728684	0.562	0.372	0	DP(Q)	full_dataset
VOPP1	0	1.545283185192402	0.465	0.286	0	DP(Q)	full_dataset
ADA	0	1.5386836156582697	0.553	0.305	0	DP(Q)	full_dataset
FBLN5	0	1.5321471661475752	0.403	0.159	0	DP(Q)	full_dataset
SMPD3	0	1.5033500890957046	0.452	0.187	0	DP(Q)	full_dataset
CD52	0	1.5028293918057902	0.838	0.65	0	DP(Q)	full_dataset
SSBP2	0	1.4836947789868669	0.573	0.368	0	DP(Q)	full_dataset
NEIL1	0	1.4780297372036075	0.282	0.086	0	DP(Q)	full_dataset
PAXIP1-AS1	0	1.4685146895249344	0.285	0.105	0	DP(Q)	full_dataset
STXBP2	0	1.4563245175300448	0.469	0.334	0	DP(Q)	full_dataset
AEBP1	0	1.4551060147035706	0.408	0.214	0	DP(Q)	full_dataset
ZNF280D	0	1.4471731718043412	0.389	0.229	0	DP(Q)	full_dataset
LAIR1	0	1.4465255396168328	0.403	0.217	0	DP(Q)	full_dataset
SLA	0	1.416426734764856	0.427	0.242	0	DP(Q)	full_dataset
SIT1	0	1.405990648580541	0.563	0.387	0	DP(Q)	full_dataset
CHD1	0	1.4048538168599813	0.498	0.368	0	DP(Q)	full_dataset
KCNA3	0	1.4022634684540645	0.308	0.119	0	DP(Q)	full_dataset
CALN1	0	1.3931363562014203	0.254	0.067	0	DP(Q)	full_dataset
GALNT7	0	1.3691169418106162	0.302	0.159	0	DP(Q)	full_dataset
SOX4	0	1.3626732661689749	0.801	0.646	0	DP(Q)	full_dataset
RCSD1	0	1.327132336235541	0.518	0.381	0	DP(Q)	full_dataset
SYTL3	0	1.3260730051383878	0.288	0.129	0	DP(Q)	full_dataset
SCAI	0	1.3244804954286091	0.368	0.216	0	DP(Q)	full_dataset
ARHGEF7	0	1.3107674620117429	0.368	0.242	0	DP(Q)	full_dataset
ITM2C	0	1.3063716694784622	0.666	0.512	0	DP(Q)	full_dataset
CD3E	0	1.2869296723913575	0.931	0.683	0	DP(Q)	full_dataset
MTA3	0	1.2849964006625325	0.348	0.211	0	DP(Q)	full_dataset
PLEKHG1	0	1.2771778980446666	0.286	0.144	0	DP(Q)	full_dataset
CD3G	0	1.2751927262387075	0.755	0.549	0	DP(Q)	full_dataset
LDLRAD4	0	1.2722225470293789	0.418	0.309	0	DP(Q)	full_dataset
ACSF3	0	1.2646389962204365	0.318	0.182	0	DP(Q)	full_dataset
MAP1A	0	1.2645737314858023	0.3	0.148	0	DP(Q)	full_dataset
SEPTIN6	0	1.2464202795649997	0.756	0.668	0	DP(Q)	full_dataset
ADORA2A	0	1.238925124212717	0.336	0.185	0	DP(Q)	full_dataset
SLAMF1	0	1.2271174197009551	0.498	0.291	0	DP(Q)	full_dataset
PTPN2	0	1.2268423863311941	0.457	0.374	0	DP(Q)	full_dataset
ZFP36L2	0	1.218130189519647	0.795	0.794	0	DP(Q)	full_dataset
H1FX	0	1.2147634437945434	0.463	0.357	0	DP(Q)	full_dataset
GRAP2	0	1.2131249369751371	0.433	0.297	0	DP(Q)	full_dataset
GLUL	0	1.2072539080245317	0.455	0.338	0	DP(Q)	full_dataset
C12orf65	0	1.2050548058738852	0.326	0.245	0	DP(Q)	full_dataset
EPHB6	0	1.2034706819235201	0.38	0.251	0	DP(Q)	full_dataset
DCK	0	1.1965774126672057	0.468	0.379	0	DP(Q)	full_dataset
CDKN2D	0	1.1960297956074026	0.321	0.164	0	DP(Q)	full_dataset
LCK	0	1.1948928761184763	0.717	0.572	0	DP(Q)	full_dataset
LETM1	0	1.1750520703341267	0.27	0.161	0	DP(Q)	full_dataset
CD3D	0	1.1714269886128692	0.886	0.657	0	DP(Q)	full_dataset
CD4	0	1.1655266867594352	0.395	0.264	0	DP(Q)	full_dataset
SPSB3	0	1.1585381877387804	0.457	0.396	0	DP(Q)	full_dataset
EPHX2	0	1.1510331090041082	0.403	0.303	0	DP(Q)	full_dataset
MCPH1	0	1.147967205108014	0.267	0.164	0	DP(Q)	full_dataset
CBFA2T3	0	1.1471955344943334	0.253	0.131	0	DP(Q)	full_dataset
PSAP	0	1.1466412638507397	0.728	0.652	0	DP(Q)	full_dataset
NUP214	0	1.1458060835136064	0.262	0.17	0	DP(Q)	full_dataset
BAZ2A	0	1.1321676720035363	0.306	0.227	0	DP(Q)	full_dataset
LRMP	0	1.1306285981655666	0.385	0.275	0	DP(Q)	full_dataset
GNA15	0	1.1283871934584402	0.253	0.166	0	DP(Q)	full_dataset
LYST	1.0151920056673581e-301	1.1271260412347077	0.327	0.254	2.7030502342899078e-297	DP(Q)	full_dataset
AKIRIN2	0	1.110730100207992	0.371	0.31	0	DP(Q)	full_dataset
RNASEH2B	0	1.1071233065620227	0.514	0.423	0	DP(Q)	full_dataset
HIST1H2AC	0	1.0977516704268377	0.309	0.218	0	DP(Q)	full_dataset
MALAT1	0	1.095534540492773	0.999	0.95	0	DP(Q)	full_dataset
CAMK4	0	1.0756093025425142	0.635	0.507	0	DP(Q)	full_dataset
LEF1	0	1.073257372273018	0.817	0.602	0	DP(Q)	full_dataset
SATB1	0	1.0732118107456863	0.833	0.569	0	DP(Q)	full_dataset
DGKA	0	1.0728903764251068	0.507	0.42	0	DP(Q)	full_dataset
AC119396.1	0	1.0697295607962443	0.313	0.208	0	DP(Q)	full_dataset
POR	2.2203930274788582e-296	1.0583575490977473	0.252	0.17	5.912018474965208e-292	DP(Q)	full_dataset
MAPRE2	0	1.052876056956823	0.443	0.379	0	DP(Q)	full_dataset
DDIT4	0	1.040291567515339	0.555	0.538	0	DP(Q)	full_dataset
MAL	0	1.0379942625754217	0.502	0.362	0	DP(Q)	full_dataset
MPP1	0	1.0311148715741156	0.306	0.213	0	DP(Q)	full_dataset
SIVA1	0	1.021855176090403	0.558	0.475	0	DP(Q)	full_dataset
PALM2-AKAP2	2.8960806819728076e-260	1.0171925285754955	0.352	0.299	7.711104423820798e-256	DP(Q)	full_dataset
SLC29A1	9.561690373460682e-293	1.0143826833059002	0.274	0.194	2.545895678837641e-288	DP(Q)	full_dataset
CCDC107	3.8611685447083505e-257	1.0063063853597332	0.334	0.281	1.0280747367140454e-252	DP(Q)	full_dataset
IL17RA	2.6356037662782655e-291	1.005663922057374	0.307	0.23	7.01755858809251e-287	DP(Q)	full_dataset
TSC22D3	0	1.000633594903345	0.6	0.593	0	DP(Q)	full_dataset
CCR9	0	0.9985677530269144	0.414	0.23	0	DP(Q)	full_dataset
ADAM10	2.1317669408125876e-162	0.9979251470160284	0.329	0.291	5.6760426566075955e-158	DP(Q)	full_dataset
NUCB2	0	0.989325394354998	0.64	0.518	0	DP(Q)	full_dataset
CCDC18-AS1	5.781927024813971e-279	0.9857199482910417	0.408	0.37	1.539495889626968e-274	DP(Q)	full_dataset
SLC7A6	1.7968560424623865e-224	0.9851500020205736	0.287	0.223	4.78430889866035e-220	DP(Q)	full_dataset
PNISR	0	0.9847844447414844	0.669	0.674	0	DP(Q)	full_dataset
CD2AP	1.2376831466484959e-141	0.9787049419442	0.282	0.244	3.295455146266285e-137	DP(Q)	full_dataset
BCL11B	0	0.9674328915764321	0.509	0.411	0	DP(Q)	full_dataset
HIST1H1C	2.939913090453715e-222	0.9524903198389537	0.313	0.252	7.827812594642061e-218	DP(Q)	full_dataset
SEPTIN9	0	0.9456302713498488	0.633	0.629	0	DP(Q)	full_dataset
SRSF5	0	0.9404605888683655	0.701	0.735	0	DP(Q)	full_dataset
THEMIS	2.454496268591346e-297	0.9403297054300601	0.352	0.276	6.535341764751318e-293	DP(Q)	full_dataset
RBM33	7.26629352405421e-142	0.9388334734144335	0.274	0.234	1.9347233137146738e-137	DP(Q)	full_dataset
CXCR4	0	0.9365897034583011	0.59	0.553	0	DP(Q)	full_dataset
PCBP1	0	0.9336752182894639	0.84	0.866	0	DP(Q)	full_dataset
ODF2L	7.144528285238804e-177	0.930175819331879	0.32	0.282	1.902302101227684e-172	DP(Q)	full_dataset
RGS10	0	0.9234546196011566	0.674	0.643	0	DP(Q)	full_dataset
ACAP1	0	0.9187760125769029	0.505	0.477	0	DP(Q)	full_dataset
EPB41	2.080609412118165e-157	0.9133893778536085	0.314	0.276	5.539830620705826e-153	DP(Q)	full_dataset
PBXIP1	2.6175032470954787e-151	0.9133482008957395	0.31	0.273	6.969364145716422e-147	DP(Q)	full_dataset
CCND3	0	0.9005157121128264	0.633	0.621	0	DP(Q)	full_dataset
SASH3	1.139057269220733e-225	0.9000197852490066	0.408	0.396	3.0328538850271235e-221	DP(Q)	full_dataset
GMFG	0	0.8930654327696095	0.684	0.665	0	DP(Q)	full_dataset
ARL4C	1.549220367573765e-166	0.8924941711152394	0.339	0.307	4.1249541507019064e-162	DP(Q)	full_dataset
CUX1	3.662638062969837e-105	0.8822716027896942	0.332	0.327	9.752140106463487e-101	DP(Q)	full_dataset
PRKCB	3.595724658357182e-125	0.8639178301520987	0.257	0.22	9.573976475341833e-121	DP(Q)	full_dataset
CELF2	1.3120164988246887e-159	0.8561563211045169	0.458	0.493	3.493375129770616e-155	DP(Q)	full_dataset
TRAT1	3.960050718418091e-300	0.8489429119856216	0.374	0.301	1.0544031042860008e-295	DP(Q)	full_dataset
PET100	1.555385081255805e-149	0.8308357359881358	0.444	0.496	4.1413683173517064e-145	DP(Q)	full_dataset
ITPR2	6.647812868812806e-65	0.8264369619882255	0.263	0.247	1.7700466544500976e-60	DP(Q)	full_dataset
GUK1	0	0.8251783494463707	0.577	0.641	0	DP(Q)	full_dataset
BAX	0.0019963639597003024	0.8171643427362594	0.307	0.387	1	DP(Q)	full_dataset
ISCU	1.9903088665012157e-197	0.8157677566654988	0.49	0.551	5.299396387946137e-193	DP(Q)	full_dataset
BTG1	0	0.8113237814300609	0.883	0.855	0	DP(Q)	full_dataset
UCP2	0	0.8094367924834658	0.582	0.591	0	DP(Q)	full_dataset
MAP1LC3B	1.0596125095543516e-94	0.8070801718314817	0.375	0.406	2.8213242679394167e-90	DP(Q)	full_dataset
CD247	0	0.8048164437392265	0.61	0.507	0	DP(Q)	full_dataset
EPC1	2.484744255317751e-244	0.8041311752254114	0.52	0.563	6.615880054209044e-240	DP(Q)	full_dataset
MYADM	1.5006626739328014e-11	0.8030519695826235	0.246	0.266	3.995664435613477e-7	DP(Q)	full_dataset
ZAP70	2.0229015466330695e-189	0.7989322553859588	0.43	0.426	5.3861776580652106e-185	DP(Q)	full_dataset
PHF20L1	1.09678049889699e-46	0.7984493372913736	0.297	0.31	2.9202877563631256e-42	DP(Q)	full_dataset
ARHGAP15	1.170447894822608e-126	0.7962692306875918	0.391	0.399	3.1164345647546763e-122	DP(Q)	full_dataset
SEPTIN1	0	0.7759075981278891	0.573	0.582	0	DP(Q)	full_dataset
ITGA4	7.356975583302596e-133	0.7758779877894768	0.411	0.401	1.9588683188101491e-128	DP(Q)	full_dataset
H3F3B	0	0.7647916737340408	0.938	0.958	0	DP(Q)	full_dataset
PCBP2	0	0.7637955940371741	0.882	0.921	0	DP(Q)	full_dataset
PIN1	2.5013932342166004e-58	0.7563035022994684	0.351	0.389	6.660209625425121e-54	DP(Q)	full_dataset
H3F3A	0	0.7502059150800271	0.92	0.943	0	DP(Q)	full_dataset
NIPBL	6.993653333846152e-19	0.7482888586286223	0.332	0.382	1.8621301366698763e-14	DP(Q)	full_dataset
ATP2A3	1.2440228043988113e-60	0.747576134320798	0.274	0.266	3.312335118992275e-56	DP(Q)	full_dataset
CCNL1	8.219421997364299e-114	0.7394012688891727	0.467	0.523	2.1885033010182182e-109	DP(Q)	full_dataset
DDX17	2.1865786877839747e-167	0.7339220400704956	0.551	0.627	5.821984414093611e-163	DP(Q)	full_dataset
RHOH	1.1547758150452171e-170	0.7333100632355269	0.452	0.461	3.074706085139395e-166	DP(Q)	full_dataset
ARGLU1	3.5188216250836282e-112	0.7286018265395471	0.498	0.588	9.369214458947669e-108	DP(Q)	full_dataset
LIME1	2.4097873047333394e-219	0.7281335165771232	0.444	0.419	6.41629967758299e-215	DP(Q)	full_dataset
TAF7	1.145409511205672e-57	0.7139926041772613	0.407	0.475	3.049767364536222e-53	DP(Q)	full_dataset
RSRP1	2.29928430968468e-64	0.7106285320177652	0.433	0.499	6.122074402966428e-60	DP(Q)	full_dataset
SVBP	1.3733425707165957e-31	0.7063364238844871	0.256	0.268	3.6566619287900075e-27	DP(Q)	full_dataset
NREP	1.225714911355282e-158	0.7058438681075818	0.44	0.444	3.263588522974574e-154	DP(Q)	full_dataset
LUC7L3	1.6989373557886122e-44	0.7010816239194593	0.411	0.488	4.5235906035227586e-40	DP(Q)	full_dataset
EIF1	0	0.6996883032606478	0.926	0.964	0	DP(Q)	full_dataset
RB1CC1	6.860336971311474e-4	0.6987901606875395	0.238	0.273	1	DP(Q)	full_dataset
CD2	0	0.6960872405529686	0.598	0.553	0	DP(Q)	full_dataset
CHMP7	2.711975890553422e-38	0.6930331225570954	0.273	0.276	7.220907006187541e-34	DP(Q)	full_dataset
EIF4G2	9.651586876639443e-219	0.6887963729154034	0.593	0.693	2.569831521774018e-214	DP(Q)	full_dataset
GATA3	2.6674195210179206e-81	0.686004193178477	0.287	0.264	7.102271216662315e-77	DP(Q)	full_dataset
FAM200B	1.5849090231813669e-25	0.6787759010656772	0.248	0.261	4.219978765122708e-21	DP(Q)	full_dataset
DAZAP2	0	0.6755473835258057	0.627	0.729	0	DP(Q)	full_dataset
PTPN7	3.7719659188748565e-53	0.6749715694642633	0.346	0.368	1.0043236455596193e-48	DP(Q)	full_dataset
LAT	0	0.6745238056899541	0.625	0.55	0	DP(Q)	full_dataset
SSH2	1.819071475926445e-15	0.6690178518815726	0.307	0.346	4.843459711801752e-11	DP(Q)	full_dataset
TLE5	7.166743636049707e-112	0.6657931940145259	0.482	0.552	1.908217160534595e-107	DP(Q)	full_dataset
UPF3A	0.11059421321320612	0.6646905088896408	0.236	0.282	1	DP(Q)	full_dataset
SLC25A5	0	0.6559982772414781	0.721	0.766	0	DP(Q)	full_dataset
TBC1D10C	2.860431043150923e-102	0.6540044448327631	0.444	0.478	7.616183695493648e-98	DP(Q)	full_dataset
PNPLA2	7.943789096226209e-5	0.6505309277444852	0.282	0.339	1	DP(Q)	full_dataset
GPSM3	5.231544611019118e-224	0.6472983910610641	0.555	0.6	1.3929510681299504e-219	DP(Q)	full_dataset
UBXN4	1.2330020373623842e-43	0.6363950198578048	0.458	0.568	3.282991224681084e-39	DP(Q)	full_dataset
PIAS1	3.849273780566988e-4	0.6295205727031363	0.274	0.324	1	DP(Q)	full_dataset
TMIGD2	4.266541037664961e-75	0.6292557288567815	0.325	0.319	1.1360092166886725e-70	DP(Q)	full_dataset
PHYKPL	2.194695206019942e-4	0.6292526473311479	0.252	0.292	1	DP(Q)	full_dataset
HNRNPA0	0	0.6277407296553035	0.626	0.702	0	DP(Q)	full_dataset
SMARCA4	4.3744021559349e-4	0.6275988414352404	0.268	0.315	1	DP(Q)	full_dataset
TOX	2.4529433190881264e-34	0.6250085907644378	0.306	0.318	6.531206881404046e-30	DP(Q)	full_dataset
CHIC2	3.103437496882617e-4	0.6223977348042034	0.253	0.294	1	DP(Q)	full_dataset
KDM5B	6.084451404465742e-10	0.6199570066068447	0.238	0.257	1.6200460309530483e-5	DP(Q)	full_dataset
LBR	7.998404928033308e-29	0.6174577248946189	0.347	0.379	2.1296552961381487e-24	DP(Q)	full_dataset
ANXA11	3.4365853641680523e-59	0.617207906717022	0.456	0.561	9.150252190633856e-55	DP(Q)	full_dataset
OGA	0.030236733868715126	0.6169673760636993	0.259	0.305	1	DP(Q)	full_dataset
BIRC2	2.591337130877733e-4	0.610881918352852	0.236	0.268	1	DP(Q)	full_dataset
RESF1	0.259127864404108	0.6098811107691635	0.276	0.339	1	DP(Q)	full_dataset
KAT6B	0.5471895192525031	0.6098610209876125	0.228	0.267	1	DP(Q)	full_dataset
FNBP1	2.182753501920643e-18	0.6092608511062589	0.378	0.456	5.811799474213904e-14	DP(Q)	full_dataset
COMMD3	0.15872352183904784	0.6090259160510695	0.275	0.34	1	DP(Q)	full_dataset
SLC38A2	4.074044655018182e-74	0.6023185150757013	0.207	0.318	1.0847551298451413e-69	DP(Q)	full_dataset
UGP2	0.010292085522247224	0.6018795471637619	0.285	0.345	1	DP(Q)	full_dataset
DDX3X	3.68630919579608e-5	0.598267619117163	0.292	0.384	0.9815166864726643	DP(Q)	full_dataset
ANAPC16	4.753644514002147e-77	0.5969522705122157	0.507	0.63	1.2657053882982118e-72	DP(Q)	full_dataset
SYNRG	0.212194659747646	0.5951649435474815	0.252	0.3	1	DP(Q)	full_dataset
NAPA	8.213118925819339e-11	0.5951422948727751	0.38	0.483	2.186825045188657e-6	DP(Q)	full_dataset
CYFIP2	6.709709683893026e-10	0.5909893105298991	0.322	0.379	1.7865273004333572e-5	DP(Q)	full_dataset
TRAF3IP3	3.470917123712156e-119	0.5901464117009776	0.49	0.525	9.241663933595986e-115	DP(Q)	full_dataset
RFTN1	0.033465882700622215	0.5871185893848617	0.244	0.285	1	DP(Q)	full_dataset
SYF2	0.012052717567393779	0.5796378553830155	0.351	0.458	1	DP(Q)	full_dataset
TSC22D4	0.5600397124471665	0.5771436482760691	0.271	0.336	1	DP(Q)	full_dataset
SON	5.459198013753482e-195	0.5758742343419905	0.619	0.74	1.453566063142002e-190	DP(Q)	full_dataset
PTDSS1	0.6889852362969071	0.5707093860131088	0.274	0.345	1	DP(Q)	full_dataset
AKAP9	3.353913314891658e-25	0.5688841817670298	0.267	0.375	8.930129592230529e-21	DP(Q)	full_dataset
LMBRD1	0.9568134972054481	0.5656867273449864	0.258	0.317	1	DP(Q)	full_dataset
UBL5	9.76831427339767e-206	0.5641942200307852	0.609	0.726	2.6009113584348637e-201	DP(Q)	full_dataset
RGCC	7.862195273311245e-46	0.5640531856875088	0.297	0.295	2.0933881134718521e-41	DP(Q)	full_dataset
ADH5	0.5806184571047575	0.5616034669350243	0.324	0.421	1	DP(Q)	full_dataset
LZTFL1	9.73419380226086e-47	0.5615040672509325	0.25	0.235	2.5918264417899766e-42	DP(Q)	full_dataset
HDAC1	0.015899383926296456	0.5592342548921021	0.308	0.382	1	DP(Q)	full_dataset
CLK1	0.03109935659025845	0.5571222237964211	0.264	0.334	1	DP(Q)	full_dataset
TOP1	0.015714197198468786	0.5566969383079723	0.339	0.455	1	DP(Q)	full_dataset
C12orf57	5.262693224371857e-143	0.5545056463046119	0.613	0.722	1.4012446979212507e-138	DP(Q)	full_dataset
SMG1	4.932144706853326e-9	0.5526897218109841	0.254	0.334	1.3132328496467667e-4	DP(Q)	full_dataset
PTPRC	0	0.5521918646296169	0.801	0.716	0	DP(Q)	full_dataset
ATP6V0C	3.050682535742047e-70	0.5513228152599055	0.516	0.635	8.122747319666774e-66	DP(Q)	full_dataset
CDK6	2.0559099133931654e-20	0.5510409778905017	0.266	0.275	5.474065735400642e-16	DP(Q)	full_dataset
PCMTD1	7.058099196357311e-5	0.5474408258685695	0.208	0.261	1	DP(Q)	full_dataset
TNRC6B	2.1246048027997603e-10	0.5459854354761522	0.273	0.364	5.656972747934642e-6	DP(Q)	full_dataset
SRPK2	1.284961917266987e-6	0.5414691114310065	0.23	0.298	0.03421339600915079	DP(Q)	full_dataset
UBC	0	0.5402786743960424	0.837	0.895	0	DP(Q)	full_dataset
ATP5MG	0	0.5389895200549208	0.746	0.84	0	DP(Q)	full_dataset
TMC8	1.3986144652833089e-5	0.5370589672331145	0.284	0.325	0.3723950875263338	DP(Q)	full_dataset
SF3B1	6.709338521640678e-8	0.5358187040428406	0.446	0.578	0.0017864284747720468	DP(Q)	full_dataset
HNRNPK	0	0.5287834232767894	0.712	0.811	0	DP(Q)	full_dataset
EIF1B	0.03681215860900735	0.527581693765462	0.336	0.454	1	DP(Q)	full_dataset
RPAIN	2.2246293519717837e-6	0.5257693798457292	0.25	0.329	0.059232981125600714	DP(Q)	full_dataset
REST	2.0355940837209766e-7	0.5238871345011471	0.256	0.335	0.005419972807315473	DP(Q)	full_dataset
FYB1	3.1800729191196076e-181	0.5230589078376617	0.589	0.595	8.467262154447868e-177	DP(Q)	full_dataset
N4BP2L2	0.008615981262030888	0.522345102826774	0.41	0.536	1	DP(Q)	full_dataset
UBXN1	1.7412574748496165e-37	0.5182682962942868	0.488	0.635	4.6362721525345887e-33	DP(Q)	full_dataset
CHD4	2.677560418044671e-10	0.5182286855165379	0.269	0.359	7.1292723690857414e-06	DP(Q)	full_dataset
KDM5A	5.384832659802974e-26	0.5178229748850789	0.243	0.339	1.4337655439991398e-21	DP(Q)	full_dataset
MFNG	5.339702392499181e-4	0.5175797484045466	0.212	0.266	1	DP(Q)	full_dataset
LPXN	0.9968890703252027	0.5165785242237273	0.276	0.343	1	DP(Q)	full_dataset
PTPRCAP	0.0046484378588008595	0.5127858879805125	0.238	0.272	1	DP(Q)	full_dataset
TRABD	1.8292168948100546e-19	0.5127002698220492	0.233	0.323	4.8704729041212515e-15	DP(Q)	full_dataset
ARL2BP	1.1300689602738234e-6	0.5126751518278935	0.233	0.304	0.03008921613625082	DP(Q)	full_dataset
TAX1BP1	2.1063924491848894e-5	0.5117979466015061	0.345	0.473	0.5608480535199687	DP(Q)	full_dataset
KMT2C	3.122322197556368e-19	0.5111016399465924	0.195	0.261	8.313495083213586e-15	DP(Q)	full_dataset
TRPT1	3.846028895521e-8	0.5078400579951649	0.2	0.258	0.0010240436537214215	DP(Q)	full_dataset
CD82	2.152494934352148e-8	0.5077220272649361	0.266	0.292	5.73123301220603e-4	DP(Q)	full_dataset
CIRBP	3.367767526245334e-138	0.5070168076920551	0.665	0.81	8.967017815380827e-134	DP(Q)	full_dataset
MRPS5	2.0115194299475458e-13	0.5059013306620437	0.229	0.309	5.355871634178336e-9	DP(Q)	full_dataset
USP15	0.01966903846863823	0.5056042111637358	0.303	0.387	1	DP(Q)	full_dataset
MED30	1.6388605100144744e-11	0.5049053661914026	0.219	0.292	4.36362999396454e-7	DP(Q)	full_dataset
DNAJB1	1.9932951484599225e-38	0.5042143147587128	0.248	0.351	5.307347662289389e-34	DP(Q)	full_dataset
POLR2A	4.1185291582798294e-29	0.5032182951207845	0.195	0.272	1.0965995736835874e-24	DP(Q)	full_dataset
HADH	3.269222266049722e-4	0.5012590677841029	0.231	0.258	1	DP(Q)	full_dataset
TKT	6.710861054813444e-11	0.5005389169292538	0.41	0.518	1.7868338644546276e-6	DP(Q)	full_dataset
PPP2CA	0.31810319566595946	0.5004355370387414	0.36	0.484	1	DP(Q)	full_dataset
ZNF292	1.4556208365411459e-16	0.5000647844485093	0.262	0.356	3.875736039374455e-12	DP(Q)	full_dataset
LCP1	1.4821759050922714e-96	0.500053236227322	0.548	0.605	3.946441564898682e-92	DP(Q)	full_dataset
RTN3	7.298843060149396e-17	0.4985846077482732	0.214	0.291	1.943389953195378e-12	DP(Q)	full_dataset
PAXX	1.753005922190753e-127	0.4984222962859912	0.303	0.511	4.6675535684250986e-123	DP(Q)	full_dataset
TIA1	7.415961824043562e-13	0.49692158686502463	0.229	0.306	1.9745739952698388e-8	DP(Q)	full_dataset
SNHG6	4.369571221794994e-31	0.49681249862021737	0.489	0.628	1.1634420335151351e-26	DP(Q)	full_dataset
PNN	0.03349703773104073	0.496795393601416	0.361	0.483	1	DP(Q)	full_dataset
KANSL1	9.441160922888964e-7	0.49337763636601817	0.206	0.258	0.025138035073284156	DP(Q)	full_dataset
TBRG1	4.044656336799378e-12	0.49295867587584064	0.261	0.355	1.0769301962362024e-7	DP(Q)	full_dataset
BPTF	1.0951108412093229e-38	0.492362366684274	0.257	0.372	2.9158421258039433e-34	DP(Q)	full_dataset
ARHGAP4	1.1256132256031728e-13	0.49209855930277224	0.257	0.348	2.9970577744910078e-9	DP(Q)	full_dataset
WASHC1	5.886189241033242e-23	0.4917272963935452	0.233	0.326	1.567256747317511e-18	DP(Q)	full_dataset
SCAND1	0.5839191184588794	0.48935935402663633	0.38	0.513	1	DP(Q)	full_dataset
SECISBP2	5.431081460269249e-16	0.4889591804253499	0.24	0.324	1.4460797496112903e-11	DP(Q)	full_dataset
CHCHD7	9.551213056929568e-14	0.4887724954878572	0.19	0.253	2.5431059885380667e-9	DP(Q)	full_dataset
UBE2B	1.3183392698569178e-4	0.488242299817671	0.347	0.479	1	DP(Q)	full_dataset
TTC14	1.280093083670551e-10	0.4871621798619209	0.212	0.274	3.4083758445812093e-6	DP(Q)	full_dataset
PRPF38B	3.121953087806937e-18	0.4869539489697359	0.296	0.415	8.312512291594751e-14	DP(Q)	full_dataset
TERF2IP	0.030482902870027064	0.48633900889659865	0.367	0.502	1	DP(Q)	full_dataset
RBM4	2.0456291719688917e-8	0.48578857435751055	0.305	0.419	5.446692233284371e-4	DP(Q)	full_dataset
GSK3B	4.034192442500304e-9	0.4854847093616248	0.198	0.254	1.074144079740131e-4	DP(Q)	full_dataset
RAC2	0	0.48429558955319774	0.73	0.709	0	DP(Q)	full_dataset
CHI3L2	1.491575457120067e-51	0.4835731381576709	0.383	0.385	3.97146881212789e-47	DP(Q)	full_dataset
STMN1	0	0.4813274736113029	0.869	0.698	0	DP(Q)	full_dataset
MTDH	4.484024672167578e-6	0.4806880489313985	0.45	0.593	0.11939164092113394	DP(Q)	full_dataset
ZMYM2	1.0793386987279343e-9	0.4805906274851679	0.198	0.253	2.8738472192329977e-5	DP(Q)	full_dataset
RBM39	3.951471863277394e-51	0.47873091644573496	0.562	0.709	1.052118898316239e-46	DP(Q)	full_dataset
[truncated: 25,582 more rows]
