# Supplementary material for: Multimodal human thymic profiling reveals trajectories and cellular milieu for T agonist selection
Source: Front Immunol. 2023 Jan 20;13:1092028. doi: 10.3389/fimmu.2022.1092028 (PMC9895842; doi:10.3389/fimmu.2022.1092028)
Supplement: Supplementary file 4 [file DataSheet_4.csv]

gene	p_val	avg_log2FC	pct.1	pct.2	p_val_adj	cluster	dataset
AC002454.1	0	2.5981672897816237	0.977	0.05	0	DN(P)	thymocyte_subset
UHRF1	0	2.4010301659225517	0.996	0.13	0	DN(P)	thymocyte_subset
GSTP1	1.252679881543762e-201	2.3810221174465935	0.996	0.352	3.3353854525984204e-197	DN(P)	thymocyte_subset
FXYD2	0	2.34585162439042	0.872	0.079	0	DN(P)	thymocyte_subset
TYMS	0	2.3260093363403014	1	0.141	0	DN(P)	thymocyte_subset
TUBA1B	4.719225531461971e-125	2.0292050072544328	1	0.586	1.2565409900070644e-120	DN(P)	thymocyte_subset
PCLAF	0	2.019219273013056	0.984	0.137	0	DN(P)	thymocyte_subset
IGLL1	0	1.972060755012091	0.689	0.018	0	DN(P)	thymocyte_subset
DUT	1.8820515717850727e-162	1.9154468236169506	1	0.395	5.011150515034935e-158	DN(P)	thymocyte_subset
GAPDH	9.120033945610033e-137	1.9005931910868972	1	0.811	2.4283002383581275e-132	DN(P)	thymocyte_subset
MIF	5.812013730857915e-134	1.8688691389578502	0.996	0.62	1.5475067759782286e-129	DN(P)	thymocyte_subset
HES4	0	1.7646344614453553	0.899	0.076	0	DN(P)	thymocyte_subset
TUBB	2.1221248065867526e-111	1.7136413856512038	1	0.691	5.650369510017887e-107	DN(P)	thymocyte_subset
H2AFZ	3.816703210902456e-117	1.7086262131653984	0.996	0.588	1.0162353969348878e-112	DN(P)	thymocyte_subset
AC244502.1	0	1.6546837377739614	0.821	0.043	0	DN(P)	thymocyte_subset
FABP5	3.4508847437114083e-230	1.6541580152432673	0.981	0.203	9.188325718605996e-226	DN(P)	thymocyte_subset
HIST1H4C	9.286583104959839e-36	1.64689781767262	0.961	0.666	2.4726456175266065e-31	DN(P)	thymocyte_subset
TRDC	1.6097068462242704e-243	1.587902914798912	0.946	0.16	4.286005448756742e-239	DN(P)	thymocyte_subset
HSPD1	2.2271134184577816e-152	1.5857162405325627	0.988	0.336	5.9299121879856896e-148	DN(P)	thymocyte_subset
PCNA	2.8991958675103742e-254	1.5753439943298109	0.984	0.178	7.719398916833122e-250	DN(P)	thymocyte_subset
RPLP0	8.683328394598209e-135	1.537540974444175	1	0.859	2.3120230183457192e-130	DN(P)	thymocyte_subset
MCM7	4.300047548084534e-186	1.5302205942319733	0.988	0.242	1.1449306601529879e-181	DN(P)	thymocyte_subset
PAICS	1.9968768763215014e-259	1.50649005917882	0.942	0.163	5.31688437089363e-255	DN(P)	thymocyte_subset
H2AFY	2.1072624247411543e-136	1.5059258852126922	0.996	0.399	5.610796932115798e-132	DN(P)	thymocyte_subset
DHFR	0	1.487516206478689	0.961	0.127	0	DN(P)	thymocyte_subset
MCM5	1.6078405649610975e-254	1.4869012135947997	0.961	0.17	4.281036288265418e-250	DN(P)	thymocyte_subset
CDK6	1.2645900497935001e-151	1.4756456048367028	0.996	0.305	3.367097466580173e-147	DN(P)	thymocyte_subset
NME4	1.8974217924258246e-280	1.4635133550780557	0.949	0.154	5.052075264513e-276	DN(P)	thymocyte_subset
GINS2	0	1.44642514480263	0.934	0.083	0	DN(P)	thymocyte_subset
CDCA7	2.1721767785556355e-188	1.419911161347355	0.981	0.226	5.783637890582235e-184	DN(P)	thymocyte_subset
NME2	5.037329053688825e-120	1.418194663257455	0.992	0.423	1.3412392338351865e-115	DN(P)	thymocyte_subset
UNG	0	1.4032227735639071	0.809	0.092	0	DN(P)	thymocyte_subset
RAN	5.51538510141722e-112	1.3886945046257044	1	0.552	1.468526437103349e-107	DN(P)	thymocyte_subset
IMPDH2	1.3780078410901411e-162	1.3771084803502613	0.973	0.263	3.6690836776866095e-158	DN(P)	thymocyte_subset
FEN1	0	1.3726576237561732	0.961	0.129	0	DN(P)	thymocyte_subset
STMN1	8.800119472874004e-100	1.3713551520598486	1	0.832	2.3431198108474326e-95	DN(P)	thymocyte_subset
CENPU	0	1.364060184175577	0.911	0.115	0	DN(P)	thymocyte_subset
HMGB1	6.256535246531048e-99	1.3635321655336266	1	0.871	1.6658650747413567e-94	DN(P)	thymocyte_subset
CDK4	3.354154109888511e-213	1.3616643925342817	0.949	0.198	8.930770732989149e-209	DN(P)	thymocyte_subset
PPIA	3.068438182088911e-119	1.3520939931892668	1	0.864	8.170023503629935e-115	DN(P)	thymocyte_subset
C1QBP	2.321514778548333e-127	1.3446288000080104	0.977	0.345	6.181265249362792e-123	DN(P)	thymocyte_subset
NAP1L1	6.347183614727163e-114	1.3365319457097085	0.996	0.477	1.6900011092572546e-109	DN(P)	thymocyte_subset
EEF1B2	3.1062663427454444e-113	1.3357701772196133	1	0.714	8.27074476419402e-109	DN(P)	thymocyte_subset
CDT1	0	1.335111991341005	0.911	0.104	0	DN(P)	thymocyte_subset
MCM3	4.559274186666332e-228	1.323018362217672	0.969	0.182	1.2139523449417776e-223	DN(P)	thymocyte_subset
NME1	6.008128593993973e-210	1.296494118594155	0.934	0.182	1.5997243194368353e-205	DN(P)	thymocyte_subset
PA2G4	2.417689912152862e-114	1.2936776398606418	0.984	0.386	6.437341160098211e-110	DN(P)	thymocyte_subset
RANBP1	5.683201533514174e-128	1.2819823258499976	0.988	0.33	1.513209240313484e-123	DN(P)	thymocyte_subset
ATP6AP1L	0	1.2711033490891386	0.817	0.052	0	DN(P)	thymocyte_subset
PRPS2	1.1750606908076975e-232	1.2610677817800147	0.899	0.157	3.1287165953445754e-228	DN(P)	thymocyte_subset
MCM2	0	1.2097058940778624	0.879	0.096	0	DN(P)	thymocyte_subset
MFAP4	0	1.20319747512039	0.802	0.046	0	DN(P)	thymocyte_subset
ENO1	1.3802912258492146e-92	1.1960972961042229	0.996	0.521	3.675163417946119e-88	DN(P)	thymocyte_subset
TK1	0	1.170584344919021	0.755	0.077	0	DN(P)	thymocyte_subset
RRM1	2.491111739126628e-240	1.1664591432804805	0.942	0.156	6.63283411659856e-236	DN(P)	thymocyte_subset
SELENOW	8.764694216138581e-97	1.1656448531953658	0.981	0.388	2.3336874819890586e-92	DN(P)	thymocyte_subset
TPI1	7.632701704978745e-88	1.152949747877913	0.981	0.444	2.0322831559676406e-83	DN(P)	thymocyte_subset
LDHA	3.126931270476721e-89	1.15027617222759	0.996	0.459	8.325767200771316e-85	DN(P)	thymocyte_subset
RRM2	2.100262197169988e-223	1.147985046209667	0.774	0.11	5.5921581261848095e-219	DN(P)	thymocyte_subset
NASP	6.883870780922314e-109	1.1439817794376737	0.992	0.367	1.8328994341283753e-104	DN(P)	thymocyte_subset
CENPM	1.9847323548038222e-307	1.1428155803287177	0.848	0.105	5.284548367900657e-303	DN(P)	thymocyte_subset
PSMA6	9.580612433035965e-88	1.139524483144576	0.996	0.51	2.550933866420156e-83	DN(P)	thymocyte_subset
C19orf48	2.9327845385861306e-231	1.134666286552357	0.887	0.149	7.808832112439431e-227	DN(P)	thymocyte_subset
HELLS	0	1.127230382471787	0.895	0.112	0	DN(P)	thymocyte_subset
SNRPE	4.635042067326789e-116	1.126386445057999	0.996	0.344	1.234126300846431e-111	DN(P)	thymocyte_subset
PTCRA	5.052286035172657e-80	1.125142411369406	0.899	0.339	1.3452216797250718e-75	DN(P)	thymocyte_subset
NPM1	1.41780638287303e-90	1.1140004456525556	1	0.812	3.775051275037729e-86	DN(P)	thymocyte_subset
HIST1H1B	1.3454137809316995e-43	1.1136064323132238	0.397	0.114	3.582298733108743e-39	DN(P)	thymocyte_subset
YBX1	3.2506711660039754e-85	1.109850870991437	1	0.704	8.655237046602185e-81	DN(P)	thymocyte_subset
SNRPD1	2.1320889738037738e-109	1.1074172519690721	0.984	0.347	5.676900101649928e-105	DN(P)	thymocyte_subset
HSP90AB1	2.2280100400598873e-75	1.1033707744464962	0.988	0.621	5.932299532663456e-71	DN(P)	thymocyte_subset
SMC2	1.3395610511546251e-202	1.1024487803435752	0.875	0.156	3.566715254804305e-198	DN(P)	thymocyte_subset
PXMP2	0	1.0947648437853341	0.899	0.105	0	DN(P)	thymocyte_subset
HINT1	7.714416933065227e-85	1.0860475201092066	1	0.622	2.0540406525979475e-80	DN(P)	thymocyte_subset
SPINK2	0	1.0804996411228462	0.72	0.041	0	DN(P)	thymocyte_subset
AHCY	1.0674245023017205e-222	1.0800364934547795	0.887	0.153	2.842124479828561e-218	DN(P)	thymocyte_subset
LRRC26	0	1.0749180576524795	0.669	0.016	0	DN(P)	thymocyte_subset
CLSPN	0	1.0649640369031497	0.837	0.087	0	DN(P)	thymocyte_subset
ASF1B	0	1.0592489339233886	0.844	0.095	0	DN(P)	thymocyte_subset
WDR34	7.0506273188502335e-292	1.0589207922025006	0.879	0.116	1.8773000299170632e-287	DN(P)	thymocyte_subset
ATP5MC1	1.175929782295954e-117	1.0567393227727169	0.942	0.283	3.131030638341207e-113	DN(P)	thymocyte_subset
DEK	1.839475198292528e-94	1.0540161842206142	0.984	0.381	4.897786662973684e-90	DN(P)	thymocyte_subset
MCM6	6.136596609929637e-208	1.0483204135206265	0.883	0.156	1.633930213359865e-203	DN(P)	thymocyte_subset
CDC45	0	1.0418377060940693	0.829	0.072	0	DN(P)	thymocyte_subset
CAPG	2.7675832138592515e-179	1.0414797896156938	0.911	0.186	7.368967065221643e-175	DN(P)	thymocyte_subset
UGT3A2	0	1.034128471492759	0.782	0.048	0	DN(P)	thymocyte_subset
RPL35	8.196374572222676e-88	1.0318373131220762	1	0.798	2.1823666936000096e-83	DN(P)	thymocyte_subset
HMGN2	1.939315768096483e-83	1.030454709714573	1	0.8	5.163622164133696e-79	DN(P)	thymocyte_subset
NHP2	1.6057858801332495e-108	1.0301201901554777	0.957	0.316	4.27556548444279e-104	DN(P)	thymocyte_subset
AC011893.1	2.1200938074797754e-163	1.0274913806136479	0.875	0.183	5.64496177179565e-159	DN(P)	thymocyte_subset
RPS2	1.5168439889330257e-76	1.027440992407156	1	0.813	4.038748804933074e-72	DN(P)	thymocyte_subset
RPA3	1.4640631842686012e-137	1.0233997874256147	0.965	0.251	3.8982146344335774e-133	DN(P)	thymocyte_subset
MCM4	0	1.0212991631557649	0.848	0.091	0	DN(P)	thymocyte_subset
DNMT1	2.6287119623085267e-142	1.0208912704999715	0.969	0.248	6.999208470842683e-138	DN(P)	thymocyte_subset
LSM4	1.3013103048918923e-98	1.0189158561483949	0.973	0.341	3.4648688178051526e-94	DN(P)	thymocyte_subset
DENND10	0	1.0140794771850057	0.825	0.087	0	DN(P)	thymocyte_subset
DCTPP1	1.2810935093171285e-216	1.0086361451767822	0.817	0.133	3.411039577907786e-212	DN(P)	thymocyte_subset
HSPE1	2.7278466071642685e-96	0.9968735766173584	0.969	0.352	7.263164376235581e-92	DN(P)	thymocyte_subset
MRPL57	7.683985367078941e-88	0.9960464533880395	0.981	0.396	2.0459379438384388e-83	DN(P)	thymocyte_subset
RPS17	5.045208798054881e-75	0.9945162071408764	0.996	0.618	1.3433372945700926e-70	DN(P)	thymocyte_subset
RPLP1	4.853649231210484e-98	0.9927006176256885	1	0.947	1.2923326443021034e-93	DN(P)	thymocyte_subset
GMNN	2.347122626700522e-270	0.9892489848594068	0.86	0.118	6.24944870585281e-266	DN(P)	thymocyte_subset
SNHG29	1.9391239539191403e-69	0.9858969260453421	1	0.683	5.163111439705103e-65	DN(P)	thymocyte_subset
PEBP1	1.282490656910487e-83	0.9783744654093502	0.973	0.425	3.4147596230898626e-79	DN(P)	thymocyte_subset
ZWINT	9.96023319783974e-245	0.9717513531220654	0.872	0.13	2.652011691256809e-240	DN(P)	thymocyte_subset
HMGB2	8.510767333814521e-114	0.9662252670846461	0.996	0.358	2.2660769103014545e-109	DN(P)	thymocyte_subset
NSG1	0	0.9640492628274757	0.774	0.07	0	DN(P)	thymocyte_subset
COX5A	3.914581234453128e-80	0.9611584836922995	0.977	0.438	1.0422963994854898e-75	DN(P)	thymocyte_subset
CCDC26	0	0.9587898238729731	0.72	0.067	0	DN(P)	thymocyte_subset
IDH2	2.1459294138657036e-76	0.9549176408738071	1	0.451	5.713751657358823e-72	DN(P)	thymocyte_subset
POLD2	1.6330895401044106e-163	0.9456045510556881	0.891	0.19	4.3482642094820037e-159	DN(P)	thymocyte_subset
SNRPF	1.0700016492664639e-83	0.9435811277325878	0.961	0.378	2.848986391336887e-79	DN(P)	thymocyte_subset
HNRNPAB	3.4469297868015767e-116	0.9421650258887445	0.922	0.255	9.177795250337878e-112	DN(P)	thymocyte_subset
SLBP	2.2951406015752025e-147	0.9407079151373037	0.961	0.227	6.111041365754134e-143	DN(P)	thymocyte_subset
RPS6	7.077815398441442e-86	0.940288033894638	1	0.912	1.8845391279890184e-81	DN(P)	thymocyte_subset
PKMYT1	1.9249374651965715e-307	0.9324446922779115	0.763	0.084	5.125338494832391e-303	DN(P)	thymocyte_subset
HSPB11	9.138161407115614e-161	0.9319458446865606	0.942	0.209	2.4331268562586034e-156	DN(P)	thymocyte_subset
RNASEH2A	4.534863318579274e-260	0.931153348105836	0.848	0.12	1.2074527072049176e-255	DN(P)	thymocyte_subset
PHGDH	1.4405818971588824e-201	0.9297416149411011	0.856	0.147	3.83569335937524e-197	DN(P)	thymocyte_subset
FDFT1	5.8525372306738866e-89	0.9221987355510892	0.895	0.296	1.558296563039229e-84	DN(P)	thymocyte_subset
HMGA1	5.765120438508944e-71	0.920949837988819	0.984	0.451	1.5350209679573914e-66	DN(P)	thymocyte_subset
VAMP8	1.453197047809377e-104	0.9165301017518754	0.961	0.31	3.869282459497247e-100	DN(P)	thymocyte_subset
SOCS2	0	0.9163007250015157	0.712	0.027	0	DN(P)	thymocyte_subset
CDC6	0	0.913789214843352	0.72	0.062	0	DN(P)	thymocyte_subset
GSTO1	6.051579078084745e-120	0.9135844509023431	0.926	0.258	1.6112934453308442e-115	DN(P)	thymocyte_subset
PPA1	7.081687544873972e-100	0.9125603884233313	0.949	0.296	1.8855701256981438e-95	DN(P)	thymocyte_subset
HSP90AA1	2.547006429171995e-68	0.9080930300113148	0.996	0.763	6.781659318313355e-64	DN(P)	thymocyte_subset
BANF1	1.90314712201195e-75	0.9068920884378604	0.977	0.423	5.067319527069018e-71	DN(P)	thymocyte_subset
CENPH	4.382636480073786e-288	0.9059455503652839	0.809	0.101	1.1669207891844462e-283	DN(P)	thymocyte_subset
DNAJC9	4.737119777625038e-165	0.902947753270151	0.868	0.175	1.2613055119904427e-160	DN(P)	thymocyte_subset
ANXA1	0	0.8968060102203945	0.696	0.053	0	DN(P)	thymocyte_subset
FADS1	0	0.8966931142993763	0.716	0.055	0	DN(P)	thymocyte_subset
RFC4	6.241449700009826e-235	0.8938230943344336	0.844	0.127	1.6618483971246162e-230	DN(P)	thymocyte_subset
YWHAE	1.764243353221471e-86	0.8922428673212641	0.981	0.358	4.697474352287488e-82	DN(P)	thymocyte_subset
RFC2	2.3033486548462735e-297	0.8903576172883982	0.829	0.102	6.132896128393688e-293	DN(P)	thymocyte_subset
BEX3	9.441279573764132e-90	0.8900623550478859	0.965	0.344	2.5138350993104376e-85	DN(P)	thymocyte_subset
SNRPB	1.5573270368700695e-69	0.8830729624873752	0.996	0.46	4.146538968370247e-65	DN(P)	thymocyte_subset
LSM7	1.2791310332787638e-73	0.8820470115679897	0.981	0.434	3.4058142892080364e-69	DN(P)	thymocyte_subset
USP1	9.608001191667272e-155	0.881406026944498	0.946	0.209	2.5582263972933276e-150	DN(P)	thymocyte_subset
CKLF	7.482187320844459e-94	0.8810136422637469	0.973	0.331	1.9922071960480456e-89	DN(P)	thymocyte_subset
DANCR	5.315764657852804e-124	0.8791130658408647	0.899	0.227	1.4153754977998878e-119	DN(P)	thymocyte_subset
ISYNA1	0	0.8770721798455146	0.681	0.055	0	DN(P)	thymocyte_subset
SCCPDH	1.9623382929482205e-199	0.8765247693802201	0.848	0.148	5.224921938803932e-195	DN(P)	thymocyte_subset
MRPL11	7.200713246566776e-158	0.8754111996614776	0.872	0.184	1.9172619090308696e-153	DN(P)	thymocyte_subset
UBE2T	1.4988726731435488e-236	0.8747235485304086	0.809	0.114	3.990898379512013e-232	DN(P)	thymocyte_subset
PRDX3	3.888594304975795e-100	0.8692324634354771	0.969	0.306	1.0353771196428552e-95	DN(P)	thymocyte_subset
CHEK1	0	0.8690862500304877	0.751	0.067	0	DN(P)	thymocyte_subset
CD99	6.948744692316165e-55	0.8678814321086392	1	0.821	1.850172761776102e-50	DN(P)	thymocyte_subset
YWHAQ	7.599702511438797e-69	0.8669899631650206	0.984	0.456	2.0234967906956938e-64	DN(P)	thymocyte_subset
MND1	0	0.8638314582986863	0.763	0.081	0	DN(P)	thymocyte_subset
CENPW	1.6444020742810675e-223	0.8630649967513558	0.794	0.116	4.37838496298077e-219	DN(P)	thymocyte_subset
MAD2L1	2.2827541071360426e-216	0.8593532809172268	0.907	0.148	6.078061085660427e-212	DN(P)	thymocyte_subset
CARHSP1	1.0543398832123893e-110	0.8564201964634304	0.946	0.268	2.807285373041308e-106	DN(P)	thymocyte_subset
PHB	2.3715687492403383e-116	0.8548904162788299	0.914	0.247	6.314538951727325e-112	DN(P)	thymocyte_subset
SSRP1	2.328263312193408e-124	0.8539019648899122	0.965	0.255	6.199233895046168e-120	DN(P)	thymocyte_subset
FKBP4	8.304551193075571e-147	0.8538599265505272	0.852	0.183	2.2111698006683015e-142	DN(P)	thymocyte_subset
RPS5	1.0467911358898716e-71	0.8535151116868924	1	0.848	2.787186078420372e-67	DN(P)	thymocyte_subset
JCHAIN	0	0.8469657795662721	0.455	0.026	0	DN(P)	thymocyte_subset
CHCHD2	8.108477428216549e-69	0.8467133797320368	0.996	0.751	2.1589632000369384e-64	DN(P)	thymocyte_subset
SLC25A3	2.363538016419052e-62	0.8456558569589485	0.996	0.601	6.2931563225173684e-58	DN(P)	thymocyte_subset
PGAM1	2.1592887008517433e-79	0.8447084866845904	0.969	0.363	5.749322094887852e-75	DN(P)	thymocyte_subset
RPL36A	5.153369549697426e-66	0.8439693505551062	1	0.811	1.3721361763024367e-61	DN(P)	thymocyte_subset
SRM	3.915132958214295e-202	0.8432845299713555	0.739	0.113	1.0424433014541383e-197	DN(P)	thymocyte_subset
ADA	1.8406247525515616e-66	0.8390295532742713	0.996	0.425	4.900847466143788e-62	DN(P)	thymocyte_subset
CENPK	3.7744622229921055e-264	0.838957513459841	0.805	0.106	1.004988311493878e-259	DN(P)	thymocyte_subset
TOMM5	9.519201968276894e-88	0.8322451725802298	0.953	0.328	2.5345827160734055e-83	DN(P)	thymocyte_subset
TMEM106C	4.095692776756491e-177	0.8304048317288505	0.837	0.152	1.0905191587391833e-172	DN(P)	thymocyte_subset
SMIM24	6.587445087924082e-169	0.8292275400899394	0.837	0.156	1.753973129110666e-164	DN(P)	thymocyte_subset
CKS1B	2.0012812792949894e-219	0.8282870687167809	0.809	0.122	5.328611534250839e-215	DN(P)	thymocyte_subset
SVIP	3.555663713307203e-253	0.8262808250122211	0.77	0.101	9.46731020305176e-249	DN(P)	thymocyte_subset
H2AFX	1.884138607227971e-125	0.8242955008853204	0.786	0.175	5.016707455605195e-121	DN(P)	thymocyte_subset
RAD51	0	0.8240096975262072	0.7	0.063	0	DN(P)	thymocyte_subset
FBL	5.966178743968421e-83	0.82339737573742	0.957	0.336	1.5885547523690318e-78	DN(P)	thymocyte_subset
PGD	9.615932257191974e-150	0.8231607805688321	0.837	0.178	2.560338122799935e-145	DN(P)	thymocyte_subset
UQCRQ	3.966889848274434e-65	0.8217753528065284	0.973	0.433	1.0562240910015508e-60	DN(P)	thymocyte_subset
NUDT1	3.701576694309138e-123	0.8213416406816286	0.922	0.236	9.855818106267511e-119	DN(P)	thymocyte_subset
SRSF2	3.3071614949065385e-58	0.8201544370987341	0.988	0.526	8.80564819633815e-54	DN(P)	thymocyte_subset
RPL7A	6.55865930294736e-83	0.8166050971187424	1	0.92	1.746308626002764e-78	DN(P)	thymocyte_subset
DTYMK	5.206387876116106e-163	0.8163125039431378	0.759	0.139	1.3862528358946743e-158	DN(P)	thymocyte_subset
ARL2	9.290503812616961e-271	0.8137889640081055	0.778	0.099	2.4736895451473918e-266	DN(P)	thymocyte_subset
AKR7A2	1.053908750032627e-142	0.8115814482953809	0.922	0.216	2.806137437836873e-138	DN(P)	thymocyte_subset
SET	5.263044235840671e-65	0.810501446730661	0.984	0.45	1.401338158234937e-60	DN(P)	thymocyte_subset
FDPS	4.33511030142061e-96	0.8002098024291316	0.907	0.271	1.1542664688562517e-91	DN(P)	thymocyte_subset
LIG1	1.2559147620729747e-184	0.798276334175094	0.794	0.136	3.3439986454955026e-180	DN(P)	thymocyte_subset
FKBP3	4.838122868059591e-130	0.7955736219517755	0.942	0.234	1.2881985948495468e-125	DN(P)	thymocyte_subset
NCL	7.045595634308618e-52	0.7942483547758736	0.992	0.675	1.8759602935910125e-47	DN(P)	thymocyte_subset
CCT2	1.0991853450311502e-68	0.7907250728859432	0.957	0.389	2.9266908996799406e-64	DN(P)	thymocyte_subset
NUCKS1	5.010981606092628e-60	0.7894520355220591	0.981	0.462	1.3342239624382232e-55	DN(P)	thymocyte_subset
RAD51AP1	0	0.78930540582559106	0.735	0.076	0	DN(P)	thymocyte_subset
PTMA	9.263644448374034e-81	0.7883070450027612	1	0.974	2.4665379708240704e-76	DN(P)	thymocyte_subset
RPS23	6.784613453320367e-82	0.7875700471207869	1	0.942	1.806471178081081e-77	DN(P)	thymocyte_subset
CTNNAL1	0	0.7849492656451278	0.735	0.075	0	DN(P)	thymocyte_subset
GCSH	2.2576511915945e-251	0.7825876835742883	0.782	0.105	6.011222062739516e-247	DN(P)	thymocyte_subset
HPRT1	1.4235227129226024e-121	0.7820151546004384	0.895	0.224	3.790271575427721e-117	DN(P)	thymocyte_subset
RPL10A	2.100594725118673e-63	0.7814953394797746	1	0.853	5.593043515100978e-59	DN(P)	thymocyte_subset
GTF3A	1.668300635677739e-62	0.7761030428258884	0.977	0.45	4.442017272555548e-58	DN(P)	thymocyte_subset
CDCA5	6.767968734365157e-259	0.7727327948786326	0.642	0.071	1.8020393552120665e-254	DN(P)	thymocyte_subset
EIF5A	1.2154606174956481e-48	0.7723094211044319	0.957	0.472	3.236285440143913e-44	DN(P)	thymocyte_subset
MAT2A	1.0097966058758808e-114	0.7707137264781304	0.903	0.237	2.6886844428051204e-110	DN(P)	thymocyte_subset
ERH	8.619735603036797e-57	0.7701460158914937	0.988	0.489	2.2950908016645776e-52	DN(P)	thymocyte_subset
DTL	0	0.7700762983646472	0.669	0.061	0	DN(P)	thymocyte_subset
NUDT8	0	0.769551945956999	0.607	0.034	0	DN(P)	thymocyte_subset
CALHM6	0	0.7695032539892865	0.685	0.057	0	DN(P)	thymocyte_subset
GGH	0	0.7690986655543	0.708	0.069	0	DN(P)	thymocyte_subset
ATAD2	2.1126657483103226e-187	0.7662133505952523	0.767	0.125	5.625183821451065e-183	DN(P)	thymocyte_subset
SMS	9.504400067150704e-139	0.7653077174412753	0.895	0.202	2.530641561879546e-134	DN(P)	thymocyte_subset
RPL27A	7.896187762957097e-48	0.7640077217301307	0.996	0.624	2.1024389537649568e-43	DN(P)	thymocyte_subset
PRKDC	3.253196541252637e-109	0.7638036093799929	0.922	0.258	8.66196111073927e-105	DN(P)	thymocyte_subset
ACAT2	1.7046965332783886e-157	0.761211544372506	0.79	0.153	4.5389249895070374e-153	DN(P)	thymocyte_subset
TXN	2.051112913885834e-56	0.7596349285160935	0.984	0.527	5.4612932445124214e-52	DN(P)	thymocyte_subset
HSPA8	1.5403160450590666e-49	0.7594918133686783	0.996	0.767	4.1012455015742706e-45	DN(P)	thymocyte_subset
UCK2	0	0.7560380680574176	0.708	0.07	0	DN(P)	thymocyte_subset
LMNB1	3.5468341461083686e-114	0.7543496190530679	0.907	0.231	9.443800597428142e-110	DN(P)	thymocyte_subset
KLHL23	0	0.7542479944111606	0.673	0.058	0	DN(P)	thymocyte_subset
GGCT	1.6999620893377855e-151	0.7498459626560569	0.844	0.173	4.5263190590707876e-147	DN(P)	thymocyte_subset
LAGE3	4.113489487231372e-122	0.7490244529884419	0.891	0.223	1.0952577108702252e-117	DN(P)	thymocyte_subset
RPL14	1.0518279114885563e-59	0.7480682490825492	1	0.875	2.80059699712943e-55	DN(P)	thymocyte_subset
EIF4EBP1	1.1972902372251644e-230	0.7459063210815763	0.638	0.078	3.1879049856357226e-226	DN(P)	thymocyte_subset
EEF1G	3.04019349812109e-55	0.741867007813704	1	0.766	8.094819208097214e-51	DN(P)	thymocyte_subset
SIVA1	7.007736517084866e-55	0.7418548252717194	0.996	0.509	1.8658799250390163e-50	DN(P)	thymocyte_subset
MYBL2	0	0.7404189857338651	0.626	0.055	0	DN(P)	thymocyte_subset
MEA1	2.556221358921717e-94	0.738971987930593	0.934	0.283	6.806194990264964e-90	DN(P)	thymocyte_subset
TIMELESS	4.634069969434846e-262	0.7388015168826048	0.665	0.076	1.2338674700617222e-257	DN(P)	thymocyte_subset
ATIC	2.40490349459882e-113	0.7387131213332092	0.829	0.206	6.403296044718818e-109	DN(P)	thymocyte_subset
MTHFD1	2.323828402723335e-178	0.7359298051052162	0.689	0.109	6.187425505091152e-174	DN(P)	thymocyte_subset
SNRPD2	1.86480537187557e-49	0.7325971903283537	0.992	0.63	4.965230783155893e-45	DN(P)	thymocyte_subset
PSMC3	4.203462113124238e-95	0.727199429049711	0.922	0.276	1.1192138222404596e-90	DN(P)	thymocyte_subset
CLNS1A	6.000199617846978e-84	0.7257693401137799	0.934	0.305	1.5976131502479363e-79	DN(P)	thymocyte_subset
GADD45GIP1	1.3335856683355084e-99	0.7251781732562286	0.903	0.257	3.550805200510125e-95	DN(P)	thymocyte_subset
TKT	4.701913338724894e-54	0.723597308534373	0.996	0.52	1.2519314455688903e-49	DN(P)	thymocyte_subset
MYC	2.264437695788608e-103	0.7221785195640771	0.669	0.152	6.029291808806748e-99	DN(P)	thymocyte_subset
YEATS4	5.431061088302644e-196	0.7216509529972627	0.774	0.123	1.446074325371462e-191	DN(P)	thymocyte_subset
MCM10	0	0.7200319712614218	0.611	0.053	0	DN(P)	thymocyte_subset
SNRPC	9.188518254505407e-73	0.7196336096932281	0.953	0.347	2.4465348704446095e-68	DN(P)	thymocyte_subset
NREP	3.8035822535710346e-54	0.7176838888469415	1	0.497	1.0127418108358238e-49	DN(P)	thymocyte_subset
CACYBP	1.225971157247689e-90	0.7125415063875864	0.977	0.312	3.264270803287697e-86	DN(P)	thymocyte_subset
CHAF1A	2.4943751145754604e-290	0.7115521385626151	0.677	0.071	6.641523180068621e-286	DN(P)	thymocyte_subset
LDHB	6.792211568484758e-52	0.7104223887780714	1	0.772	1.8084942522247517e-47	DN(P)	thymocyte_subset
POLR2L	6.191690415814392e-64	0.708911260211537	0.981	0.399	1.6485994901147399e-59	DN(P)	thymocyte_subset
RPL22L1	3.133141961349187e-54	0.7047584030296448	0.903	0.383	8.342303786288345e-50	DN(P)	thymocyte_subset
CLEC11A	1.7902325477737962e-123	0.7040512116544482	0.541	0.094	4.7666731817025095e-119	DN(P)	thymocyte_subset
RPS21	1.762756643583463e-59	0.6985292601893391	1	0.907	4.693515839205329e-55	DN(P)	thymocyte_subset
TCEAL9	0	0.6983969666418057	0.681	0.062	0	DN(P)	thymocyte_subset
SHQ1	3.442723982457644e-251	0.6965564311090067	0.739	0.093	9.166596875691723e-247	DN(P)	thymocyte_subset
NUSAP1	4.974821455956433e-174	0.6963238091694864	0.693	0.107	1.3245959608629598e-169	DN(P)	thymocyte_subset
BRCA1	1.7526358625052912e-282	0.6939338544860777	0.626	0.063	4.666568247506589e-278	DN(P)	thymocyte_subset
BTF3	1.587201800668155e-51	0.6935722111922131	0.996	0.809	4.2260835144590295e-47	DN(P)	thymocyte_subset
MDK	0	0.6934534209393685	0.463	0.018	0	DN(P)	thymocyte_subset
CHST12	5.161168394755107e-301	0.6913694347424508	0.724	0.076	1.3742126967874948e-296	DN(P)	thymocyte_subset
ORC6	5.892282198352224e-291	0.6907344796236141	0.677	0.071	1.5688790581332632e-286	DN(P)	thymocyte_subset
NDST3	0	0.6895862552037382	0.58	0.032	0	DN(P)	thymocyte_subset
RPL3	6.863036970557162e-55	0.6870729825818094	1	0.916	1.8273522237805499e-50	DN(P)	thymocyte_subset
POLE3	2.1360446913545008e-127	0.6867040617838971	0.895	0.21	5.687432595200494e-123	DN(P)	thymocyte_subset
RPS14	4.638087822399307e-53	0.6865832932942366	1	0.896	1.2349372635920395e-48	DN(P)	thymocyte_subset
HAUS1	9.634887961657575e-148	0.6857279286899605	0.809	0.163	2.5653852686709457e-143	DN(P)	thymocyte_subset
SNRPG	1.8335922553245614e-54	0.6838681374010853	0.973	0.437	4.882122739027177e-50	DN(P)	thymocyte_subset
EXOSC5	2.3843733707749197e-178	0.6823470439528508	0.739	0.121	6.3486325370253015e-174	DN(P)	thymocyte_subset
HYI	2.5415114626619465e-270	0.6811277407825784	0.642	0.068	6.767028420483698e-266	DN(P)	thymocyte_subset
APEX1	1.6537784780546603e-59	0.6790434885931249	0.942	0.382	4.403350575668338e-55	DN(P)	thymocyte_subset
YBX3	3.2405870978870594e-267	0.6786413571660048	0.623	0.065	8.628387206834084e-263	DN(P)	thymocyte_subset
VPREB1	0	0.677915181326925	0.42	0.007	0	DN(P)	thymocyte_subset
PTGES3	7.773536311711333e-49	0.6768985060375836	0.988	0.531	2.0697817783562594e-44	DN(P)	thymocyte_subset
CDCA7L	3.1196963686966536e-118	0.6756645412852181	0.86	0.207	8.30650355129171e-114	DN(P)	thymocyte_subset
FARSA	8.718711208636873e-136	0.673093046825216	0.837	0.183	2.321444046411654e-131	DN(P)	thymocyte_subset
MYO7B	0	0.671773024215064	0.479	0.025	0	DN(P)	thymocyte_subset
DNTT	7.803148522430704e-55	0.6699454739475756	0.992	0.41	2.0776663255823995e-50	DN(P)	thymocyte_subset
RPS3	1.800117053571799e-64	0.6694385117752271	1	0.946	4.7929916668402714e-60	DN(P)	thymocyte_subset
SERPINB1	2.8315498515082747e-96	0.6691008124029738	0.774	0.2	7.539284634625932e-92	DN(P)	thymocyte_subset
ATP5MC2	4.925384891489467e-48	0.6664844255212166	0.996	0.76	1.3114329812079854e-43	DN(P)	thymocyte_subset
MSH6	7.202149900657355e-187	0.6647243580079505	0.767	0.124	1.9176444325490274e-182	DN(P)	thymocyte_subset
NAA38	3.0784573971451156e-104	0.6641499568563792	0.911	0.244	8.196700665638585e-100	DN(P)	thymocyte_subset
CCDC34	2.695196050132584e-197	0.6640523483137208	0.696	0.101	7.176229003083019e-193	DN(P)	thymocyte_subset
ANAPC11	2.6178013633575797e-60	0.6631694199948235	0.942	0.363	6.970157910075892e-56	DN(P)	thymocyte_subset
RMI2	2.18122819339223e-254	0.6613349917047346	0.654	0.074	5.807738187726152e-250	DN(P)	thymocyte_subset
AK2	1.417654402663057e-115	0.6602741058466851	0.844	0.205	3.774646612530656e-111	DN(P)	thymocyte_subset
CCT6A	5.393902279133851e-70	0.6602522312785197	0.93	0.33	1.4361804208421792e-65	DN(P)	thymocyte_subset
PRDX6	2.2064520753901637e-67	0.657766330802916	0.957	0.359	5.87489929593385e-63	DN(P)	thymocyte_subset
MRPL12	3.3017218549996086e-149	0.6531620443224566	0.774	0.149	8.791164611121958e-145	DN(P)	thymocyte_subset
RUVBL2	3.943740274260673e-123	0.6502202223467692	0.84	0.192	1.050060285424647e-118	DN(P)	thymocyte_subset
RPS18	2.0821985574988907e-42	0.6454552389134882	0.992	0.88	5.544061879196546e-38	DN(P)	thymocyte_subset
STOML2	2.8087151384774147e-106	0.6445582195738239	0.903	0.239	7.478484927709965e-102	DN(P)	thymocyte_subset
VDAC1	8.352609144427839e-70	0.6437647122657699	0.926	0.326	2.2239657107953565e-65	DN(P)	thymocyte_subset
RFC5	4.4737606277588343e-210	0.6429736468634785	0.72	0.102	1.1911835047470673e-205	DN(P)	thymocyte_subset
RPL7	8.402452863513376e-46	0.6421583024410884	1	0.829	2.2372370994390717e-41	DN(P)	thymocyte_subset
BRCA2	1.6381182577196082e-239	0.6415660707934433	0.591	0.065	4.361653673004229e-235	DN(P)	thymocyte_subset
DKC1	3.925946136444598e-144	0.6402202509280728	0.794	0.158	1.0453224182897386e-139	DN(P)	thymocyte_subset
ATAD5	5.750287158599064e-225	0.6383589938490364	0.669	0.085	1.5310714588485869e-220	DN(P)	thymocyte_subset
AKR1A1	4.78935479904372e-97	0.6378090753595478	0.895	0.251	1.275213608793381e-92	DN(P)	thymocyte_subset
SUPT16H	1.0739529056072079e-114	0.6377197098461251	0.848	0.206	2.8595070064697515e-110	DN(P)	thymocyte_subset
NMRAL1	1.5359180559060102e-178	0.6375670500042158	0.786	0.133	4.089535415655343e-174	DN(P)	thymocyte_subset
VDAC3	3.530805142023625e-97	0.6364179178979424	0.907	0.254	9.401121771152104e-93	DN(P)	thymocyte_subset
NDUFA11	4.9369974664823765e-45	0.6339868577814471	0.992	0.521	1.3145249454255975e-40	DN(P)	thymocyte_subset
RPS8	1.133121638871504e-56	0.6335029840552444	1	0.946	3.0170496756592665e-52	DN(P)	thymocyte_subset
RPL4	5.037313164076287e-44	0.6321234277019565	1	0.809	1.341235003066952e-39	DN(P)	thymocyte_subset
CENPX	1.7755235796577717e-111	0.6313248886409502	0.844	0.208	4.727509083196783e-107	DN(P)	thymocyte_subset
DBI	3.6337262686617466e-50	0.628443258005823	0.957	0.424	9.675159562938766e-46	DN(P)	thymocyte_subset
SRSF3	9.87285639225848e-43	0.627910255771881	0.996	0.574	2.628746743002743e-38	DN(P)	thymocyte_subset
NDUFA6	5.241329738391837e-67	0.6264736865887579	0.911	0.322	1.3955564561442106e-62	DN(P)	thymocyte_subset
SNRPA	4.903632379315159e-71	0.6257269623807125	0.934	0.315	1.3056411573164542e-66	DN(P)	thymocyte_subset
POLE	5.82225429307483e-298	0.6240062883257805	0.591	0.054	1.5502334280741043e-293	DN(P)	thymocyte_subset
PDCD5	2.0547208241968247e-93	0.6214176273476683	0.899	0.256	5.470899666506465e-89	DN(P)	thymocyte_subset
CDK1	6.070896428596509e-179	0.6210576772463174	0.634	0.09	1.6164368830781065e-174	DN(P)	thymocyte_subset
RTN4	5.91238439311583e-82	0.6200407701343378	0.973	0.321	1.5742314685110208e-77	DN(P)	thymocyte_subset
TCTEX1D2	1.9961914071710983e-188	0.6192610957242359	0.712	0.109	5.315059240733767e-184	DN(P)	thymocyte_subset
HPF1	2.532137463226095e-145	0.6187050103100944	0.77	0.151	6.7420692095858e-141	DN(P)	thymocyte_subset
POLD1	1.001452623249169e-180	0.6183420273630197	0.63	0.092	2.6664677546632375e-176	DN(P)	thymocyte_subset
DSN1	5.2055326936435316e-232	0.6167765302406539	0.669	0.083	1.3860251350095268e-227	DN(P)	thymocyte_subset
SUMO2	6.113087029258228e-45	0.616675118880571	1	0.749	1.6276705524102957e-40	DN(P)	thymocyte_subset
SEC61G	3.0760426396120564e-44	0.6162801093427499	0.984	0.481	8.190271132231062e-40	DN(P)	thymocyte_subset
CEP70	3.4676510095709425e-216	0.6139532681940272	0.743	0.105	9.232967578083592e-212	DN(P)	thymocyte_subset
TM7SF3	1.6871501750259777e-128	0.6130149027820662	0.856	0.193	4.492206056024168e-124	DN(P)	thymocyte_subset
HAUS4	6.737802323550494e-149	0.6126520517070382	0.739	0.137	1.7940072466685545e-144	DN(P)	thymocyte_subset
ANP32B	1.7458403269051323e-39	0.6125483520627504	1	0.664	4.6484744544176056e-35	DN(P)	thymocyte_subset
HNRNPA1	9.342855677576428e-49	0.6118644739420862	1	0.893	2.4876287527115e-44	DN(P)	thymocyte_subset
RAD51C	4.305140367977098e-145	0.6113665359836276	0.767	0.148	1.146286674377582e-140	DN(P)	thymocyte_subset
NDUFAB1	3.9049965039230435e-63	0.6108645396618577	0.938	0.347	1.0397443691345496e-58	DN(P)	thymocyte_subset
TCP1	9.798638672262837e-71	0.6104973809437981	0.903	0.307	2.608985532876703e-66	DN(P)	thymocyte_subset
RNASEH2C	2.3337141993977836e-89	0.6094086641050186	0.914	0.269	6.213747427316539e-85	DN(P)	thymocyte_subset
TOMM40	2.4625837107932744e-126	0.6087412674683449	0.774	0.164	6.556875388358172e-122	DN(P)	thymocyte_subset
SND1	2.5555062581174685e-111	0.6087036112077059	0.875	0.22	6.804290962863572e-107	DN(P)	thymocyte_subset
MTHFD2	1.7623948388258715e-187	0.6068830221777297	0.658	0.095	4.6925524978577655e-183	DN(P)	thymocyte_subset
MAPKAPK3	7.89009229397414e-132	0.6057812840213402	0.84	0.183	2.1008159741935544e-127	DN(P)	thymocyte_subset
SNRNP25	2.5336663584674033e-160	0.6052815488150755	0.716	0.123	6.746140046055308e-156	DN(P)	thymocyte_subset
GOT2	1.5431926338063904e-150	0.6050212415794406	0.794	0.152	4.108904706772895e-146	DN(P)	thymocyte_subset
HNRNPD	6.353201646398381e-63	0.6043976831951112	0.942	0.345	1.691603470370033e-58	DN(P)	thymocyte_subset
RPS9	1.3222644445193193e-39	0.6031965277143225	0.996	0.853	3.5206613099771394e-35	DN(P)	thymocyte_subset
PSMA2	1.0387371566467637e-51	0.602530761044664	0.973	0.43	2.765741553287673e-47	DN(P)	thymocyte_subset
NUTF2	2.076139110688673e-68	0.6018012155513097	0.907	0.313	5.52792799611966e-64	DN(P)	thymocyte_subset
FANCI	3.77496292546349e-204	0.6008248732693964	0.661	0.089	1.0051216285339088e-199	DN(P)	thymocyte_subset
FAM111B	2.4182283939849404e-260	0.5991738539249164	0.58	0.058	6.438774921824302e-256	DN(P)	thymocyte_subset
NUCB2	8.609796642290854e-42	0.5978261792940907	0.996	0.644	2.292444453976363e-37	DN(P)	thymocyte_subset
EIF3A	6.492290395778873e-65	0.5971218264178102	0.961	0.365	1.7286372407800828e-60	DN(P)	thymocyte_subset
MRPL37	2.28266557814204e-119	0.5956304864000895	0.802	0.181	6.077825368360996e-115	DN(P)	thymocyte_subset
MRPL51	1.0208249121416651e-59	0.5955040695220144	0.942	0.354	2.7180484110683976e-55	DN(P)	thymocyte_subset
COX8A	4.500299733268279e-37	0.5947794809375724	0.981	0.552	1.198249806980012e-32	DN(P)	thymocyte_subset
HRH2	1.3773100212325054e-172	0.5946107028420693	0.595	0.084	3.667225662533669e-168	DN(P)	thymocyte_subset
LSM5	1.680787705368268e-62	0.5941066722708095	0.961	0.352	4.47526534431355e-58	DN(P)	thymocyte_subset
ADGRG1	0	0.5922243826866193	0.603	0.051	0	DN(P)	thymocyte_subset
PSME2	5.248812523027651e-44	0.5910486771990398	0.957	0.455	1.3975488223813425e-39	DN(P)	thymocyte_subset
CENPS	1.854977794277831e-211	0.5903368387760656	0.572	0.068	4.9390638750441523e-207	DN(P)	thymocyte_subset
DSCC1	2.909363362978335e-216	0.5901668461237044	0.549	0.062	7.746470890266115e-212	DN(P)	thymocyte_subset
ESD	1.787959169473169e-67	0.5880202038390459	0.961	0.343	4.760620084639259e-63	DN(P)	thymocyte_subset
PSME1	2.451833190432035e-37	0.5875165445304273	0.996	0.641	6.528251052844336e-33	DN(P)	thymocyte_subset
RPL36	2.3347824416135644e-39	0.5869672169866629	1	0.863	6.216591729040276e-35	DN(P)	thymocyte_subset
SERBP1	1.1172263063231024e-38	0.5867109383177564	0.988	0.551	2.9747267632158923e-34	DN(P)	thymocyte_subset
ILF2	2.8783761496793544e-42	0.5865331169494885	0.984	0.491	7.663964336136249e-38	DN(P)	thymocyte_subset
RAD54L	1.2499038444928068e-258	0.5847930368620327	0.556	0.054	3.3279939763465473e-254	DN(P)	thymocyte_subset
MAD2L2	5.3818345395195905e-109	0.5845479950382692	0.856	0.209	1.4329672644924863e-104	DN(P)	thymocyte_subset
PARK7	3.6434115916594904e-42	0.5836104313657853	0.981	0.5	9.70094770395256e-38	DN(P)	thymocyte_subset
NOP56	3.2608768685670174e-118	0.5831844065474824	0.833	0.193	8.682410750246541e-114	DN(P)	thymocyte_subset
RNASEH2B	4.537242192772884e-45	0.5820198041335303	0.992	0.495	1.2080861062477082e-40	DN(P)	thymocyte_subset
SRSF10	1.7095029232979099e-47	0.5814598940244866	0.981	0.454	4.551722483573015e-43	DN(P)	thymocyte_subset
DHRS4L2	1.5103896213421e-186	0.5807025471756512	0.595	0.08	4.0215634057854753e-182	DN(P)	thymocyte_subset
CENPN	4.1255779576931596e-175	0.5804381495496714	0.646	0.096	1.0984763870153807e-170	DN(P)	thymocyte_subset
PRMT1	5.5239783027372016e-62	0.5802754159686829	0.926	0.335	1.4708144628868074e-57	DN(P)	thymocyte_subset
MGST3	1.0604617057864016e-153	0.5793518617101993	0.794	0.149	2.8235853378268726e-149	DN(P)	thymocyte_subset
PPIH	5.3634993527856404e-114	0.5786309120610799	0.86	0.206	1.4280853376727046e-109	DN(P)	thymocyte_subset
PSMG1	9.995274032644863e-205	0.5750744390415318	0.685	0.095	2.6613416639320214e-200	DN(P)	thymocyte_subset
RPL23A	1.2986419977605047e-37	0.5745492919736623	1	0.859	3.45776418323712e-33	DN(P)	thymocyte_subset
TRGC1	0	0.5742840946331275	0.42	0.021	0	DN(P)	thymocyte_subset
SKA3	2.81152009359311e-231	0.5731742492236006	0.553	0.059	7.485953401201015e-227	DN(P)	thymocyte_subset
RBBP4	7.943900396201383e-44	0.5729386079381977	0.996	0.492	2.1151429194925803e-39	DN(P)	thymocyte_subset
CD320	1.0751575718287239e-167	0.572231173325438	0.72	0.12	2.86271455075116e-163	DN(P)	thymocyte_subset
NUDC	1.5075404240665887e-71	0.5719614747380006	0.93	0.31	4.013977133119699e-67	DN(P)	thymocyte_subset
MPST	9.252272795364924e-244	0.571124521562369	0.58	0.061	2.4635101544938646e-239	DN(P)	thymocyte_subset
PRIM1	1.1535995778490093e-165	0.5690735055302093	0.63	0.097	3.071574235980772e-161	DN(P)	thymocyte_subset
EIF1AX	1.4000513246089312e-85	0.5685730491373662	0.911	0.272	3.72777665690374e-81	DN(P)	thymocyte_subset
SEM1	1.185947032312935e-46	0.5673134079722169	0.984	0.44	3.157702568236421e-42	DN(P)	thymocyte_subset
SRSF7	5.1134013201835005e-40	0.566135371059195	0.984	0.531	1.3614942355120587e-35	DN(P)	thymocyte_subset
SLC29A1	1.1793703201874123e-118	0.5658833490723492	0.918	0.219	3.1401914145310037e-114	DN(P)	thymocyte_subset
NSD2	1.0906192161530786e-127	0.565086896841345	0.782	0.165	2.903882724929187e-123	DN(P)	thymocyte_subset
CCT7	2.0954410743776853e-48	0.5642594015110036	0.914	0.38	5.579321404638025e-44	DN(P)	thymocyte_subset
RPL37A	3.687453903012935e-39	0.5642537323334302	1	0.887	9.81821476216224e-35	DN(P)	thymocyte_subset
COPS3	8.575432480484973e-91	0.5621670881974248	0.86	0.239	2.283294652253929e-86	DN(P)	thymocyte_subset
UQCRC1	3.2229163445453083e-62	0.5618068703629546	0.914	0.328	8.581337058986338e-58	DN(P)	thymocyte_subset
RPL41	1.417820682230369e-48	0.5607937567761407	1	0.964	3.77508934850658e-44	DN(P)	thymocyte_subset
RPS4X	1.9593209857990677e-40	0.5606892784680397	1	0.927	5.216888056788597e-36	DN(P)	thymocyte_subset
SLIRP	3.8802960529478017e-75	0.5599921621096031	0.864	0.265	1.0331676270578817e-70	DN(P)	thymocyte_subset
LSM3	4.929317512769784e-63	0.559685586351137	0.942	0.331	1.3124800809500828e-58	DN(P)	thymocyte_subset
NDUFA4	4.969460370736769e-34	0.5567555197906406	0.992	0.604	1.3231685183123722e-29	DN(P)	thymocyte_subset
GPX4	7.276116228099588e-44	0.5552230357899255	0.973	0.466	1.9373387068937962e-39	DN(P)	thymocyte_subset
TPM4	2.9196510015589314e-89	0.553425948258557	0.77	0.203	7.77386275675081e-85	DN(P)	thymocyte_subset
KPNB1	3.4158510782281304e-48	0.5534196733449923	0.961	0.423	9.095045080890219e-44	DN(P)	thymocyte_subset
POLR2F	1.533320693316043e-98	0.5511241153733731	0.84	0.218	4.082619678023297e-94	DN(P)	thymocyte_subset
RSL1D1	1.8222164876649376e-56	0.5505061204127306	0.914	0.346	4.851833620056663e-52	DN(P)	thymocyte_subset
RPSA	7.81711093752389e-35	0.550319795463527	0.996	0.865	2.081383958225111e-30	DN(P)	thymocyte_subset
RPL5	2.2515182713862816e-38	0.5502976347140329	1	0.911	5.9948925493931136e-34	DN(P)	thymocyte_subset
AC000065.1	0	0.5499429855534761	0.397	0.011	0	DN(P)	thymocyte_subset
RPL39L	1.666182666830122e-157	0.5491259968149912	0.607	0.094	4.4363779687018834e-153	DN(P)	thymocyte_subset
PLAC8	1.7644788603105565e-185	0.5466239064907001	0.681	0.099	4.6981014134628877e-181	DN(P)	thymocyte_subset
CDK5RAP3	9.581594605900479e-85	0.5458633480643473	0.899	0.271	2.5511953797670616e-80	DN(P)	thymocyte_subset
TCF19	1.6046389965856218e-211	0.545815795819234	0.591	0.071	4.272511792308877e-207	DN(P)	thymocyte_subset
ATP5PD	9.340940934321879e-57	0.5457993442713935	0.949	0.369	2.4871189331725435e-52	DN(P)	thymocyte_subset
GAMT	1.4604192060534031e-155	0.5455437289146791	0.693	0.118	3.888512178037791e-151	DN(P)	thymocyte_subset
RPS15	6.951623808460843e-41	0.5450932911898754	1	0.919	1.8509393552407838e-36	DN(P)	thymocyte_subset
TUBG1	1.9372718697886733e-199	0.5448066025141273	0.665	0.091	5.1581800804993214e-195	DN(P)	thymocyte_subset
KIFC1	5.428060086276835e-146	0.5447741795887043	0.549	0.082	1.44527527857207e-141	DN(P)	thymocyte_subset
CHAF1B	0	0.5442854967365475	0.564	0.043	0	DN(P)	thymocyte_subset
AIF1	5.16628956965015e-44	0.5439110732403027	0.988	0.477	1.3755762608150488e-39	DN(P)	thymocyte_subset
FANCL	3.0347681696830683e-304	0.5435789076314441	0.572	0.049	8.080373728598138e-300	DN(P)	thymocyte_subset
DDX39A	7.36852933284072e-61	0.5428545315076891	0.93	0.331	1.9619446201621699e-56	DN(P)	thymocyte_subset
CISH	8.475056940283615e-174	0.5426536606698282	0.459	0.052	2.2565686609199154e-169	DN(P)	thymocyte_subset
PPIF	5.259589738852839e-158	0.5425429246322521	0.654	0.106	1.400418363866957e-153	DN(P)	thymocyte_subset
PSMB5	1.2928933813391338e-126	0.5422173252870707	0.805	0.173	3.4424579171535776e-122	DN(P)	thymocyte_subset
TOMM6	7.967891413870178e-46	0.5408386255051951	0.969	0.418	2.1215307678570735e-41	DN(P)	thymocyte_subset
NIPSNAP3A	6.57885825341966e-191	0.5402407011857531	0.696	0.103	1.7516867985555188e-186	DN(P)	thymocyte_subset
SPC25	2.9552038754366014e-164	0.54022726556493	0.514	0.067	7.868525838737495e-160	DN(P)	thymocyte_subset
TEX30	1.0010406736629599e-194	0.5401700029831958	0.65	0.089	2.665370897694997e-190	DN(P)	thymocyte_subset
RPS7	9.359142639237235e-47	0.539118251925256	1	0.941	2.491965319123306e-42	DN(P)	thymocyte_subset
PRDX2	8.029497747232691e-41	0.537749910949014	0.957	0.445	2.1379340701781764e-36	DN(P)	thymocyte_subset
FIRRE	1.1909724411548553e-220	0.5377310002458807	0.553	0.06	3.171083221818918e-216	DN(P)	thymocyte_subset
HNRNPF	5.215620383905888e-37	0.5359975512375295	0.996	0.559	1.3887110834187817e-32	DN(P)	thymocyte_subset
CDCA4	3.596489882353301e-151	0.5341194101808378	0.638	0.104	9.576013960753899e-147	DN(P)	thymocyte_subset
PSMA4	6.57956289819327e-60	0.5339513585823363	0.938	0.342	1.75187441727294e-55	DN(P)	thymocyte_subset
GNA15	8.19384267298235e-122	0.5326802374302677	0.891	0.209	2.1816925501082805e-117	DN(P)	thymocyte_subset
SUMO3	4.920077254439986e-75	0.5323294918160885	0.899	0.283	1.3100197697671906e-70	DN(P)	thymocyte_subset
CDK2	5.738052476412355e-155	0.5309740256838834	0.654	0.107	1.5278138523695537e-150	DN(P)	thymocyte_subset
ETS2	8.563674622771056e-231	0.53011912772183	0.642	0.076	2.2801640050590214e-226	DN(P)	thymocyte_subset
MYL6B	2.1516970546931973e-102	0.5299640293753897	0.899	0.234	5.729108577826107e-98	DN(P)	thymocyte_subset
RPL26	3.2589421632516787e-38	0.5295072565788699	1	0.924	8.67725940387392e-34	DN(P)	thymocyte_subset
PM20D2	4.5183009175391167e-212	0.5294213574709794	0.533	0.059	1.2030428023039652e-207	DN(P)	thymocyte_subset
CCT3	7.421454650173833e-43	0.5263940841115295	0.938	0.413	1.9760365151552848e-38	DN(P)	thymocyte_subset
C21orf58	1.9193948177554672e-180	0.5239295836225079	0.529	0.066	5.110580641755707e-176	DN(P)	thymocyte_subset
SCGB3A1	1.7289635418432983e-246	0.5239194361441504	0.412	0.031	4.603538326511966e-242	DN(P)	thymocyte_subset
TRMT112	9.210325966058598e-37	0.5238500464544877	0.977	0.496	2.4523413917227624e-32	DN(P)	thymocyte_subset
TALDO1	3.721370859615515e-49	0.5236644054013389	0.977	0.408	9.90852205081227e-45	DN(P)	thymocyte_subset
ATP5MC3	7.912118852060076e-32	0.5228354392653665	1	0.638	2.106680765549516e-27	DN(P)	thymocyte_subset
NCF4	0	0.5203558978735918	0.545	0.033	0	DN(P)	thymocyte_subset
MZT2B	1.17699128606884e-64	0.5202760309147728	0.852	0.277	3.133856998286893e-60	DN(P)	thymocyte_subset
ACAA2	2.2259621144895888e-125	0.5196409738019593	0.778	0.165	5.926846726039979e-121	DN(P)	thymocyte_subset
GALNT2	2.100236240507548e-145	0.5181697177162607	0.833	0.166	5.592089013975398e-141	DN(P)	thymocyte_subset
RPL15	1.0654863380032798e-41	0.5175261111277534	0.996	0.928	2.836963923567533e-37	DN(P)	thymocyte_subset
LYAR	1.894700988275605e-148	0.5170924244089479	0.607	0.097	5.044830851382626e-144	DN(P)	thymocyte_subset
HMGN1	1.2579102391368441e-29	0.5164502497515921	1	0.696	3.349311802725761e-25	DN(P)	thymocyte_subset
PAFAH1B3	4.005705561394371e-71	0.5160380212575791	0.872	0.276	1.0665591627768653e-66	DN(P)	thymocyte_subset
POP7	9.880668191624148e-152	0.5158259517786951	0.689	0.118	2.630826712701846e-147	DN(P)	thymocyte_subset
EIF4A1	4.261487165441882e-30	0.5150321723606557	1	0.673	1.1346635726705554e-25	DN(P)	thymocyte_subset
TPGS2	1.3337544716766489e-78	0.514991398226572	0.875	0.263	3.551254656286245e-74	DN(P)	thymocyte_subset
ATP5MF	7.329675597499325e-33	0.5142047995469761	0.984	0.55	1.9515994245901704e-28	DN(P)	thymocyte_subset
FTH1	8.6652168953964765e-30	0.5136491097123828	1	0.874	2.307200650568266e-25	DN(P)	thymocyte_subset
NOLC1	6.786150794818482e-101	0.5120453999353544	0.735	0.173	1.806880510628369e-96	DN(P)	thymocyte_subset
CCT5	2.476748509152234e-57	0.5117635564417986	0.891	0.317	6.594590580468739e-53	DN(P)	thymocyte_subset
POLR2I	4.794317098285676e-84	0.5080210222104254	0.864	0.247	1.2765348705895441e-79	DN(P)	thymocyte_subset
NOP58	6.273586075144744e-63	0.5079921554109195	0.891	0.302	1.6704050283680395e-58	DN(P)	thymocyte_subset
DDT	8.82099194030942e-64	0.5079763765877019	0.918	0.314	2.3486773140267863e-59	DN(P)	thymocyte_subset
BZW2	5.116438451502299e-97	0.5076436971133261	0.794	0.199	1.362302902097002e-92	DN(P)	thymocyte_subset
XRCC2	0	0.5062602411214633	0.502	0.03	0	DN(P)	thymocyte_subset
HMGB3	8.829765510830498e-139	0.5058958742148132	0.716	0.131	2.3510133649137286e-134	DN(P)	thymocyte_subset
CKS2	1.0231702027446325e-108	0.5054938398160443	0.794	0.185	2.7242929818278584e-104	DN(P)	thymocyte_subset
MPC2	3.481717279319045e-70	0.5041046503954096	0.918	0.303	9.27042042791489e-66	DN(P)	thymocyte_subset
EBNA1BP2	3.801533652662428e-131	0.5033042297028696	0.685	0.129	1.012196350357898e-126	DN(P)	thymocyte_subset
SNU13	2.318912112067267e-43	0.5027952386203334	0.965	0.426	6.174335389590306e-39	DN(P)	thymocyte_subset
CMSS1	1.72562020101225e-160	0.5027130430192255	0.56	0.08	4.594636347215217e-156	DN(P)	thymocyte_subset
BOLA3	3.9001174726879387e-115	0.5019688658276493	0.677	0.14	1.0384452782778905e-110	DN(P)	thymocyte_subset
MORF4L2	2.7858014104853493e-107	0.501911460547141	0.79	0.186	7.417474835558291e-103	DN(P)	thymocyte_subset
ACOT7	2.182754234714307e-164	0.5001720328265724	0.591	0.086	5.811801425350314e-160	DN(P)	thymocyte_subset
ATP5PF	5.210402866264354e-35	0.499827962056814	0.988	0.523	1.387321867171547e-30	DN(P)	thymocyte_subset
PPP1R14B	3.385026782497555e-172	0.4990477817835593	0.646	0.096	9.01297231107799e-168	DN(P)	thymocyte_subset
LRRC59	4.18259682244145e-114	0.4990100988667383	0.813	0.187	1.1136582299432604e-109	DN(P)	thymocyte_subset
MKI67	4.030631155039409e-139	0.49887814269348363	0.685	0.123	1.073195851340793e-134	DN(P)	thymocyte_subset
RCBTB2	6.870625310913259e-200	0.49880904884074917	0.502	0.054	1.8293726952837644e-195	DN(P)	thymocyte_subset
BRI3BP	1.1317901861619657e-208	0.49737763334807605	0.49	0.051	3.01350454967485e-204	DN(P)	thymocyte_subset
GUCY1B1	0	0.49729391843406545	0.467	0.028	0	DN(P)	thymocyte_subset
TERT	4.5652850322190996e-250	0.49603885165750644	0.416	0.032	1.2155527926786574e-245	DN(P)	thymocyte_subset
GLO1	1.832409118448269e-111	0.49556946713831584	0.809	0.186	4.878972518780361e-107	DN(P)	thymocyte_subset
NDUFAF8	9.576670578234218e-82	0.4954944743539267	0.813	0.229	2.549884308160643e-77	DN(P)	thymocyte_subset
AC010615.2	8.42642900105079e-251	0.4940075800131725	0.467	0.04	2.2436209858197834e-246	DN(P)	thymocyte_subset
AKR1B1	1.565850292128851e-98	0.4938759422471629	0.856	0.218	4.1692329878222787e-94	DN(P)	thymocyte_subset
POLA2	1.3646820505617832e-198	0.4929721721483836	0.615	0.079	3.633602427825804e-194	DN(P)	thymocyte_subset
P4HB	5.269121764196507e-46	0.4913093663271053	0.914	0.382	1.402956360934962e-41	DN(P)	thymocyte_subset
NDUFB6	6.421955576284273e-55	0.49085059141380905	0.949	0.351	1.7099098917414505e-50	DN(P)	thymocyte_subset
FADS2	2.5855405411146683e-221	0.49006109204267617	0.479	0.047	6.884260244771916e-217	DN(P)	thymocyte_subset
FANCG	1.2157707953699072e-196	0.48995668753875576	0.568	0.07	3.237111319751915e-192	DN(P)	thymocyte_subset
BAHCC1	0	0.48886932281054357	0.471	0.023	0	DN(P)	thymocyte_subset
SFXN4	3.6310099598756956e-185	0.48884019652368155	0.56	0.071	9.667927119165027e-181	DN(P)	thymocyte_subset
TMEM97	1.100289629501764e-195	0.48817253341102024	0.506	0.057	2.929631167511397e-191	DN(P)	thymocyte_subset
RBBP8	3.340325656683047e-177	0.48689348605095706	0.634	0.091	8.893951093484282e-173	DN(P)	thymocyte_subset
RPS12	2.993959539268934e-34	0.48601769182333054	1	0.946	7.971716669257463e-30	DN(P)	thymocyte_subset
NDUFS6	1.3000951360708053e-51	0.48498509948087176	0.942	0.358	3.4616333093021263e-47	DN(P)	thymocyte_subset
IPO5	9.81338319013579e-116	0.4846464320820467	0.747	0.162	2.6129114082055556e-111	DN(P)	thymocyte_subset
MNS1	4.406732687735783e-193	0.48409043778713756	0.447	0.046	1.1733366454365296e-188	DN(P)	thymocyte_subset
FAM216A	7.773568439187483e-185	0.48210049694995805	0.541	0.067	2.069790332618059e-180	DN(P)	thymocyte_subset
CLDN5	0	0.48197205636413915	0.284	0.009	0	DN(P)	thymocyte_subset
MRPL27	1.015597503965418e-123	0.48162927154276214	0.778	0.164	2.704129914058322e-119	DN(P)	thymocyte_subset
RPS28	1.4274470527759137e-37	0.48088098414755276	1	0.943	3.800720522721148e-33	DN(P)	thymocyte_subset
RPL31	1.2113792382516723e-28	0.4808473360203087	0.996	0.795	3.2254183597689027e-24	DN(P)	thymocyte_subset
MRPS15	2.6907481753373996e-88	0.4781535816737782	0.856	0.232	7.16438609165336e-84	DN(P)	thymocyte_subset
FN3KRP	4.450708391903654e-168	0.47531139697101193	0.599	0.086	1.185045616428267e-163	DN(P)	thymocyte_subset
SSBP1	5.864627628149449e-45	0.4751040240621327	0.946	0.392	1.5615157522710723e-40	DN(P)	thymocyte_subset
ODC1	1.0341181476742331e-94	0.4748504854868262	0.798	0.198	2.753442979997413e-90	DN(P)	thymocyte_subset
RPS16	4.385843473517133e-30	0.47215006707051277	1	0.883	1.1677746832586719e-25	DN(P)	thymocyte_subset
COPS6	2.87872842295388e-72	0.4713578398650953	0.883	0.278	7.664902298957001e-68	DN(P)	thymocyte_subset
YWHAH	7.2794973494236045e-121	0.4713081544053471	0.782	0.168	1.938238964257529e-116	DN(P)	thymocyte_subset
SNHG16	4.526697561964166e-106	0.47069302171726435	0.693	0.151	1.205278492848579e-101	DN(P)	thymocyte_subset
POC1A	1.8904969759540182e-193	0.46999812746883746	0.498	0.056	5.033637248175169e-189	DN(P)	thymocyte_subset
EIF3L	1.9245316113940014e-26	0.4696843040019383	0.973	0.599	5.124257868497668e-22	DN(P)	thymocyte_subset
SYNCRIP	1.6493746202462464e-70	0.4693190785047543	0.903	0.289	4.391624863867656e-66	DN(P)	thymocyte_subset
PSMB2	8.304195744957743e-53	0.4692029460902145	0.911	0.334	2.2110751590524485e-48	DN(P)	thymocyte_subset
CBX5	6.387432135207737e-93	0.4689567189370485	0.879	0.237	1.700717680320412e-88	DN(P)	thymocyte_subset
HIST1H3B	4.612650716548137e-66	0.4688310051659511	0.377	0.077	1.228164379788107e-61	DN(P)	thymocyte_subset
GMPS	6.960431084346825e-92	0.468591115092462	0.739	0.184	1.8532843805181855e-87	DN(P)	thymocyte_subset
NOTCH1	8.122187833670731e-223	0.46856375714563536	0.533	0.056	2.162613732593169e-218	DN(P)	thymocyte_subset
UQCRH	4.166695923580532e-27	0.46699497700275616	0.984	0.58	1.1094244566125525e-22	DN(P)	thymocyte_subset
RPS24	5.788664247592431e-31	0.4668139646063798	1	0.92	1.541289742563961e-26	DN(P)	thymocyte_subset
FOXM1	5.593821624283207e-148	0.46620561657565274	0.405	0.048	1.4894109456816468e-143	DN(P)	thymocyte_subset
ACTL6A	5.109344163263683e-115	0.4661944572684301	0.805	0.18	1.3604139769105883e-110	DN(P)	thymocyte_subset
TMEM14C	3.742724310707537e-71	0.4661737471597379	0.891	0.283	9.965377749689886e-67	DN(P)	thymocyte_subset
EZH2	3.864325965430107e-121	0.4658511945089806	0.763	0.16	1.0289154315554203e-116	DN(P)	thymocyte_subset
ALYREF	2.7418918477441747e-140	0.46520241460090767	0.564	0.089	7.30056123380364e-136	DN(P)	thymocyte_subset
NCAPH	2.0463695918639913e-164	0.4651475714587656	0.553	0.075	5.448663675297063e-160	DN(P)	thymocyte_subset
ITGB3BP	8.639335284184765e-144	0.46512384846095156	0.673	0.117	2.3003094127670357e-139	DN(P)	thymocyte_subset
PRPF19	1.032708934366357e-76	0.4649479876031303	0.782	0.221	2.749690808643862e-72	DN(P)	thymocyte_subset
HIVEP3	3.290933880573658e-148	0.464568928753888	0.623	0.101	8.762440550415423e-144	DN(P)	thymocyte_subset
RBX1	6.203240528029858e-37	0.46411341846719933	0.961	0.442	1.65167482299323e-32	DN(P)	thymocyte_subset
NRM	1.2798933220200028e-172	0.46399836906718944	0.51	0.064	3.4078439592104596e-168	DN(P)	thymocyte_subset
EBPL	9.132734303574939e-119	0.46295085481041187	0.665	0.132	2.4316818356698635e-114	DN(P)	thymocyte_subset
CDK2AP1	1.1185531276047015e-201	0.4626190005051543	0.514	0.057	2.978259557560278e-197	DN(P)	thymocyte_subset
RAD23A	1.8999444521102057e-58	0.4620750540641356	0.922	0.327	5.0587920981886335e-54	DN(P)	thymocyte_subset
THOC3	1.437425663600803e-85	0.4613066802200807	0.794	0.215	3.8272895719034977e-81	DN(P)	thymocyte_subset
BAZ1B	6.38714416552218e-84	0.46066905163301386	0.833	0.233	1.7006410055119355e-79	DN(P)	thymocyte_subset
NDUFA12	3.692658366375505e-47	0.4606273470699629	0.961	0.381	9.83207216631142e-43	DN(P)	thymocyte_subset
POLR3K	2.28989356874813e-126	0.4600986458965824	0.642	0.119	6.097070616148772e-122	DN(P)	thymocyte_subset
RHEB	1.75000125108699e-80	0.4592422328322606	0.848	0.241	4.6595533311442197e-76	DN(P)	thymocyte_subset
POLR2H	2.251796311808233e-94	0.4590418307429447	0.759	0.187	5.9956328598206015e-90	DN(P)	thymocyte_subset
AP2S1	1.446001006056776e-51	0.4581005195542378	0.942	0.361	3.8501222787267717e-47	DN(P)	thymocyte_subset
NR2C2AP	2.4715762881309466e-175	0.4577792824928857	0.486	0.058	6.580819024777458e-171	DN(P)	thymocyte_subset
MCUR1	7.765840323079128e-131	0.45765831503597254	0.693	0.131	2.0677326444230484e-126	DN(P)	thymocyte_subset
UQCC2	1.529483149962214e-81	0.45752788210775586	0.743	0.197	4.072401835089391e-77	DN(P)	thymocyte_subset
FAM111A	6.464421597082398e-87	0.4566673535642709	0.735	0.188	1.7212168944391593e-82	DN(P)	thymocyte_subset
PHPT1	1.756744497793724e-95	0.456281093031658	0.735	0.179	4.677507899825569e-91	DN(P)	thymocyte_subset
NXT1	1.8174498869489558e-112	0.4551878761213584	0.661	0.135	4.83914206899029e-108	DN(P)	thymocyte_subset
CCNE2	2.5672605530933075e-185	0.4550109410410489	0.447	0.048	6.835587948666241e-181	DN(P)	thymocyte_subset
BAG1	3.939592359930683e-102	0.45437255953496425	0.817	0.199	1.0489558617551437e-97	DN(P)	thymocyte_subset
TCEAL4	1.3025092645235834e-172	0.45435740786424117	0.576	0.079	3.468061167720493e-168	DN(P)	thymocyte_subset
SAC3D1	1.7605151841406372e-119	0.4541432378394144	0.63	0.12	4.68754772929286e-115	DN(P)	thymocyte_subset
PARP1	7.91972424704594e-62	0.4539555994744726	0.907	0.314	2.108705778018452e-57	DN(P)	thymocyte_subset
RPL8	1.3742604984573023e-26	0.45375251508243863	1	0.876	3.659106003192413e-22	DN(P)	thymocyte_subset
MRPS25	2.319473896971371e-112	0.45374323291790797	0.708	0.151	6.175831198075972e-108	DN(P)	thymocyte_subset
WDR76	5.367215143664576e-132	0.4534982854358446	0.506	0.077	1.42907470415213e-127	DN(P)	thymocyte_subset
VRK1	1.9930503600689915e-108	0.45293779287275193	0.724	0.158	5.306695888719697e-104	DN(P)	thymocyte_subset
HSBP1	3.616117108790652e-79	0.45291581869014863	0.879	0.256	9.62827341386599e-75	DN(P)	thymocyte_subset
CTNNBIP1	2.2930546521571265e-166	0.45288854335918566	0.595	0.086	6.105487316833565e-162	DN(P)	thymocyte_subset
TIMM8B	1.5949691319021124e-71	0.4528631568110246	0.844	0.253	4.246764810602564e-67	DN(P)	thymocyte_subset
WDHD1	6.400051489738436e-200	0.45271879227371015	0.537	0.062	1.704077709657756e-195	DN(P)	thymocyte_subset
SMARCC1	3.318899192174158e-82	0.4527130537636985	0.829	0.234	8.836900989082912e-78	DN(P)	thymocyte_subset
POLE2	1.901487905015953e-275	0.45271000665558425	0.459	0.036	5.062901695895476e-271	DN(P)	thymocyte_subset
KIF22	5.472715088570917e-91	0.4526787945910571	0.809	0.208	1.4571651194828924e-86	DN(P)	thymocyte_subset
TOP2A	6.050060633280608e-112	0.4516490368133901	0.584	0.109	1.6108891442172946e-107	DN(P)	thymocyte_subset
HIST1H2AG	9.139683822280716e-36	0.45066456630542456	0.315	0.084	2.4335322145204633e-31	DN(P)	thymocyte_subset
SLFN13	4.5571151688670085e-275	0.44995985703606867	0.44	0.032	1.2133774848625297e-270	DN(P)	thymocyte_subset
MRTO4	1.679638015884582e-123	0.4499336887462849	0.599	0.107	4.472204181094288e-119	DN(P)	thymocyte_subset
BIRC5	4.167334119040721e-107	0.4488199563042179	0.533	0.096	1.1095943825357825e-102	DN(P)	thymocyte_subset
CBX1	3.577649300847483e-77	0.44869161848686656	0.844	0.246	9.525849028436508e-73	DN(P)	thymocyte_subset
DARS	1.788552224558291e-65	0.4472817780795164	0.872	0.285	4.7621991531089055e-61	DN(P)	thymocyte_subset
CCDC138	4.949190962104854e-220	0.4468751918253936	0.502	0.051	1.3177715855700384e-215	DN(P)	thymocyte_subset
TFDP1	4.640073454564927e-118	0.44684201297641607	0.626	0.119	1.2354659580124573e-113	DN(P)	thymocyte_subset
NABP2	5.93151315712067e-163	0.4466754205811233	0.63	0.096	1.5793246932149497e-158	DN(P)	thymocyte_subset
FH	1.206041677921599e-122	0.4461700596833792	0.654	0.125	3.2112065716340495e-118	DN(P)	thymocyte_subset
MLLT11	4.261126963097538e-108	0.4452357911522019	0.833	0.197	1.1345676651943504e-103	DN(P)	thymocyte_subset
PRXL2A	1.085208559407379e-190	0.44505704966808113	0.568	0.071	2.8894763102780876e-186	DN(P)	thymocyte_subset
SLC25A5	5.255949488582718e-28	0.44476832367799224	1	0.777	1.3994491108300346e-23	DN(P)	thymocyte_subset
MIS18A	2.9124457552216894e-141	0.4432963917089688	0.619	0.104	7.75467806785327e-137	DN(P)	thymocyte_subset
EXO1	3.644947255465812e-229	0.44251883481790144	0.451	0.04	9.705036562403271e-225	DN(P)	thymocyte_subset
MRPL17	2.1792608988885352e-129	0.4405591319283883	0.642	0.117	5.802500069380614e-125	DN(P)	thymocyte_subset
GCAT	7.18552147842801e-266	0.4405559827813984	0.451	0.035	1.9132169488462422e-261	DN(P)	thymocyte_subset
CLTA	1.1771609703319957e-48	0.4380106408959108	0.93	0.363	3.134308799605972e-44	DN(P)	thymocyte_subset
ALDH7A1	0	0.437779985763799	0.432	0.028	0	DN(P)	thymocyte_subset
XRCC6	5.744667130781652e-30	0.4375070510041543	0.988	0.522	1.5295750702419225e-25	DN(P)	thymocyte_subset
GXYLT2	0	0.43697978968976653	0.412	0.017	0	DN(P)	thymocyte_subset
E2F1	7.986606596205518e-243	0.4368677374699762	0.42	0.034	2.1265138723056814e-238	DN(P)	thymocyte_subset
AURKB	1.4792802459814992e-90	0.43683299766269634	0.409	0.07	3.93873158295034e-86	DN(P)	thymocyte_subset
METTL26	5.773665293095485e-56	0.43671847146625775	0.899	0.32	1.537296120939604e-51	DN(P)	thymocyte_subset
NOP53	3.278451275091688e-27	0.4365678908727526	0.981	0.556	8.72920436505913e-23	DN(P)	thymocyte_subset
SHMT2	2.193147797029755e-81	0.4361955190348802	0.817	0.224	5.839475324371425e-77	DN(P)	thymocyte_subset
TXN2	2.1625859822914763e-86	0.4348767766007361	0.817	0.218	5.758101436449285e-82	DN(P)	thymocyte_subset
PRDX4	5.453004129612954e-139	0.43466888192010394	0.599	0.099	1.451916879550745e-134	DN(P)	thymocyte_subset
DERA	9.538662774836391e-140	0.4345740630212317	0.638	0.109	2.5397643504279374e-135	DN(P)	thymocyte_subset
MDH2	4.961463999598494e-36	0.43451137384292826	0.946	0.422	1.321039404533095e-31	DN(P)	thymocyte_subset
HACD3	2.458056919876792e-102	0.43444676257290293	0.755	0.176	6.544822354863947e-98	DN(P)	thymocyte_subset
PAQR4	1.1872108889501385e-205	0.43421935012372026	0.432	0.041	3.1610677129186386e-201	DN(P)	thymocyte_subset
HMGN5	5.639746504700741e-143	0.4335389679770154	0.638	0.107	1.5016389043416193e-138	DN(P)	thymocyte_subset
DDB2	2.2700264388814255e-153	0.4334830152813905	0.658	0.107	6.044172396165684e-149	DN(P)	thymocyte_subset
TEDC2	7.833779471499332e-283	0.4327601752171796	0.416	0.029	2.0858221220814122e-278	DN(P)	thymocyte_subset
NDUFS5	1.3879278666908192e-29	0.4326615520362056	0.973	0.496	3.6954967378509753e-25	DN(P)	thymocyte_subset
FANCD2	2.2967400873065087e-175	0.43214721048280824	0.447	0.05	6.11530015646231e-171	DN(P)	thymocyte_subset
RBFA	4.78738172383181e-143	0.43047950852085315	0.654	0.112	1.2746882577874578e-138	DN(P)	thymocyte_subset
RPL19	1.9403257879314205e-25	0.429466242269279	1	0.934	5.1663114429462006e-21	DN(P)	thymocyte_subset
RBBP7	1.201404493855118e-64	0.42937581219927323	0.899	0.293	3.198859605338637e-60	DN(P)	thymocyte_subset
MRPL14	2.4871962513793134e-77	0.426843070646977	0.821	0.233	6.62240873892256e-73	DN(P)	thymocyte_subset
MDH1	3.533077710921954e-41	0.4256529508086191	0.953	0.4	9.407172713100795e-37	DN(P)	thymocyte_subset
QTRT1	9.67203302659732e-103	0.425091427522473	0.634	0.133	2.5752755136618027e-98	DN(P)	thymocyte_subset
MRPL18	6.204953191746579e-85	0.42499686539638093	0.798	0.214	1.652130836834444e-80	DN(P)	thymocyte_subset
CMC2	6.009061933340229e-95	0.42481469663660854	0.755	0.184	1.5999728303711692e-90	DN(P)	thymocyte_subset
CTHRC1	0	0.4247986835850419	0.354	0.007	0	DN(P)	thymocyte_subset
CYC1	7.694723519640038e-64	0.4247910066780751	0.883	0.287	2.0487970843393565e-59	DN(P)	thymocyte_subset
GNG5	1.5449001428491895e-27	0.42442959025339366	0.992	0.553	4.113451120350252e-23	DN(P)	thymocyte_subset
SRI	8.258695976312164e-61	0.42433747992142634	0.805	0.26	2.198960390652877e-56	DN(P)	thymocyte_subset
NDUFS8	2.437902616361966e-45	0.4242763893147923	0.946	0.379	6.49115950632537e-41	DN(P)	thymocyte_subset
PABPN1	1.4939100591753536e-76	0.42402245378874315	0.883	0.264	3.9776849235602966e-72	DN(P)	thymocyte_subset
LIMS1	1.338843120147805e-130	0.42247417032926754	0.693	0.131	3.564803691705545e-126	DN(P)	thymocyte_subset
RPL18A	6.621139244476475e-25	0.4215620967831528	1	0.927	1.7629445352343062e-20	DN(P)	thymocyte_subset
FARSB	1.0636244489514097e-110	0.42130316571515514	0.584	0.111	2.8320064577780234e-106	DN(P)	thymocyte_subset
EBP	4.957950608149344e-128	0.4211905772495162	0.696	0.133	1.3201039289258442e-123	DN(P)	thymocyte_subset
COX6A1	5.725618371261538e-24	0.4211440835404834	0.996	0.68	1.5245031475320972e-19	DN(P)	thymocyte_subset
CPXM1	2.1023304223206334e-184	0.42103319900797626	0.537	0.065	5.597664982470919e-180	DN(P)	thymocyte_subset
SRP9	4.953541471549621e-25	0.42082155614798866	0.996	0.604	1.3189299522148019e-20	DN(P)	thymocyte_subset
TRIM28	7.721763686278275e-88	0.4201467132108879	0.759	0.194	2.0559967991084536e-83	DN(P)	thymocyte_subset
NDUFB3	1.1646895765516606e-48	0.42010914639173835	0.949	0.361	3.1011024665264517e-44	DN(P)	thymocyte_subset
SEC61B	2.3255443826508574e-26	0.417098063218587	0.988	0.614	6.191994473246173e-22	DN(P)	thymocyte_subset
ATP5F1B	5.648333056898404e-23	0.4155140023629986	0.992	0.63	1.5039251597297691e-18	DN(P)	thymocyte_subset
CTPS1	9.343393644851098e-130	0.41507064714923736	0.638	0.115	2.4877719918780534e-125	DN(P)	thymocyte_subset
RPL10	2.129722687288062e-23	0.4143186515089816	1	0.954	5.670599627173194e-19	DN(P)	thymocyte_subset
RPL23	7.651143888695798e-22	0.41425136816604446	0.992	0.62	2.037193571804143e-17	DN(P)	thymocyte_subset
NRROS	1.7665572106145666e-169	0.4134817909682872	0.486	0.059	4.703635228982345e-165	DN(P)	thymocyte_subset
CNBP	2.408164707721024e-22	0.413122063153851	0.988	0.626	6.411979350777998e-18	DN(P)	thymocyte_subset
ESCO2	8.895912275239751e-175	0.412965899260267	0.451	0.05	2.368625602405336e-170	DN(P)	thymocyte_subset
REXO2	2.1235653962850805e-123	0.4126304812862679	0.696	0.137	5.654205224148656e-119	DN(P)	thymocyte_subset
SUB1	2.8267340249546405e-23	0.4102089472878814	1	0.657	7.526462014844226e-19	DN(P)	thymocyte_subset
CCT8	1.0276645438104714e-36	0.4094251477231978	0.957	0.424	2.736259614349761e-32	DN(P)	thymocyte_subset
TP53	6.968691026346972e-123	0.40912182478866527	0.611	0.112	1.8554836726751447e-118	DN(P)	thymocyte_subset
ACYP1	1.3093356182925807e-132	0.40893665402632695	0.642	0.114	3.4862370172658254e-128	DN(P)	thymocyte_subset
MIS18BP1	2.6379767962021853e-91	0.4086708048073263	0.782	0.198	7.023877017567939e-87	DN(P)	thymocyte_subset
ERI3	2.826626791712765e-114	0.40811854533081154	0.7	0.145	7.526176495614408e-110	DN(P)	thymocyte_subset
DNAJC19	2.0904293101798343e-76	0.4076546589817488	0.837	0.241	5.565977081284826e-72	DN(P)	thymocyte_subset
GPN3	2.9791026886247114e-163	0.4067742045437466	0.63	0.095	7.932158818732157e-159	DN(P)	thymocyte_subset
RFC1	2.321036408366804e-79	0.4066729162805899	0.833	0.238	6.179991540917453e-75	DN(P)	thymocyte_subset
NCAPH2	3.992068315292007e-125	0.4065403549865553	0.533	0.088	1.0629281096296498e-120	DN(P)	thymocyte_subset
HADH	3.919469032331374e-79	0.40615324891476656	0.934	0.271	1.0435978245485515e-74	DN(P)	thymocyte_subset
CMC1	1.6900727457450157e-119	0.40604621325470547	0.669	0.131	4.499987692820679e-115	DN(P)	thymocyte_subset
RFC3	1.0443761119243895e-143	0.40557895148087275	0.525	0.077	2.7807558356098795e-139	DN(P)	thymocyte_subset
PPM1G	9.875196233100084e-46	0.40543704282162785	0.946	0.378	2.6293697490252286e-41	DN(P)	thymocyte_subset
RPL26L1	4.151242028757254e-113	0.405246020524515	0.716	0.15	1.1053097025769064e-108	DN(P)	thymocyte_subset
SMC1A	5.576812788086238e-73	0.40518220658261117	0.821	0.243	1.4848821729558417e-68	DN(P)	thymocyte_subset
NDUFV1	6.2208528914564e-48	0.4050699897106549	0.93	0.368	1.656364290879181e-43	DN(P)	thymocyte_subset
MLEC	1.9832643581792542e-75	0.40329845316083135	0.774	0.221	5.2806396800880826e-71	DN(P)	thymocyte_subset
ATP5F1A	4.732424211170843e-28	0.4028527222828462	0.988	0.544	1.2600552704663485e-23	DN(P)	thymocyte_subset
ELP5	8.06478062406483e-99	0.4021619945393684	0.782	0.187	2.1473284889635015e-94	DN(P)	thymocyte_subset
CHCHD3	3.639328666699513e-78	0.40201215335555895	0.759	0.208	9.690076507954123e-74	DN(P)	thymocyte_subset
MRPL15	4.003654332613621e-110	0.4017344238643334	0.665	0.136	1.0660130026017026e-105	DN(P)	thymocyte_subset
ROMO1	2.4840860646578827e-40	0.4016058118288035	0.961	0.411	6.614127555758079e-36	DN(P)	thymocyte_subset
GNL3	1.2766728335285576e-86	0.40137567715305444	0.603	0.137	3.399269086553138e-82	DN(P)	thymocyte_subset
TRIM47	0	0.399962252181757	0.409	0.021	0	DN(P)	thymocyte_subset
CSNK2B	5.512951250484141e-26	0.3999517354522011	0.984	0.581	1.4678783999539074e-21	DN(P)	thymocyte_subset
MAP3K20	6.701066357656037e-140	0.3998404299744387	0.486	0.069	1.7842259283894962e-135	DN(P)	thymocyte_subset
EIF3I	1.099051522699768e-43	0.3988682547440312	0.918	0.36	2.926334584340402e-39	DN(P)	thymocyte_subset
SRSF9	6.192830967981779e-53	0.39836676706474883	0.887	0.32	1.6489031735348283e-48	DN(P)	thymocyte_subset
GART	5.014532537994216e-106	0.39826660714178885	0.696	0.151	1.3351694335663399e-101	DN(P)	thymocyte_subset
AC011447.3	2.0609038250882828e-230	0.39826008653776557	0.393	0.031	5.4873625246800614e-226	DN(P)	thymocyte_subset
GDI2	4.146687434805532e-35	0.39720982918418546	0.946	0.43	1.1040969963913209e-30	DN(P)	thymocyte_subset
POLR2E	2.578377358407577e-40	0.39703986663853263	0.911	0.376	6.865187554496014e-36	DN(P)	thymocyte_subset
TUBB4B	9.313046849520383e-72	0.3970353289460897	0.852	0.264	2.4796918541532972e-67	DN(P)	thymocyte_subset
NIT2	2.6202387151787748e-148	0.39700798517851793	0.607	0.096	6.976647603035005e-144	DN(P)	thymocyte_subset
GINS1	7.153966932937911e-190	0.3969188537987064	0.389	0.036	1.9048152355640483e-185	DN(P)	thymocyte_subset
MSH2	6.142162821021285e-106	0.3964916821043253	0.712	0.156	1.635412272725127e-101	DN(P)	thymocyte_subset
SF3B5	1.8963154118519138e-40	0.3963023614926813	0.942	0.395	5.049129415596906e-36	DN(P)	thymocyte_subset
LRRC28	1.5025392800258186e-110	0.3961882981734192	0.626	0.125	4.0006610869967444e-106	DN(P)	thymocyte_subset
BLM	1.107945197435536e-152	0.39597304961540947	0.502	0.068	2.950014882691858e-148	DN(P)	thymocyte_subset
PMS1	2.252159925779586e-127	0.39412586594588433	0.572	0.097	5.996601018380726e-123	DN(P)	thymocyte_subset
RIF1	2.2257550776044587e-115	0.3935084885622375	0.716	0.151	5.9262954696296315e-111	DN(P)	thymocyte_subset
ABCC1	6.31723351142588e-156	0.3933160496133365	0.607	0.092	1.682026594752255e-151	DN(P)	thymocyte_subset
SLC1A5	5.206400618626118e-165	0.39295454341686076	0.564	0.078	1.3862562287153901e-160	DN(P)	thymocyte_subset
PSMA7	7.68011093598015e-23	0.39178136792830154	0.977	0.563	2.044906337814075e-18	DN(P)	thymocyte_subset
PHF5A	1.2679791055048715e-72	0.39164116211930966	0.856	0.254	3.3761211663172708e-68	DN(P)	thymocyte_subset
RPA2	8.77625691393466e-84	0.39070160154235223	0.767	0.2	2.3367661659042424e-79	DN(P)	thymocyte_subset
IGHV4-59	0	0.3906013789592486	0.37	0.015	0	DN(P)	thymocyte_subset
C20orf27	4.3323211584182456e-123	0.39031755818592717	0.506	0.081	1.153523831640442e-118	DN(P)	thymocyte_subset
LPAR6	2.7379713461323848e-129	0.39018240299949025	0.475	0.068	7.290122506212087e-125	DN(P)	thymocyte_subset
TIMM23	6.653875719947764e-102	0.3895563651586671	0.735	0.167	1.7716609491932917e-97	DN(P)	thymocyte_subset
RPS3A	2.6850937995630746e-27	0.38950122904379825	1	0.953	7.149330750716642e-23	DN(P)	thymocyte_subset
CASP8AP2	3.511979570926869e-131	0.3890038738613925	0.669	0.123	9.350996805549882e-127	DN(P)	thymocyte_subset
MGST2	9.521921878384728e-173	0.38875353717606714	0.502	0.061	2.5353069193387177e-168	DN(P)	thymocyte_subset
RPS19	3.263428820376083e-25	0.3887415020045939	1	0.927	8.689205577133359e-21	DN(P)	thymocyte_subset
TUFM	1.1098348548446703e-36	0.38871991424249464	0.942	0.419	2.9550462845094194e-32	DN(P)	thymocyte_subset
HDGFL3	3.563437969622085e-230	0.3878150139920572	0.479	0.044	9.488009937915763e-226	DN(P)	thymocyte_subset
RPL24	4.762529447793395e-22	0.3876801976935784	1	0.876	1.2680710907694694e-17	DN(P)	thymocyte_subset
NANS	6.7659398010471625e-121	0.38766058746570736	0.607	0.111	1.8014991314268175e-116	DN(P)	thymocyte_subset
ALDH18A1	1.053285626217407e-140	0.3875851866566079	0.518	0.076	2.8044783083664676e-136	DN(P)	thymocyte_subset
RNPS1	6.483954770834987e-37	0.387576873702665	0.938	0.407	1.7264177972825237e-32	DN(P)	thymocyte_subset
LSM2	1.1525720391138254e-43	0.38710120755852095	0.918	0.368	3.0688383113444716e-39	DN(P)	thymocyte_subset
SRSF1	1.395223488705384e-50	0.3862486707746209	0.922	0.343	3.714922061026955e-46	DN(P)	thymocyte_subset
SSR3	1.2402324515846408e-68	0.3860195768954665	0.805	0.244	3.302242925589265e-64	DN(P)	thymocyte_subset
MRPL20	1.0071156876336686e-54	0.38435876559108517	0.895	0.315	2.681546229893406e-50	DN(P)	thymocyte_subset
PYURF	1.3787279168865588e-55	0.3839720040354586	0.914	0.321	3.671000951502151e-51	DN(P)	thymocyte_subset
OIP5	2.610589272733147e-138	0.3831076735173936	0.444	0.059	6.950954997579277e-134	DN(P)	thymocyte_subset
ENY2	2.3530073495439898e-51	0.3830468839538368	0.918	0.335	6.265117368895828e-47	DN(P)	thymocyte_subset
MAL	2.844304011076231e-26	0.38287049344121105	0.949	0.505	7.573243859891572e-22	DN(P)	thymocyte_subset
TMEM258	3.032740063148176e-26	0.3828675924274141	0.969	0.512	8.074973692138334e-22	DN(P)	thymocyte_subset
DGCR6L	1.702669356711601e-77	0.3827906404837874	0.778	0.213	4.533527429180309e-73	DN(P)	thymocyte_subset
AC245060.5	3.365521659851258e-129	0.3820946981438848	0.521	0.082	8.961037971519959e-125	DN(P)	thymocyte_subset
ARL6IP6	5.6913668073777405e-98	0.3818700710908499	0.778	0.185	1.5153833261323971e-93	DN(P)	thymocyte_subset
THOC7	5.668135700013543e-59	0.38177460944115826	0.887	0.296	1.509197811485606e-54	DN(P)	thymocyte_subset
STIP1	2.0041377363726073e-77	0.38176812145333805	0.704	0.186	5.3362171368657044e-73	DN(P)	thymocyte_subset
LSM6	9.846580987629303e-63	0.3816644747335525	0.864	0.274	2.621750653766178e-58	DN(P)	thymocyte_subset
PSMA3	8.624412783979705e-62	0.3813378014206624	0.864	0.282	2.2963361478624363e-57	DN(P)	thymocyte_subset
TAGLN2	1.591988798886411e-29	0.3809194170669472	0.981	0.538	4.238829375914958e-25	DN(P)	thymocyte_subset
GSTM3	2.574151292046765e-304	0.37996244944925095	0.389	0.023	6.853935230203717e-300	DN(P)	thymocyte_subset
MAGOHB	2.042271627569738e-81	0.3794271799300064	0.599	0.14	5.437752435567185e-77	DN(P)	thymocyte_subset
PSMA1	2.715882345649021e-39	0.379307707811227	0.973	0.416	7.231308333525083e-35	DN(P)	thymocyte_subset
EIF4EBP3	1.5604188476235837e-200	0.37874809148502037	0.436	0.042	4.154771223682554e-196	DN(P)	thymocyte_subset
CDCA2	5.3908502994419545e-121	0.37857027370478	0.428	0.061	1.4353678007294147e-116	DN(P)	thymocyte_subset
ZCRB1	3.6489458524317206e-90	0.3785309948553669	0.825	0.213	9.715683226684699e-86	DN(P)	thymocyte_subset
ERCC1	2.396587337139428e-92	0.37846458368140834	0.677	0.157	6.381153443867441e-88	DN(P)	thymocyte_subset
OSTC	5.588233875739344e-34	0.37817219740101105	0.942	0.448	1.4879231517543577e-29	DN(P)	thymocyte_subset
KHSRP	5.406162892138761e-118	0.37815573255511953	0.619	0.117	1.4394449316608665e-113	DN(P)	thymocyte_subset
RPL13	3.611092672632238e-27	0.37803620419902817	1	0.956	9.614895350150597e-23	DN(P)	thymocyte_subset
MSI2	3.0876398302455596e-87	0.3779263950721339	0.887	0.247	8.221149812011828e-83	DN(P)	thymocyte_subset
FBXO4	2.2434435283364146e-129	0.3773206664577417	0.432	0.06	5.973392738548538e-125	DN(P)	thymocyte_subset
ITGB1BP1	3.0037160694388983e-84	0.37700373515713237	0.79	0.208	7.99769440648801e-80	DN(P)	thymocyte_subset
BID	7.318970743827354e-85	0.3768000760627567	0.677	0.165	1.948749150251471e-80	DN(P)	thymocyte_subset
CTSG	0	0.37524424389410915	0.331	0.004	0	DN(P)	thymocyte_subset
POMP	1.801762435208838e-35	0.37480450451424896	0.969	0.425	4.797372659987052e-31	DN(P)	thymocyte_subset
NTPCR	3.7203572543702947e-96	0.37409546059948445	0.607	0.129	9.905823225486346e-92	DN(P)	thymocyte_subset
EEF1E1	5.2221368076709145e-96	0.3740351647423312	0.712	0.164	1.3904461464104577e-91	DN(P)	thymocyte_subset
LRR1	4.3528593851414444e-117	0.3731673543401831	0.626	0.119	1.158992339887761e-112	DN(P)	thymocyte_subset
IFRD2	3.4481805242492297e-99	0.37295320524427267	0.529	0.101	9.181125463865998e-95	DN(P)	thymocyte_subset
CCNA2	3.6658096176663784e-111	0.3726182567829058	0.525	0.091	9.7605846879985e-107	DN(P)	thymocyte_subset
MME	3.910746237590417e-171	0.3718704297165874	0.502	0.061	1.0412752932208244e-166	DN(P)	thymocyte_subset
TRA2B	3.0148511917589367e-34	0.3707816364751746	0.946	0.424	8.027342783177345e-30	DN(P)	thymocyte_subset
SGO1	2.7297865724708006e-150	0.3692246511105978	0.51	0.07	7.268329727860753e-146	DN(P)	thymocyte_subset
CANX	4.1079599434117626e-54	0.3688871042619988	0.907	0.336	1.093785414532816e-49	DN(P)	thymocyte_subset
PIGX	3.0000515811106974e-117	0.36801449023655775	0.665	0.13	7.987937339865343e-113	DN(P)	thymocyte_subset
MRPL16	1.9497512662929888e-69	0.3679817658862613	0.817	0.242	5.191407721631712e-65	DN(P)	thymocyte_subset
HSPBP1	1.001878579363552e-120	0.3679510091527609	0.591	0.106	2.667601905413394e-116	DN(P)	thymocyte_subset
RPL38	3.930885126611932e-19	0.3676500993084839	0.992	0.753	1.046637473811693e-14	DN(P)	thymocyte_subset
TRIP13	1.5627926088850492e-161	0.3673686119517103	0.416	0.047	4.161091600417332e-157	DN(P)	thymocyte_subset
NEDD8	7.278349053592737e-31	0.3668263917982775	0.938	0.449	1.937933219009602e-26	DN(P)	thymocyte_subset
ZNF22	7.694869878816668e-46	0.36659297459128215	0.926	0.36	2.048836053933726e-41	DN(P)	thymocyte_subset
SKP2	2.7133272313563524e-129	0.3664043526711578	0.537	0.086	7.224505086209424e-125	DN(P)	thymocyte_subset
GUCY1A1	4.3417290378104585e-258	0.36633483314818527	0.401	0.029	1.1560287736074126e-253	DN(P)	thymocyte_subset
DYNLL1	9.459940301663719e-31	0.3662916343895881	0.977	0.503	2.5188037047209818e-26	DN(P)	thymocyte_subset
H2AFV	9.733465927255669e-28	0.3662240169724318	0.988	0.54	2.5916326377910944e-23	DN(P)	thymocyte_subset
PRDX5	2.900092222040891e-33	0.36559722055661226	0.957	0.449	7.721785550406076e-29	DN(P)	thymocyte_subset
GNB4	2.470654705164017e-178	0.3655031552409328	0.381	0.036	6.578365217969712e-174	DN(P)	thymocyte_subset
NOP16	3.6930560564788826e-122	0.3648167668169356	0.556	0.095	9.833131055980672e-118	DN(P)	thymocyte_subset
MMAB	3.935534405458023e-124	0.36470996461379135	0.447	0.065	1.0478753907972531e-119	DN(P)	thymocyte_subset
ILF3	1.2667900132873658e-40	0.36434712594909247	0.965	0.421	3.37295508937894e-36	DN(P)	thymocyte_subset
PYCR2	2.7633351262387626e-60	0.3640743589920652	0.837	0.272	7.357656107123329e-56	DN(P)	thymocyte_subset
UROS	6.608184244328422e-102	0.36273231011289564	0.654	0.139	1.7594951368948856e-97	DN(P)	thymocyte_subset
MARCKSL1	1.154784336192804e-24	0.362095706007608	0.981	0.582	3.0747287735469596e-20	DN(P)	thymocyte_subset
TIMM10	6.376580037145414e-88	0.3618147606709017	0.708	0.171	1.6978282006903378e-83	DN(P)	thymocyte_subset
INTS13	2.9217131047637067e-138	0.36180288099145314	0.51	0.075	7.779353312743845e-134	DN(P)	thymocyte_subset
SRRT	2.851534280861635e-71	0.36167243534801696	0.833	0.245	7.592495176222189e-67	DN(P)	thymocyte_subset
ALDOA	1.0676176713593029e-35	0.3615605824086183	0.907	0.385	2.84263881176128e-31	DN(P)	thymocyte_subset
HOXA7	0	0.36152665636987175	0.366	0.012	0	DN(P)	thymocyte_subset
RCC1	3.887808851616872e-99	0.3611882387437368	0.51	0.096	1.0351679848315083e-94	DN(P)	thymocyte_subset
IQGAP2	2.6631019123486755e-164	0.3610129388274409	0.393	0.041	7.090775151819583e-160	DN(P)	thymocyte_subset
COQ4	3.10797375810367e-101	0.36060393948020464	0.7	0.155	8.275290928326832e-97	DN(P)	thymocyte_subset
MZT2A	7.399076609183221e-63	0.36048681332063226	0.848	0.264	1.9700781379611244e-58	DN(P)	thymocyte_subset
RPL18	1.3423383066689398e-19	0.3603226492346092	1	0.916	3.574109975336719e-15	DN(P)	thymocyte_subset
HSPA9	4.80148525327551e-58	0.36025003856114757	0.86	0.289	1.2784434635371374e-53	DN(P)	thymocyte_subset
ASRGL1	1.1245519876802857e-104	0.36004113959531353	0.479	0.083	2.9942321223975287e-100	DN(P)	thymocyte_subset
PRIM2	5.277688926115348e-133	0.3599330025992783	0.626	0.108	1.4052374534674726e-128	DN(P)	thymocyte_subset
NNT-AS1	6.025109221110702e-129	0.3598607590703393	0.482	0.072	1.6042455812129357e-124	DN(P)	thymocyte_subset
BRIP1	4.730256000144515e-216	0.35905613831328353	0.37	0.029	1.2594779625984785e-211	DN(P)	thymocyte_subset
VIM	3.15217335883842e-23	0.35901722376914114	0.977	0.65	8.392976785243177e-19	DN(P)	thymocyte_subset
CFAP20	2.544351190367923e-93	0.3587662155445893	0.708	0.165	6.774589479473632e-89	DN(P)	thymocyte_subset
KCNK17	0	0.3576750801671748	0.315	0.006	0	DN(P)	thymocyte_subset
NUDCD2	3.1950723020309263e-75	0.3576275924825084	0.817	0.23	8.507199511387544e-71	DN(P)	thymocyte_subset
ZNF367	7.004659633279104e-161	0.35743847535619877	0.428	0.049	1.865060673956894e-156	DN(P)	thymocyte_subset
CCDC124	5.807450625596123e-68	0.356934314149991	0.755	0.218	1.5462918035712235e-63	DN(P)	thymocyte_subset
AC016735.1	3.662013391078464e-296	0.3567394547243426	0.315	0.016	9.750476855085518e-292	DN(P)	thymocyte_subset
HSD17B8	1.2277448563496022e-111	0.3561517956654854	0.591	0.111	3.268993454516451e-107	DN(P)	thymocyte_subset
ORC1	1.5987137029811133e-171	0.35611840087169344	0.37	0.036	4.2567351055575125e-167	DN(P)	thymocyte_subset
VDAC2	1.8536765261336155e-39	0.3558327084126365	0.926	0.381	4.935599118483365e-35	DN(P)	thymocyte_subset
KNTC1	3.1853770640961182e-143	0.3547421783104545	0.412	0.05	8.481384970862325e-139	DN(P)	thymocyte_subset
MRPS6	7.297355197998255e-63	0.354401999255037	0.86	0.274	1.9429937950190155e-58	DN(P)	thymocyte_subset
HOXA10	9.240630417339267e-240	0.35426053825561077	0.451	0.038	2.460410254920753e-235	DN(P)	thymocyte_subset
HDAC2	3.8809230571386435e-41	0.3537045064462878	0.946	0.387	1.0333345731937352e-36	DN(P)	thymocyte_subset
NEIL3	2.0755397450083783e-101	0.3529334993512845	0.599	0.12	5.526332125059308e-97	DN(P)	thymocyte_subset
MELK	4.7829054299218905e-126	0.35281495896181236	0.405	0.054	1.2734963997710026e-121	DN(P)	thymocyte_subset
AC068587.4	6.834201523693144e-123	0.3525480783764232	0.455	0.067	1.8196744976985366e-118	DN(P)	thymocyte_subset
HILPDA	3.0930781615321074e-135	0.35191010854986854	0.447	0.061	8.235629912895389e-131	DN(P)	thymocyte_subset
DPY30	1.1405841359133719e-97	0.3517878252576895	0.786	0.188	3.0369193202829443e-93	DN(P)	thymocyte_subset
SNHG19	6.28193368960964e-112	0.3512672327854248	0.459	0.073	1.6726276641954627e-107	DN(P)	thymocyte_subset
POLR2D	4.311227097136703e-95	0.35120233373222887	0.716	0.167	1.1479073268836187e-90	DN(P)	thymocyte_subset
RPL27	1.1472048887014268e-17	0.35119480905008604	0.996	0.801	3.054547736656419e-13	DN(P)	thymocyte_subset
TTF2	6.0730085429518844e-108	0.351025458012744	0.494	0.086	1.6169992546463687e-103	DN(P)	thymocyte_subset
TOPBP1	5.455974533125634e-108	0.35086724146768966	0.681	0.144	1.4527077791900315e-103	DN(P)	thymocyte_subset
TIMM13	1.016741711765317e-59	0.3507443212139867	0.86	0.281	2.707176481746333e-55	DN(P)	thymocyte_subset
MRPS26	1.3756771107035323e-74	0.3507313838467171	0.743	0.203	3.662877874959225e-70	DN(P)	thymocyte_subset
REC8	6.170524601586229e-92	0.35050330963946075	0.712	0.169	1.6429638804183493e-87	DN(P)	thymocyte_subset
MRPS24	7.079561168615289e-53	0.35045035351338616	0.868	0.301	1.8850039567555068e-48	DN(P)	thymocyte_subset
MRPL24	6.414371951345476e-91	0.35008202728851656	0.572	0.121	1.7078906757652462e-86	DN(P)	thymocyte_subset
BUB1	3.4367456428673556e-122	0.3499996719085381	0.467	0.071	9.150678948698621e-118	DN(P)	thymocyte_subset
KEAP1	5.079056257229801e-118	0.3496310290155526	0.65	0.125	1.352349519050007e-113	DN(P)	thymocyte_subset
SF3B6	2.2795417159068135e-36	0.3495569005926267	0.969	0.418	6.069507772773481e-32	DN(P)	thymocyte_subset
RPL6	1.2686305097624562e-20	0.34890840555947467	1	0.932	3.377855595293516e-16	DN(P)	thymocyte_subset
AC012146.1	4.515542818677781e-93	0.3486158697900341	0.514	0.101	1.2023084309011458e-88	DN(P)	thymocyte_subset
CNTLN	5.977045449417797e-188	0.34811013046981004	0.405	0.039	1.5914481213619828e-183	DN(P)	thymocyte_subset
NDUFAF6	4.357181193990432e-138	0.3480188010117711	0.553	0.086	1.1601430647118923e-133	DN(P)	thymocyte_subset
FAM136A	3.5264136359590024e-79	0.3478707712018453	0.677	0.172	9.38942894710444e-75	DN(P)	thymocyte_subset
NDUFS3	1.4052183515491105e-59	0.34772896185109203	0.864	0.284	3.741534382834661e-55	DN(P)	thymocyte_subset
IPO7	1.1797635978987408e-104	0.3475761505010838	0.642	0.133	3.141238555765187e-100	DN(P)	thymocyte_subset
BARD1	5.252403019565903e-112	0.34741241874389045	0.615	0.119	1.3985048279896172e-107	DN(P)	thymocyte_subset
FBXO5	1.433223548936782e-92	0.34726488628353536	0.463	0.085	3.8161010213990754e-88	DN(P)	thymocyte_subset
RCN1	9.580686053034882e-145	0.34708367045441807	0.471	0.063	2.5509534684810676e-140	DN(P)	thymocyte_subset
WASF1	5.5498882156860296e-266	0.3470176789915096	0.447	0.034	1.4777132363085622e-261	DN(P)	thymocyte_subset
KATNB1	2.6756960601833618e-123	0.34697503876446034	0.479	0.074	7.124308329844219e-119	DN(P)	thymocyte_subset
PTBP1	4.365038660503087e-46	0.34655549188334	0.872	0.321	1.162235193745552e-41	DN(P)	thymocyte_subset
SAE1	5.187296781149012e-70	0.34654712891761874	0.751	0.209	1.381169640948736e-65	DN(P)	thymocyte_subset
MTCH2	2.2830299656157233e-78	0.3465068487743743	0.767	0.205	6.0787955864484244e-74	DN(P)	thymocyte_subset
PSMG4	2.5880877590020283e-112	0.3445286038472179	0.65	0.129	6.8910424671188e-108	DN(P)	thymocyte_subset
CD34	0	0.34331098619782796	0.284	0.006	0	DN(P)	thymocyte_subset
MRPL3	4.204894894624924e-65	0.3429900233297385	0.767	0.227	1.1195953146428321e-60	DN(P)	thymocyte_subset
RPL22	7.994183617470881e-16	0.34247419735537843	1	0.848	2.1285313299877966e-11	DN(P)	thymocyte_subset
HNRNPR	7.252176329869896e-34	0.3424192725092856	0.981	0.443	1.9309644695911584e-29	DN(P)	thymocyte_subset
RPL13A	7.646116617611986e-18	0.3420310801128088	0.996	0.826	2.0358550106053675e-13	DN(P)	thymocyte_subset
PRC1	2.4021164275579258e-116	0.3412987684107498	0.482	0.077	6.395875200015733e-112	DN(P)	thymocyte_subset
OLA1	2.4828453515140402e-50	0.34123046779208055	0.868	0.309	6.610824032941284e-46	DN(P)	thymocyte_subset
RPS20	2.9573028761592843e-17	0.34046657720683404	0.988	0.629	7.87411463806171e-13	DN(P)	thymocyte_subset
ANKRD28	1.0789924203573528e-156	0.3403006368971957	0.424	0.049	2.8729252184434876e-152	DN(P)	thymocyte_subset
TOMM22	3.6902967775199516e-39	0.3399141032752737	0.907	0.364	9.825784199824624e-35	DN(P)	thymocyte_subset
LARS	8.979774057447113e-85	0.3398502161310333	0.724	0.181	2.3909546405358683e-80	DN(P)	thymocyte_subset
LRRCC1	1.9885072078006979e-146	0.3397246966089185	0.498	0.069	5.294599291490138e-142	DN(P)	thymocyte_subset
CCT4	2.511861889076967e-30	0.3388880043726128	0.965	0.449	6.688083465856332e-26	DN(P)	thymocyte_subset
NPM3	1.7796559152030005e-110	0.33880227773884114	0.409	0.061	4.738511839819509e-106	DN(P)	thymocyte_subset
SPNS3	1.0277743198738443e-110	0.33875815055985115	0.502	0.084	2.736551904096098e-106	DN(P)	thymocyte_subset
MRPS21	2.070821217914513e-35	0.3383392705822039	0.961	0.422	5.513768574819182e-31	DN(P)	thymocyte_subset
TPX2	8.826636316067626e-121	0.33826108233568	0.588	0.103	2.3501801855161662e-116	DN(P)	thymocyte_subset
PMAIP1	4.5064256653264266e-113	0.33775819369095267	0.553	0.099	1.1998808976498143e-108	DN(P)	thymocyte_subset
XRCC5	2.775364874257386e-25	0.3375432865353363	0.981	0.523	7.389686514197717e-21	DN(P)	thymocyte_subset
ADK	2.3657404315532983e-105	0.33748063222244196	0.634	0.13	6.299020473053812e-101	DN(P)	thymocyte_subset
SLFN11	3.653431340903041e-205	0.33737660251874557	0.401	0.035	9.727626288288436e-201	DN(P)	thymocyte_subset
RAB11A	3.415921515082603e-50	0.3373075965761434	0.875	0.311	9.095232626058938e-46	DN(P)	thymocyte_subset
ERG	0	0.33688666775271026	0.304	0.006	0	DN(P)	thymocyte_subset
TMEM14A	3.8039235178990124e-110	0.33647763993333396	0.553	0.1	1.0128326758757911e-105	DN(P)	thymocyte_subset
CDKN3	3.6198925113987895e-107	0.3363877440880161	0.463	0.077	9.638325800850416e-103	DN(P)	thymocyte_subset
CALM2	1.2008436914240007e-22	0.33507970946175814	0.988	0.678	3.197366412785544e-18	DN(P)	thymocyte_subset
MSH5	3.2967513671013992e-152	0.334834427904501	0.42	0.05	8.777930190044186e-148	DN(P)	thymocyte_subset
TXNDC17	6.000080123550049e-56	0.3345508483168592	0.805	0.264	1.597581333696436e-51	DN(P)	thymocyte_subset
SNRPA1	2.0550885543744738e-67	0.33438875354843	0.848	0.255	5.471878784877474e-63	DN(P)	thymocyte_subset
MYB	5.258073869084519e-146	0.33437057399204306	0.743	0.135	1.400014748382444e-141	DN(P)	thymocyte_subset
MCM8	1.8171246994971795e-184	0.3339743143100868	0.397	0.038	4.83827622488119e-180	DN(P)	thymocyte_subset
COMT	1.4558754195667586e-69	0.3336602882231794	0.747	0.211	3.8764138921384515e-65	DN(P)	thymocyte_subset
GALK1	4.994960584155521e-118	0.33340145001548543	0.611	0.113	1.329958205137249e-113	DN(P)	thymocyte_subset
HNRNPC	1.122081818230828e-16	0.3320872894023079	0.992	0.641	2.9876550492214027e-12	DN(P)	thymocyte_subset
DONSON	2.2691323028594904e-173	0.33154888713695346	0.416	0.044	6.041791669593679e-169	DN(P)	thymocyte_subset
TIMM9	2.0986780115637567e-89	0.3311098275375359	0.626	0.14	5.587940073589658e-85	DN(P)	thymocyte_subset
IMMT	7.594876666243372e-77	0.330835102680622	0.825	0.231	2.0222118611539603e-72	DN(P)	thymocyte_subset
POLD3	4.525806515612515e-103	0.33055700525652476	0.447	0.075	1.2050412428469883e-98	DN(P)	thymocyte_subset
PABPC4	1.9560745266591344e-90	0.3305566953378841	0.634	0.142	5.208244034682611e-86	DN(P)	thymocyte_subset
SF3A3	1.4640425308789086e-74	0.3305554477466406	0.778	0.216	3.898159642718182e-70	DN(P)	thymocyte_subset
ATP5MPL	4.123024445754447e-24	0.3305131764806162	0.957	0.495	1.097796488926579e-19	DN(P)	thymocyte_subset
E2F3	9.619900900454808e-166	0.3304365994679349	0.451	0.052	2.561394813755097e-161	DN(P)	thymocyte_subset
NUDT5	1.3700427239531323e-62	0.3298471080050478	0.802	0.247	3.64787575679761e-58	DN(P)	thymocyte_subset
JAM3	8.424205566095126e-200	0.3297815009165306	0.409	0.037	2.2430289740284884e-195	DN(P)	thymocyte_subset
KLHDC3	6.964046454594227e-63	0.3293667230629327	0.809	0.252	1.854247009000259e-58	DN(P)	thymocyte_subset
DPM2	5.325102302992747e-83	0.3291278399992929	0.611	0.143	1.4178617391948488e-78	DN(P)	thymocyte_subset
HAT1	5.057620520415224e-77	0.3291205774870629	0.673	0.172	1.3466420397657575e-72	DN(P)	thymocyte_subset
GPATCH4	1.400870882023421e-85	0.3282302816250699	0.436	0.082	3.729958810475561e-81	DN(P)	thymocyte_subset
FIBP	8.707399456809909e-68	0.3279068219477532	0.844	0.25	2.3184321793702064e-63	DN(P)	thymocyte_subset
NCAPD3	6.19446212244316e-111	0.32784895829677857	0.58	0.108	1.6493374847217157e-106	DN(P)	thymocyte_subset
TMEM237	8.920019546189602e-150	0.3277057651562785	0.416	0.049	2.3750444043684434e-145	DN(P)	thymocyte_subset
SELENOH	7.947887318993573e-23	0.3276822492266547	0.988	0.576	2.1162044775552287e-18	DN(P)	thymocyte_subset
SNHG15	1.0068552691136235e-78	0.3274901595418467	0.623	0.15	2.680852839541934e-74	DN(P)	thymocyte_subset
COX14	2.874916639657326e-72	0.327435317281633	0.809	0.233	7.654753044751596e-68	DN(P)	thymocyte_subset
FANCA	4.817671340875165e-133	0.32727742911325863	0.354	0.041	1.2827531712214215e-128	DN(P)	thymocyte_subset
ATP5MD	1.3042395332183688e-22	0.32693449654222273	0.977	0.544	3.4726681811472284e-18	DN(P)	thymocyte_subset
COX7B	2.584857952890411e-27	0.32653522446347827	0.973	0.47	6.882442785366008e-23	DN(P)	thymocyte_subset
SCD	7.204039994855422e-140	0.3260804659188903	0.319	0.032	1.9181476890302046e-135	DN(P)	thymocyte_subset
WEE1	4.0471783721473966e-154	0.32585776827994706	0.362	0.038	1.077601713367966e-149	DN(P)	thymocyte_subset
EPRS	6.748918518688923e-84	0.3252257831021842	0.755	0.193	1.7969670447861125e-79	DN(P)	thymocyte_subset
HACD1	1.2018031704359932e-151	0.3250127861961227	0.381	0.042	3.199921121602876e-147	DN(P)	thymocyte_subset
ATF5	1.6228491569132953e-109	0.32470864996885407	0.459	0.074	4.32099816519734e-105	DN(P)	thymocyte_subset
NSMCE4A	2.6093973353120775e-98	0.3244891151324529	0.661	0.144	6.947781345001938e-94	DN(P)	thymocyte_subset
NENF	1.0432679222159817e-90	0.324270455744643	0.475	0.09	2.7778051696922728e-86	DN(P)	thymocyte_subset
VAT1	7.293667089691248e-64	0.3238385282071553	0.77	0.232	1.9420117993011918e-59	DN(P)	thymocyte_subset
SLC43A3	1.5318199095870254e-108	0.3237080699822584	0.518	0.091	4.078623691266414e-104	DN(P)	thymocyte_subset
NELFE	5.060833919786032e-71	0.32321320299193823	0.774	0.218	1.347497639482229e-66	DN(P)	thymocyte_subset
CD47	5.651748257975537e-45	0.3231334974589972	0.891	0.351	1.5048344911685664e-40	DN(P)	thymocyte_subset
DIAPH3	4.8459755947872026e-133	0.3228977064090872	0.405	0.052	1.2902894618680406e-128	DN(P)	thymocyte_subset
RPL9	1.8385564472731496e-18	0.32275077899409155	1	0.886	4.895340396509488e-14	DN(P)	thymocyte_subset
NONO	9.808711075192325e-25	0.3218479810850854	0.961	0.486	2.6116674108807084e-20	DN(P)	thymocyte_subset
MRPS16	1.0635878798951043e-71	0.3210098217987144	0.778	0.22	2.8319090890087047e-67	DN(P)	thymocyte_subset
POLA1	2.1252670538847902e-132	0.3205585461847437	0.397	0.05	5.658736057673642e-128	DN(P)	thymocyte_subset
MT2A	1.590105664658742e-104	0.32054976528159174	0.77	0.178	4.2338153427203666e-100	DN(P)	thymocyte_subset
FPGS	1.2746313231880402e-84	0.3199466987243986	0.696	0.171	3.393833361120476e-80	DN(P)	thymocyte_subset
ADGRE2	0	0.319487375894567	0.28	0.012	0	DN(P)	thymocyte_subset
XPNPEP1	6.0830956330315506e-114	0.31936912135571266	0.521	0.089	1.6196850432509806e-109	DN(P)	thymocyte_subset
RFWD3	7.545711129459468e-109	0.3193628484558072	0.482	0.082	2.0091210453298778e-104	DN(P)	thymocyte_subset
GTF3C6	2.073170488993697e-59	0.31913486668512603	0.86	0.274	5.520023743994617e-55	DN(P)	thymocyte_subset
COPS9	8.967322953086334e-45	0.3191119514498377	0.914	0.347	2.3876394094887673e-40	DN(P)	thymocyte_subset
UCHL3	3.296735794135802e-77	0.31758099749572777	0.615	0.151	8.777888725465987e-73	DN(P)	thymocyte_subset
NDUFB10	4.81813374993776e-37	0.31757531255020366	0.942	0.392	1.282876292258428e-32	DN(P)	thymocyte_subset
PRELID1	1.6797024864024448e-41	0.3172109851580356	0.918	0.354	4.472375840295149e-37	DN(P)	thymocyte_subset
RPL12	2.5163190148359834e-16	0.31690713433701845	1	0.876	6.699951008902289e-12	DN(P)	thymocyte_subset
VPS29	9.226416078361561e-56	0.3168177223679465	0.84	0.278	2.4566255450245492e-51	DN(P)	thymocyte_subset
SMYD2	3.422325084534598e-99	0.3164237626897439	0.642	0.136	9.112282770081821e-95	DN(P)	thymocyte_subset
TRAPPC6A	4.933221689405475e-81	0.3161872242807775	0.681	0.168	1.3135196070211018e-76	DN(P)	thymocyte_subset
DAP	1.2475841959842559e-82	0.3161170801081078	0.63	0.15	3.3218176802276796e-78	DN(P)	thymocyte_subset
MYO19	1.4656135789952843e-149	0.3159625975775535	0.42	0.05	3.902342715432844e-145	DN(P)	thymocyte_subset
ACADM	1.8975680573080064e-72	0.3157654801526648	0.759	0.213	5.052464709388298e-68	DN(P)	thymocyte_subset
RAB13	0	0.31559184855022954	0.393	0.023	0	DN(P)	thymocyte_subset
SPATA33	5.462458939255688e-126	0.31504015846051636	0.436	0.061	1.4544343171662194e-121	DN(P)	thymocyte_subset
KIF11	2.9078842865520504e-97	0.3149763201022002	0.424	0.071	7.74253270137349e-93	DN(P)	thymocyte_subset
NUP37	1.5409692970970305e-92	0.31495975020833616	0.533	0.107	4.1029848504505534e-88	DN(P)	thymocyte_subset
NCAPG2	2.6029155393784236e-96	0.3149388750407165	0.393	0.063	6.930522915148991e-92	DN(P)	thymocyte_subset
AC103833.2	5.625102543701839e-120	0.31452180633431137	0.319	0.037	1.4977398032860517e-115	DN(P)	thymocyte_subset
APPL1	2.028260882288303e-90	0.3134645078214623	0.763	0.19	5.4004474251808354e-86	DN(P)	thymocyte_subset
MIR924HG	8.61234616350701e-179	0.3128023441358947	0.284	0.021	2.293123289495377e-174	DN(P)	thymocyte_subset
COX7A2	7.391920729407224e-18	0.312594682292612	0.988	0.616	1.9681728134119675e-13	DN(P)	thymocyte_subset
ZNF667-AS1	6.228272528006302e-156	0.3124424507677338	0.459	0.056	1.658339843306958e-151	DN(P)	thymocyte_subset
VPS35	1.4559306631367404e-79	0.31227794600775627	0.778	0.208	3.876560983667885e-75	DN(P)	thymocyte_subset
MRPS2	3.4852915510218174e-80	0.312265288675849	0.611	0.145	9.279937283750691e-76	DN(P)	thymocyte_subset
RTRAF	2.617028290337047e-22	0.3122578875172648	0.977	0.533	6.968099525851422e-18	DN(P)	thymocyte_subset
GNPTAB	5.3677133341367896e-127	0.3116614836774414	0.634	0.112	1.4292073523472616e-122	DN(P)	thymocyte_subset
COA3	6.432388969693353e-87	0.31162385546035276	0.79	0.2	1.712687887070552e-82	DN(P)	thymocyte_subset
HTATSF1	1.798667224301859e-67	0.31136527897711175	0.72	0.205	4.78913135142613e-63	DN(P)	thymocyte_subset
SELL	1.8976117515313942e-53	0.31006940888269474	0.868	0.305	5.05258104962749e-49	DN(P)	thymocyte_subset
SNRNP40	1.8407666922004184e-62	0.30973803547243983	0.802	0.245	4.901225394652834e-58	DN(P)	thymocyte_subset
HNRNPA2B1	1.1750336497979711e-22	0.3095704510672821	1	0.878	3.128644595952078e-18	DN(P)	thymocyte_subset
IARS	6.204790125124937e-91	0.3095209369491846	0.638	0.143	1.6520874187157657e-86	DN(P)	thymocyte_subset
TPRKB	1.8655554428997493e-64	0.3091486448175985	0.747	0.22	4.9672279222648727e-60	DN(P)	thymocyte_subset
RUVBL1	2.3546380990298018e-76	0.30867611804479855	0.623	0.153	6.26945940247675e-72	DN(P)	thymocyte_subset
TIMM50	1.6628629037702328e-100	0.30839098920447666	0.63	0.131	4.427538767578622e-96	DN(P)	thymocyte_subset
SPART	1.0519822086571883e-152	0.3082108682038907	0.381	0.041	2.8010078287706297e-148	DN(P)	thymocyte_subset
AFMID	3.7428355401939633e-209	0.30795319888344996	0.323	0.023	9.965673909320448e-205	DN(P)	thymocyte_subset
CCDC28B	4.581160812823875e-104	0.3078313096456991	0.564	0.108	1.219779878022485e-99	DN(P)	thymocyte_subset
CHTF18	2.6040956333648952e-111	0.3078161729987976	0.377	0.053	6.93366503339737e-107	DN(P)	thymocyte_subset
TESC	1.8508286329086396e-104	0.30755528928122294	0.412	0.064	4.928016317982544e-100	DN(P)	thymocyte_subset
HNRNPA3	1.736214096372974e-19	0.30680764159081075	0.992	0.614	4.622843653002681e-15	DN(P)	thymocyte_subset
POLQ	1.1471706627530658e-181	0.3064950905308462	0.35	0.031	3.0544566066463132e-177	DN(P)	thymocyte_subset
NDUFB9	8.384795255269227e-32	0.3064800497459157	0.926	0.4	2.2325355846679845e-27	DN(P)	thymocyte_subset
NDC80	9.377788739802685e-87	0.3064612309602112	0.416	0.074	2.496930029859863e-82	DN(P)	thymocyte_subset
UQCR11	2.2502030708616998e-18	0.30606234575730884	0.977	0.581	5.991390696476362e-14	DN(P)	thymocyte_subset
GINS4	1.3036242011950232e-138	0.30599783560607685	0.37	0.043	3.471029798101869e-134	DN(P)	thymocyte_subset
PNP	5.920488605911277e-81	0.3056721839764506	0.556	0.125	1.5763892962099367e-76	DN(P)	thymocyte_subset
FAM161A	7.509461551812506e-247	0.30557536368191274	0.292	0.016	1.999469232785598e-242	DN(P)	thymocyte_subset
SRD5A3	2.762686929540841e-140	0.30525096551947595	0.486	0.068	7.355930218595442e-136	DN(P)	thymocyte_subset
LGALS9	8.149675884539289e-76	0.3052005432738074	0.654	0.162	2.169932701017431e-71	DN(P)	thymocyte_subset
PTGER2	2.191191801836613e-287	0.30515728970826805	0.284	0.013	5.834267291570165e-283	DN(P)	thymocyte_subset
NAA50	2.621083086507109e-80	0.3044710819788645	0.638	0.155	6.978895826133829e-76	DN(P)	thymocyte_subset
JPT2	6.565932251353433e-95	0.30432201447919405	0.498	0.094	1.748245121245365e-90	DN(P)	thymocyte_subset
WDR18	3.825564746681633e-82	0.3041546165289464	0.658	0.158	1.0185948694514517e-77	DN(P)	thymocyte_subset
CUEDC2	6.483318578621836e-70	0.3037968338573229	0.79	0.226	1.72624840474385e-65	DN(P)	thymocyte_subset
PDHA1	1.1016158553207375e-87	0.3035459088074237	0.646	0.149	2.9331623763769958e-83	DN(P)	thymocyte_subset
ST3GAL4	6.157337931320252e-209	0.30316342193543416	0.339	0.025	1.63945279759333e-204	DN(P)	thymocyte_subset
DAZAP1	1.6001499096373416e-81	0.30308366768527584	0.696	0.171	4.260559149400386e-77	DN(P)	thymocyte_subset
NIFK	1.3767168404037477e-65	0.30303018870800646	0.7	0.198	3.6656462592590184e-61	DN(P)	thymocyte_subset
ALDH2	2.8291833203641848e-275	0.30245549686988343	0.377	0.024	7.532983508801679e-271	DN(P)	thymocyte_subset
PNKD	3.0703755068970384e-69	0.3022771871556724	0.879	0.265	8.175181824664054e-65	DN(P)	thymocyte_subset
ABCE1	6.9846647961780825e-81	0.30209816601933404	0.673	0.166	1.8597368486303762e-76	DN(P)	thymocyte_subset
MRPS34	2.1764240153926725e-43	0.30181699244560223	0.899	0.338	5.79494658338453e-39	DN(P)	thymocyte_subset
PGK1	1.5244380222446136e-16	0.30180274944056684	0.984	0.608	4.058968678028508e-12	DN(P)	thymocyte_subset
NFIC	2.4342514295906065e-107	0.30139054522044345	0.537	0.097	6.481437856427949e-103	DN(P)	thymocyte_subset
CLGN	1.005435656537908e-247	0.30117239455773	0.307	0.018	2.677072979097834e-243	DN(P)	thymocyte_subset
ERAL1	3.516442288365667e-84	0.30013283189633677	0.541	0.117	9.362879237002424e-80	DN(P)	thymocyte_subset
RASGRP2	5.380821872384176e-82	0.2999571375475234	0.669	0.161	1.4326976317410108e-77	DN(P)	thymocyte_subset
TARS	2.51302163432496e-89	0.2999485760677887	0.591	0.129	6.691171403553638e-85	DN(P)	thymocyte_subset
RAC1	5.99775750879278e-30	0.29965894665226767	0.949	0.447	1.5969629142911655e-25	DN(P)	thymocyte_subset
FKBP1A	1.529781784469342e-19	0.2996080197644879	0.984	0.545	4.07319697932807e-15	DN(P)	thymocyte_subset
ESF1	9.934760900135464e-72	0.2993226085173767	0.572	0.14	2.6452294372700686e-67	DN(P)	thymocyte_subset
RPL32	5.407673386972533e-18	0.2990518004621743	0.996	0.937	1.4398471160153067e-13	DN(P)	thymocyte_subset
RRP7A	2.8833565823349996e-67	0.29811144770350284	0.732	0.206	7.67722523612517e-63	DN(P)	thymocyte_subset
RNF187	2.625027496474695e-55	0.29767957193957983	0.751	0.239	6.989398212113522e-51	DN(P)	thymocyte_subset
GCHFR	5.303554419359457e-67	0.2976376921220957	0.646	0.172	1.4121243996986492e-62	DN(P)	thymocyte_subset
MASTL	1.2365376811649058e-141	0.2974610939799007	0.37	0.042	3.292405229869678e-137	DN(P)	thymocyte_subset
DNAJA1	1.1808014419219604e-44	0.296895800785439	0.949	0.385	3.144001919261412e-40	DN(P)	thymocyte_subset
COX5B	3.3126450118820495e-19	0.29653994342300427	0.977	0.55	8.820248608637145e-15	DN(P)	thymocyte_subset
RRAGD	2.886171048747649e-162	0.2965388081464772	0.331	0.03	7.68471903439549e-158	DN(P)	thymocyte_subset
RPA1	2.362765084474527e-65	0.295924979845401	0.767	0.224	6.291098313921875e-61	DN(P)	thymocyte_subset
TXNL4A	2.3050390687126213e-71	0.2958423916273737	0.654	0.17	6.137397024354226e-67	DN(P)	thymocyte_subset
TCEAL3	4.96432942144161e-153	0.2957604655818045	0.331	0.032	1.321802351753043e-148	DN(P)	thymocyte_subset
SNX10	3.5956100905131877e-96	0.29507838115833857	0.498	0.093	9.573671427000413e-92	DN(P)	thymocyte_subset
SLC25A39	1.519506819777262e-59	0.2947288794116364	0.712	0.212	4.045838858338938e-55	DN(P)	thymocyte_subset
SLC25A6	7.576689887490134e-14	0.29429034315744484	1	0.764	2.017369449443123e-9	DN(P)	thymocyte_subset
MRPL4	2.1613716348892895e-57	0.29412360258127823	0.763	0.239	5.754868115056222e-53	DN(P)	thymocyte_subset
KIF20B	1.0663535041548048e-106	0.2939973255301518	0.623	0.123	2.8392728401625832e-102	DN(P)	thymocyte_subset
MRPL9	2.092444431923865e-76	0.29387195504277075	0.743	0.198	5.571342544440483e-72	DN(P)	thymocyte_subset
ARPC1A	1.8164471169954873e-75	0.29251686889305806	0.778	0.214	4.836472093712184e-71	DN(P)	thymocyte_subset
SHMT1	4.844134914888805e-118	0.29235131787603524	0.654	0.124	1.2897993624382932e-113	DN(P)	thymocyte_subset
DERL3	0	0.29229696571961566	0.28	0.011	0	DN(P)	thymocyte_subset
NUP62	3.2508554686335276e-76	0.29225816047693365	0.681	0.173	8.655727770783631e-72	DN(P)	thymocyte_subset
PSMC5	7.941815778798145e-43	0.29225050277451414	0.879	0.33	2.1145878692627942e-38	DN(P)	thymocyte_subset
DUSP23	3.669902981202182e-120	0.2922408327018848	0.518	0.084	9.77148367774893e-116	DN(P)	thymocyte_subset
NDUFA8	2.0181695511608764e-77	0.29199435554384146	0.716	0.185	5.373578246920949e-73	DN(P)	thymocyte_subset
AMD1	3.7084067656125046e-68	0.2916784467414647	0.821	0.245	9.874003854119855e-64	DN(P)	thymocyte_subset
HSD17B10	4.0056936334406975e-66	0.29155250693983636	0.732	0.208	1.06655598683992e-61	DN(P)	thymocyte_subset
UBE2N	1.2127452040999342e-41	0.29143710916272303	0.907	0.346	3.229055380436485e-37	DN(P)	thymocyte_subset
DRG1	6.769670200433083e-84	0.2911088823644141	0.728	0.181	1.8024923875673127e-79	DN(P)	thymocyte_subset
UBE2E2	1.3342545460565439e-95	0.2903939629501676	0.673	0.15	3.552586154330154e-91	DN(P)	thymocyte_subset
MAP1A	6.6372627520597e-80	0.2903824957770358	0.774	0.208	1.7672375803634158e-75	DN(P)	thymocyte_subset
PPA2	1.1720994124389336e-93	0.2902267026100587	0.646	0.143	3.1208318955599047e-89	DN(P)	thymocyte_subset
MGMT	3.379664088937133e-83	0.29012334259881056	0.759	0.195	8.998693603204012e-79	DN(P)	thymocyte_subset
SERP1	3.8608980520025705e-19	0.28984446743130654	0.981	0.577	1.0280027153262044e-14	DN(P)	thymocyte_subset
BCAT1	7.659259651903748e-131	0.28953713879626497	0.405	0.052	2.039354474915892e-126	DN(P)	thymocyte_subset
CNPY3	6.309900324970942e-35	0.28937916464986935	0.93	0.401	1.680074060526763e-30	DN(P)	thymocyte_subset
UGP2	6.496627604796702e-48	0.28888494550488364	0.922	0.346	1.7297920660531697e-43	DN(P)	thymocyte_subset
SUCLG1	1.2094021838246875e-59	0.28888274191271834	0.802	0.25	3.2201542546516132e-55	DN(P)	thymocyte_subset
CDADC1	1.2974913859166706e-159	0.28885666397291543	0.393	0.042	3.454700564141727e-155	DN(P)	thymocyte_subset
CIP2A	1.5274903354046096e-121	0.28856918812050225	0.393	0.053	4.0670957670483135e-117	DN(P)	thymocyte_subset
VAMP5	3.0936432990298027e-63	0.2884879464920036	0.724	0.21	8.237134647996753e-59	DN(P)	thymocyte_subset
NDUFB7	2.437160457935302e-43	0.2883663501560554	0.868	0.324	6.489183435298536e-39	DN(P)	thymocyte_subset
FHL1	3.252963767013752e-94	0.28820366307650075	0.339	0.05	8.661341326050815e-90	DN(P)	thymocyte_subset
PSMB6	3.2080183877439226e-34	0.2874350600013278	0.953	0.399	8.541669759206969e-30	DN(P)	thymocyte_subset
SEC13	1.263286903070444e-50	0.28673991810139676	0.872	0.3	3.363627708115364e-46	DN(P)	thymocyte_subset
ZNF726	5.008519229678431e-144	0.2865541820848741	0.346	0.036	1.333568330094179e-139	DN(P)	thymocyte_subset
BIVM	7.281695467695019e-148	0.28653134872530284	0.362	0.038	1.9388242352284758e-143	DN(P)	thymocyte_subset
RPL29	5.212649835813796e-14	0.28642484303917204	1	0.922	1.3879201452837813e-9	DN(P)	thymocyte_subset
KIF15	6.830480107728773e-74	0.28595461645688947	0.362	0.066	1.818683633483863e-69	DN(P)	thymocyte_subset
SLC44A1	1.0538386943112462e-104	0.28582522057774523	0.545	0.101	2.805950907473124e-100	DN(P)	thymocyte_subset
ANXA4	5.960985621690805e-230	0.2857116688696525	0.401	0.032	1.5871720316313937e-225	DN(P)	thymocyte_subset
TBCA	1.3118700669551907e-24	0.2854225834296884	0.949	0.469	3.4929852402748906e-20	DN(P)	thymocyte_subset
RAB34	5.58673901540055e-191	0.2848020683691036	0.366	0.031	1.4875251302405504e-186	DN(P)	thymocyte_subset
NUDT21	6.383312240710319e-68	0.2847817978354953	0.844	0.249	1.6996207172115295e-63	DN(P)	thymocyte_subset
INSIG1	6.063912063074527e-73	0.28471557140524306	0.669	0.175	1.6145772259142235e-68	DN(P)	thymocyte_subset
ATPAF1	6.098793963312964e-100	0.28451220731676596	0.591	0.119	1.6238648806717096e-95	DN(P)	thymocyte_subset
TPD52	2.5280798260328614e-120	0.28422912698583097	0.416	0.058	6.731265344795097e-116	DN(P)	thymocyte_subset
HPGDS	0	0.28399618748324507	0.28	0.005	0	DN(P)	thymocyte_subset
ZBTB8A	2.9063249104872535e-300	0.2839053798215243	0.284	0.013	7.738380706663361e-296	DN(P)	thymocyte_subset
ZWILCH	1.0331043671004344e-104	0.2836573956637655	0.385	0.057	2.7507436878416166e-100	DN(P)	thymocyte_subset
SIGMAR1	4.169127810575474e-87	0.28362523676581236	0.537	0.111	1.1100719708438257e-82	DN(P)	thymocyte_subset
C11orf1	8.438455666671031e-94	0.28264494063965573	0.428	0.074	2.246823205807829e-89	DN(P)	thymocyte_subset
PRMT5	1.3125760996096704e-84	0.2825995080475158	0.444	0.084	3.494865122820709e-80	DN(P)	thymocyte_subset
PSMB7	2.2440669428320636e-48	0.28246722872962904	0.868	0.301	5.975052641984652e-44	DN(P)	thymocyte_subset
ATOX1	1.2469969754703445e-76	0.2820799798726288	0.813	0.223	3.3202541468873394e-72	DN(P)	thymocyte_subset
RACGAP1	2.5537855033440205e-76	0.2819018367516868	0.409	0.079	6.799709281203789e-72	DN(P)	thymocyte_subset
NDUFB11	1.1566597869996523e-17	0.2818199547261482	0.957	0.558	3.0797223488652743e-13	DN(P)	thymocyte_subset
EIF4A3	2.1229497107482304e-57	0.2815368125555535	0.735	0.225	5.6525658998382385e-53	DN(P)	thymocyte_subset
PRDX1	3.336075923874062e-30	0.2813878266270302	0.961	0.452	8.882635754907077e-26	DN(P)	thymocyte_subset
ACBD6	6.191372478857895e-79	0.28129830049559523	0.696	0.177	1.648514836220703e-74	DN(P)	thymocyte_subset
MCMBP	1.824165824119995e-114	0.28115247505480045	0.51	0.085	4.857023923301899e-110	DN(P)	thymocyte_subset
SPON2	2.7442937022232813e-122	0.2810871155701211	0.389	0.051	7.306956411539709e-118	DN(P)	thymocyte_subset
RPL17	1.8847671571171196e-12	0.2807470902595046	0.996	0.897	5.0183810325400426e-8	DN(P)	thymocyte_subset
KNOP1	5.794385951696277e-99	0.28074649874174246	0.463	0.081	1.5428132034986506e-94	DN(P)	thymocyte_subset
YWHAG	1.0186488558572138e-102	0.28071632960553206	0.537	0.1	2.7122544436054176e-98	DN(P)	thymocyte_subset
ZGRF1	7.8174363697271775e-143	0.28056662991759873	0.374	0.042	2.0814706078035584e-138	DN(P)	thymocyte_subset
CYB5R3	5.9247853699074526e-61	0.2803920435870262	0.778	0.24	1.5775333525915583e-56	DN(P)	thymocyte_subset
ATG3	1.4783593305474822e-64	0.2803761022839204	0.782	0.231	3.936279553515726e-60	DN(P)	thymocyte_subset
NDUFA2	3.0150830317768513e-33	0.2798307712878747	0.922	0.394	8.027960080409044e-29	DN(P)	thymocyte_subset
TTLL12	1.0726415675058488e-120	0.27980134827247344	0.311	0.035	2.856015437641073e-116	DN(P)	thymocyte_subset
PES1	2.1767710140895547e-91	0.2796792870275653	0.529	0.106	5.7958705021148485e-87	DN(P)	thymocyte_subset
IFT22	1.959716554296014e-108	0.27925507242175085	0.455	0.074	5.2179412974685664e-104	DN(P)	thymocyte_subset
C4orf46	6.5928308861777266e-105	0.27701461633408153	0.405	0.062	1.7554071517536814e-100	DN(P)	thymocyte_subset
DNPEP	6.444153081512441e-95	0.2769157961138285	0.623	0.132	1.7158201994835025e-90	DN(P)	thymocyte_subset
PAM16	5.487327748916816e-93	0.27684061478493116	0.556	0.113	1.4610558864265915e-88	DN(P)	thymocyte_subset
ATF4	6.081053867558751e-61	0.27681900767696976	0.751	0.226	1.619141402776193e-56	DN(P)	thymocyte_subset
MMS22L	1.5588160018489883e-126	0.27659426627901373	0.44	0.062	4.1505034865231163e-122	DN(P)	thymocyte_subset
SMC3	2.2344573795544817e-51	0.2765185400110288	0.868	0.306	5.949466218801763e-47	DN(P)	thymocyte_subset
PPAT	4.022542916891334e-118	0.2764638557205984	0.467	0.072	1.0710422770514866e-113	DN(P)	thymocyte_subset
RCCD1	1.244559559956024e-97	0.276432590214876	0.358	0.053	3.3137642843389097e-93	DN(P)	thymocyte_subset
CLN6	5.464997599483626e-91	0.27635609411340983	0.518	0.102	1.4551102608385104e-86	DN(P)	thymocyte_subset
ELAVL1	7.544129959623083e-49	0.27627105109139016	0.848	0.293	2.0087000430492422e-44	DN(P)	thymocyte_subset
OIP5-AS1	3.4107531671788424e-71	0.27599654312970423	0.774	0.22	9.081471382930385e-67	DN(P)	thymocyte_subset
MRPS33	7.250659273771349e-68	0.275909278423783	0.626	0.164	1.9305605382343594e-63	DN(P)	thymocyte_subset
MTAP	6.362460909996812e-98	0.2754960420017861	0.564	0.112	1.6940688418957512e-93	DN(P)	thymocyte_subset
LKAAEAR1	0	0.2752215398917649	0.261	0.005	0	DN(P)	thymocyte_subset
ELOVL5	1.766256673228526e-55	0.2745834588827869	0.86	0.282	4.702835018138274e-51	DN(P)	thymocyte_subset
PPIL1	2.3701803253754227e-101	0.2744937837860938	0.393	0.061	6.310842134344601e-97	DN(P)	thymocyte_subset
ZNF428	1.6033085745224926e-31	0.27416711262719873	0.946	0.43	4.268969410523589e-27	DN(P)	thymocyte_subset
HSDL2	6.150252805385624e-88	0.27382849723488056	0.486	0.095	1.6375663119619765e-83	DN(P)	thymocyte_subset
TTF1	3.29594316846956e-83	0.2733189348494839	0.56	0.123	8.775778280367051e-79	DN(P)	thymocyte_subset
PUM3	3.1823375429715395e-72	0.27325694706383313	0.556	0.133	8.473291941916021e-68	DN(P)	thymocyte_subset
C1orf35	2.749777196610588e-88	0.2729660888015186	0.63	0.142	7.321556763695351e-84	DN(P)	thymocyte_subset
FSCN1	9.307713200879541e-273	0.2727890769669354	0.358	0.022	2.478271716866187e-268	DN(P)	thymocyte_subset
COMMD4	2.4226050006435624e-76	0.27274809394151944	0.759	0.205	6.45042807471355e-72	DN(P)	thymocyte_subset
TMEM14B	6.975344330615672e-33	0.2720130684919069	0.946	0.415	1.857255181469729e-28	DN(P)	thymocyte_subset
ZNF519	1.1548310782403667e-117	0.27185826852618145	0.424	0.061	3.0748532289228004e-113	DN(P)	thymocyte_subset
RPL7L1	5.7932273630745455e-61	0.27183316014872905	0.805	0.249	1.5425047176922286e-56	DN(P)	thymocyte_subset
SLC25A1	1.6441525787169803e-76	0.2717271238515707	0.572	0.134	4.3777206560918316e-72	DN(P)	thymocyte_subset
HENMT1	1.0574918568517421e-94	0.2715959240252888	0.529	0.103	2.8156778180534487e-90	DN(P)	thymocyte_subset
TIPIN	1.369377459697668e-96	0.2713774838074072	0.416	0.069	3.6461044241910106e-92	DN(P)	thymocyte_subset
EIF2S2	1.4845078250149986e-39	0.2713414471940747	0.833	0.32	3.952650534884935e-35	DN(P)	thymocyte_subset
MPHOSPH6	1.0598990818583978e-99	0.27119430538499306	0.521	0.097	2.82208729535617e-95	DN(P)	thymocyte_subset
VKORC1	2.226434032432776e-76	0.2711004499890457	0.782	0.212	5.92810325475551e-72	DN(P)	thymocyte_subset
SSB	5.922744102397251e-42	0.2710758654260239	0.879	0.337	1.5769898447042922e-37	DN(P)	thymocyte_subset
FAM92A	5.401867047592126e-205	0.2710214772718546	0.346	0.027	1.4383011200918794e-200	DN(P)	thymocyte_subset
CDCA3	3.7610545549975704e-51	0.2704405368813704	0.304	0.063	1.001418385813653e-46	DN(P)	thymocyte_subset
MPLKIP	1.704215949354702e-67	0.2700360506573669	0.848	0.253	4.5376453867518295e-63	DN(P)	thymocyte_subset
SMIM3	1.400188668426556e-171	0.2695112045730878	0.447	0.049	3.728142348552548e-167	DN(P)	thymocyte_subset
GNAQ	3.136621980526668e-101	0.26932695280402963	0.576	0.113	8.351569685350307e-97	DN(P)	thymocyte_subset
POGLUT3	2.874294548069143e-144	0.26930219877493833	0.339	0.035	7.653096663688901e-140	DN(P)	thymocyte_subset
ACOT13	5.528689694789219e-78	0.26890438406700745	0.545	0.124	1.4720689181345776e-73	DN(P)	thymocyte_subset
PELP1	2.812675040550377e-95	0.2684570551135769	0.51	0.097	7.489028562969434e-91	DN(P)	thymocyte_subset
UBR7	3.708695965810713e-96	0.2683289964612285	0.599	0.124	9.874773878567605e-92	DN(P)	thymocyte_subset
RMI1	1.610927489979646e-99	0.2682750296519274	0.358	0.052	4.2892555348198056e-95	DN(P)	thymocyte_subset
PIDD1	5.117581478135251e-109	0.268071021365719	0.416	0.063	1.3626072443682918e-104	DN(P)	thymocyte_subset
MLH1	6.763142354096783e-79	0.26789328405502355	0.521	0.114	1.8007542832018095e-74	DN(P)	thymocyte_subset
FIGNL1	1.2818566913998875e-139	0.26769631746093325	0.42	0.053	3.4130716265213404e-135	DN(P)	thymocyte_subset
CIAO2A	2.4505752782294755e-54	0.2674373091860648	0.817	0.268	6.524901735813801e-50	DN(P)	thymocyte_subset
RRAS2	3.6760676732622423e-143	0.267317461352809	0.432	0.054	9.787897786828047e-139	DN(P)	thymocyte_subset
NCAPG	2.3393852215658e-95	0.2671036618552662	0.436	0.074	6.228847090941098e-91	DN(P)	thymocyte_subset
PRTFDC1	1.7281863095018737e-271	0.26700595007113287	0.268	0.013	4.601468867679689e-267	DN(P)	thymocyte_subset
CAD	1.8039005130531638e-104	0.26652425568476174	0.323	0.042	4.803065506055354e-100	DN(P)	thymocyte_subset
MOV10	2.808865765903978e-130	0.26650332200646937	0.42	0.055	7.478885988295932e-126	DN(P)	thymocyte_subset
LTA4H	7.276933245698878e-76	0.26649960530049643	0.743	0.198	1.9375562459997834e-71	DN(P)	thymocyte_subset
AAMDC	4.3645884847934393e-116	0.26638371873298805	0.455	0.07	1.1621153299611012e-111	DN(P)	thymocyte_subset
WDR5	3.18050783556084e-80	0.2663751541843058	0.521	0.113	8.468420162964292e-76	DN(P)	thymocyte_subset
DHRS4	1.5174777401449654e-80	0.26526343480072206	0.599	0.138	4.040436230909985e-76	DN(P)	thymocyte_subset
NAXE	7.676700969629121e-69	0.26516420103015226	0.751	0.21	2.0439984001734497e-64	DN(P)	thymocyte_subset
SASS6	3.456463047349837e-101	0.2648548846756169	0.436	0.072	9.203178509873676e-97	DN(P)	thymocyte_subset
PARP2	3.460812152355644e-96	0.26472365583922497	0.37	0.056	9.214758436862137e-92	DN(P)	thymocyte_subset
APBA2	1.5156187944415947e-109	0.26461264934661766	0.342	0.044	4.03548660208019e-105	DN(P)	thymocyte_subset
AHSA1	2.700510640031279e-61	0.26443131729769	0.755	0.226	7.190379630147283e-57	DN(P)	thymocyte_subset
SMARCA4	1.3091152203676982e-52	0.264012291462669	0.903	0.32	3.485650185751033e-48	DN(P)	thymocyte_subset
OSBPL1A	1.8101751947220213e-195	0.26362533677193356	0.288	0.02	4.8197724734668536e-191	DN(P)	thymocyte_subset
RCC2	1.4889009347217295e-83	0.26350831887788606	0.451	0.087	3.964347628790077e-79	DN(P)	thymocyte_subset
SLC16A1	1.798259278245785e-111	0.26325625366982897	0.514	0.088	4.788045154257227e-107	DN(P)	thymocyte_subset
WDR77	2.1212328946220103e-80	0.26291602135142156	0.634	0.149	5.647994705220564e-76	DN(P)	thymocyte_subset
BOP1	3.2177535676488906e-77	0.2628737246745559	0.541	0.121	8.567590649221936e-73	DN(P)	thymocyte_subset
PAWR	4.5423088484658424e-147	0.26255829595334906	0.346	0.036	1.2094351539925153e-142	DN(P)	thymocyte_subset
SRRM1	6.989922221269406e-23	0.2625561058420358	0.938	0.48	1.861136690635192e-18	DN(P)	thymocyte_subset
CENPP	1.3537002076841114e-86	0.26227590337226314	0.311	0.046	3.6043621729797146e-82	DN(P)	thymocyte_subset
QPRT	5.104356790489178e-100	0.26221883080689634	0.307	0.04	1.3590860390356487e-95	DN(P)	thymocyte_subset
SPAG5	9.750246858806772e-71	0.261912048589939	0.296	0.049	2.596100728625891e-66	DN(P)	thymocyte_subset
MRPS23	6.223962653010431e-73	0.26136427779514604	0.607	0.15	1.6571922959905573e-68	DN(P)	thymocyte_subset
CEP152	1.6562244949798157e-93	0.2613020383281748	0.377	0.06	4.4098633403332576e-89	DN(P)	thymocyte_subset
UQCC3	8.664750700015625e-74	0.26072029052748164	0.494	0.11	2.3070765213861605e-69	DN(P)	thymocyte_subset
SKA2	6.367121448394647e-65	0.26070563730554597	0.685	0.188	1.6953097568495588e-60	DN(P)	thymocyte_subset
EI24	2.2600879759561673e-76	0.26050642164182497	0.537	0.121	6.017710244780891e-72	DN(P)	thymocyte_subset
CSE1L	2.2286293003227666e-87	0.2595707778105523	0.521	0.107	5.933948375039398e-83	DN(P)	thymocyte_subset
ECHS1	1.793384553740913e-71	0.25944295418840546	0.724	0.195	4.775065712790555e-67	DN(P)	thymocyte_subset
MRPL40	2.5366896851833764e-83	0.2587490820794231	0.482	0.097	6.754189955769257e-79	DN(P)	thymocyte_subset
SF3B4	7.409198802513747e-41	0.2585180234255422	0.86	0.324	1.97277327315731e-36	DN(P)	thymocyte_subset
KHDRBS1	9.398562190206208e-28	0.25778742154654477	0.953	0.45	2.5024611687643052e-23	DN(P)	thymocyte_subset
SNHG6	5.767789764645245e-16	0.25752343101759667	0.984	0.599	1.5357317027344427e-11	DN(P)	thymocyte_subset
SEH1L	5.0130328552304064e-98	0.25741964754820157	0.599	0.122	1.334770128033648e-93	DN(P)	thymocyte_subset
TMEM256	6.318036938254231e-56	0.25724301924279025	0.856	0.279	1.6822405151795715e-51	DN(P)	thymocyte_subset
MPV17	1.0817148477073022e-82	0.2570213767156582	0.619	0.143	2.880173953505463e-78	DN(P)	thymocyte_subset
MAP7	0	0.25640415280014345	0.276	0.012	0	DN(P)	thymocyte_subset
COPE	2.7706794985316614e-23	0.25612225035975267	0.984	0.482	7.377211232790402e-19	DN(P)	thymocyte_subset
UBA2	1.1473437480517291e-36	0.2558523216775943	0.918	0.366	3.054917463562534e-32	DN(P)	thymocyte_subset
CNP	6.609876316037169e-75	0.25540350541974366	0.506	0.112	1.7599456679080565e-70	DN(P)	thymocyte_subset
CCNB1IP1	6.187828011728316e-79	0.2552838065543281	0.553	0.123	1.6475710864027813e-74	DN(P)	thymocyte_subset
ELOC	2.1066386947439713e-42	0.2551096702701563	0.899	0.335	5.609136188625298e-38	DN(P)	thymocyte_subset
C1orf21	1.3691851044150104e-149	0.254728728866803	0.342	0.034	3.645592259015407e-145	DN(P)	thymocyte_subset
GOLIM4	2.60841819380147e-184	0.2544106168902923	0.3	0.022	6.945174282815795e-180	DN(P)	thymocyte_subset
BRIX1	1.7178776410734142e-79	0.2543618746357469	0.58	0.132	4.574021007122072e-75	DN(P)	thymocyte_subset
CDC25A	2.0863158861896636e-166	0.2541393119127449	0.276	0.021	5.555024678568599e-162	DN(P)	thymocyte_subset
SNHG7	7.193837320997667e-56	0.2541111954038411	0.763	0.239	1.9154311250888388e-51	DN(P)	thymocyte_subset
F2R	2.7381566840851614e-257	0.2536248953888035	0.253	0.012	7.29061598704515e-253	DN(P)	thymocyte_subset
ATP5IF1	3.805180234170048e-19	0.25351634441263493	0.981	0.515	1.013167289150117e-14	DN(P)	thymocyte_subset
TMEM126A	9.4138166347909e-86	0.25348651745651013	0.584	0.127	2.506522817179425e-81	DN(P)	thymocyte_subset
MYCBP	4.518063750979864e-77	0.25348591624023403	0.58	0.136	1.2029796543358986e-72	DN(P)	thymocyte_subset
UTP4	1.304192561794036e-88	0.25300249889817145	0.463	0.087	3.4725431150328e-84	DN(P)	thymocyte_subset
CYCS	8.045529701902888e-35	0.2529574606574969	0.883	0.356	2.1422027384286632e-30	DN(P)	thymocyte_subset
MACROD1	2.649787881554071e-142	0.2527645031334502	0.35	0.038	7.05532521342587e-138	DN(P)	thymocyte_subset
NAE1	1.6222781218978627e-74	0.2522677902171394	0.693	0.179	4.3194777273652494e-70	DN(P)	thymocyte_subset
ARRB1	6.973449962161293e-153	0.25224340720323013	0.28	0.023	1.856750786925066e-148	DN(P)	thymocyte_subset
ANLN	2.0825029636911957e-110	0.25219409991038716	0.331	0.042	5.544872391124177e-106	DN(P)	thymocyte_subset
TST	2.5387201775023895e-250	0.2520974740945251	0.265	0.013	6.759596344617863e-246	DN(P)	thymocyte_subset
CD300A	6.619276536244483e-108	0.25204655201788084	0.342	0.045	1.762448570540456e-103	DN(P)	thymocyte_subset
OST4	1.318977075573857e-14	0.2519126446507505	0.984	0.611	3.5119083614229517e-10	DN(P)	thymocyte_subset
C1orf112	1.8892247119338195e-114	0.2514419406167093	0.374	0.05	5.030249717994988e-110	DN(P)	thymocyte_subset
GPI	1.9638923158035996e-38	0.2513116294695019	0.833	0.318	5.229059680058664e-34	DN(P)	thymocyte_subset
EIF2B3	1.839961671871783e-94	0.25126688984707324	0.486	0.09	4.899081947525809e-90	DN(P)	thymocyte_subset
PFDN6	5.699967071084998e-63	0.25120531202494634	0.673	0.189	1.5176732323470915e-58	DN(P)	thymocyte_subset
SNRNP70	9.406558945114506e-43	0.25098015678123975	0.922	0.354	2.5045903847261884e-38	DN(P)	thymocyte_subset
RPL35A	6.546053449039383e-11	0.25014642626019246	1	0.923	1.7429521913412261e-6	DN(P)	thymocyte_subset
KARS	1.0280168588877189e-81	0.25007477014754553	0.63	0.147	2.7371976884744405e-77	DN(P)	thymocyte_subset
PTCRA	0	2.551720359667074	0.958	0.325	0	DN(Q)	thymocyte_subset
FXYD2	0	2.5357239892772654	0.734	0.064	0	DN(Q)	thymocyte_subset
MAL	0	2.107492693128794	0.95	0.494	0	DN(Q)	thymocyte_subset
TRDC	0	1.953039267423849	0.825	0.145	0	DN(Q)	thymocyte_subset
MFAP4	0	1.9214786997516788	0.702	0.031	0	DN(Q)	thymocyte_subset
AC244502.1	0	1.895538184733453	0.627	0.03	0	DN(Q)	thymocyte_subset
CDK6	0	1.8325830796991402	0.911	0.292	0	DN(Q)	thymocyte_subset
ATP6AP1L	0	1.780402520437617	0.691	0.038	0	DN(Q)	thymocyte_subset
AC011893.1	0	1.7591642619653374	0.833	0.168	0	DN(Q)	thymocyte_subset
JCHAIN	0	1.7524241256624502	0.53	0.014	0	DN(Q)	thymocyte_subset
CCDC26	0	1.6642696415714253	0.647	0.054	0	DN(Q)	thymocyte_subset
AC002454.1	0	1.6527917816296975	0.588	0.039	0	DN(Q)	thymocyte_subset
TMEM131L	0	1.6261508301942187	0.802	0.234	0	DN(Q)	thymocyte_subset
MYO7B	0	1.6120747381978	0.483	0.014	0	DN(Q)	thymocyte_subset
HES4	0	1.4858472798227529	0.598	0.065	0	DN(Q)	thymocyte_subset
UGT3A2	0	1.4072293503953113	0.583	0.036	0	DN(Q)	thymocyte_subset
MME	0	1.398824065184419	0.526	0.05	0	DN(Q)	thymocyte_subset
GALNT2	0	1.3592185181172673	0.728	0.154	0	DN(Q)	thymocyte_subset
CD99	0	1.3573490244292694	0.999	0.817	0	DN(Q)	thymocyte_subset
GLIPR1	0	1.3342712458814752	0.476	0.071	0	DN(Q)	thymocyte_subset
CEP70	0	1.3269410382135671	0.642	0.093	0	DN(Q)	thymocyte_subset
AC016735.1	0	1.3223236475054894	0.502	0.004	0	DN(Q)	thymocyte_subset
NEGR1	0	1.2613508565524063	0.39	0.014	0	DN(Q)	thymocyte_subset
SOCS2	0	1.237908221268891	0.502	0.017	0	DN(Q)	thymocyte_subset
MSI2	0	1.2032065089324033	0.791	0.235	0	DN(Q)	thymocyte_subset
NDST3	0	1.1981228575859424	0.482	0.022	0	DN(Q)	thymocyte_subset
LRRC28	0	1.1977055253823203	0.622	0.113	0	DN(Q)	thymocyte_subset
DNTT	0	1.1897457777534357	0.957	0.397	0	DN(Q)	thymocyte_subset
PRPS2	0	1.1824855948213155	0.634	0.147	0	DN(Q)	thymocyte_subset
MYC	0	1.1768149297875174	0.545	0.143	0	DN(Q)	thymocyte_subset
ADGRG1	0	1.1553608839967366	0.524	0.04	0	DN(Q)	thymocyte_subset
HIVEP3	0	1.143181389286196	0.596	0.089	0	DN(Q)	thymocyte_subset
IGLL1	0	1.14222739437528	0.329	0.013	0	DN(Q)	thymocyte_subset
GSTP1	0	1.1364189823465909	0.793	0.343	0	DN(Q)	thymocyte_subset
LRRC26	0	1.1294928122484993	0.459	0.007	0	DN(Q)	thymocyte_subset
RPLP0	0	1.12104376098684	0.98	0.856	0	DN(Q)	thymocyte_subset
UHRF1	0	1.1114302271662626	0.619	0.12	0	DN(Q)	thymocyte_subset
ADA	0	1.1101152870761457	0.927	0.414	0	DN(Q)	thymocyte_subset
MEST	0	1.1047150618280457	0.3	0.042	0	DN(Q)	thymocyte_subset
PSMA6	0	1.0812237044160444	0.927	0.501	0	DN(Q)	thymocyte_subset
IMPDH2	0	1.0657479939368797	0.707	0.254	0	DN(Q)	thymocyte_subset
SNHG7	0	1.063945336952996	0.706	0.229	0	DN(Q)	thymocyte_subset
VAT1	0	1.06292749669887	0.716	0.221	0	DN(Q)	thymocyte_subset
CDK5RAP3	0	1.0535196346753748	0.74	0.261	0	DN(Q)	thymocyte_subset
SNHG29	0	1.0510509047922447	0.928	0.678	0	DN(Q)	thymocyte_subset
SCN3A	0	1.0338991624330847	0.339	0.013	0	DN(Q)	thymocyte_subset
MZB1	0	1.0319585160952442	0.992	0.506	0	DN(Q)	thymocyte_subset
CISH	0	1.016438587725975	0.372	0.045	0	DN(Q)	thymocyte_subset
MRPL57	0	1.0121472535119445	0.844	0.386	0	DN(Q)	thymocyte_subset
RUFY3	0	0.9977319547747082	0.589	0.107	0	DN(Q)	thymocyte_subset
FIRRE	0	0.9795704838474741	0.448	0.052	0	DN(Q)	thymocyte_subset
NSG1	0	0.9630911099205182	0.486	0.061	0	DN(Q)	thymocyte_subset
AC245060.5	0	0.9593498320393452	0.443	0.073	0	DN(Q)	thymocyte_subset
UGP2	0	0.9545803440804697	0.794	0.336	0	DN(Q)	thymocyte_subset
EEF1B2	4.260613446467744e-282	0.9285676750468581	0.927	0.709	1.1344309362565015e-277	DN(Q)	thymocyte_subset
BTF3	0	0.9100435147713841	0.953	0.806	0	DN(Q)	thymocyte_subset
MAP1A	0	0.8983243968029191	0.723	0.196	0	DN(Q)	thymocyte_subset
TFDP2	0	0.8909208421785086	0.974	0.549	0	DN(Q)	thymocyte_subset
MAPKAPK3	0	0.8879468021747107	0.626	0.173	0	DN(Q)	thymocyte_subset
GIHCG	0	0.8837522019358368	0.949	0.422	0	DN(Q)	thymocyte_subset
GABPB1-AS1	0	0.8619126683114093	0.676	0.241	0	DN(Q)	thymocyte_subset
PPIA	0	0.8413746206529122	0.968	0.861	0	DN(Q)	thymocyte_subset
NOP53	1.3745009072670434e-261	0.835835967797405	0.899	0.549	3.65974611568923e-257	DN(Q)	thymocyte_subset
NPM1	4.060410424818616e-275	0.8319620592839985	0.965	0.809	1.0811248797122048e-270	DN(Q)	thymocyte_subset
RPS2	1.2738639174492246e-250	0.8259164836380268	0.969	0.81	3.391790066600305e-246	DN(Q)	thymocyte_subset
NREP	1.1267828382003186e-276	0.8250564208137401	0.893	0.488	3.0001719849921684e-272	DN(Q)	thymocyte_subset
ANXA1	0	0.8204271644862993	0.437	0.046	0	DN(Q)	thymocyte_subset
SMIM24	0	0.8192462243645242	0.585	0.147	0	DN(Q)	thymocyte_subset
SMIM3	0	0.8190046589718623	0.371	0.042	0	DN(Q)	thymocyte_subset
PXYLP1	0	0.8174295583586735	0.428	0.095	0	DN(Q)	thymocyte_subset
CHST12	0	0.8165913957442102	0.441	0.069	0	DN(Q)	thymocyte_subset
RSL1D1	6.425978050204592e-279	0.8080311182068005	0.746	0.337	1.7109809156474747e-274	DN(Q)	thymocyte_subset
TP53INP1	0	0.8076455245584805	0.404	0.067	0	DN(Q)	thymocyte_subset
NME4	0	0.8062755225238143	0.532	0.147	0	DN(Q)	thymocyte_subset
H2AFY	1.9095929517750977e-255	0.8049047824866422	0.808	0.39	5.084482193396375e-251	DN(Q)	thymocyte_subset
MAT2A	0	0.8014172166274578	0.651	0.229	0	DN(Q)	thymocyte_subset
PFKFB2	0	0.8002131716969675	0.26	0.014	0	DN(Q)	thymocyte_subset
RNASEH2B	1.7459801488735534e-273	0.7939762064883653	0.917	0.485	4.6488467443907233e-269	DN(Q)	thymocyte_subset
RPL5	0	0.7936145479864605	0.973	0.91	0	DN(Q)	thymocyte_subset
HSP90AB1	1.521035377890152e-244	0.7849306447736133	0.917	0.614	4.0499087971703186e-240	DN(Q)	thymocyte_subset
ABCC1	0	0.7808778772907552	0.431	0.085	0	DN(Q)	thymocyte_subset
PLIN3	0	0.7743740157131235	0.599	0.173	0	DN(Q)	thymocyte_subset
NAP1L1	3.1038311688987676e-233	0.7647480479302895	0.851	0.469	8.264260870309858e-229	DN(Q)	thymocyte_subset
AC000065.1	0	0.7642514515121662	0.271	0.005	0	DN(Q)	thymocyte_subset
RPL36A	4.700143691245155e-254	0.761824384180255	0.959	0.808	1.2514602592309348e-249	DN(Q)	thymocyte_subset
C1QBP	5.951468769667655e-258	0.752600952788173	0.75	0.337	1.58463807461171e-253	DN(Q)	thymocyte_subset
ZFAS1	8.479103690353355e-225	0.7517456194147007	0.858	0.496	2.2576461485934845e-220	DN(Q)	thymocyte_subset
HSPD1	1.0758905851403804e-254	0.7392358812074851	0.731	0.328	2.864666271994777e-250	DN(Q)	thymocyte_subset
RPL7	8.770404010317503e-271	0.7360659643731604	0.953	0.826	2.3352077717871383e-266	DN(Q)	thymocyte_subset
GAPDH	2.1130240623512997e-192	0.7360573741071956	0.966	0.808	5.6261378684165705e-188	DN(Q)	thymocyte_subset
NME2	5.021452990240296e-203	0.7299299702767459	0.784	0.415	1.3370120731813813e-198	DN(Q)	thymocyte_subset
RPL10A	2.5723111204503014e-256	0.7290293544577917	0.965	0.85	6.849035589310972e-252	DN(Q)	thymocyte_subset
NINL	0	0.7272780057043722	0.382	0.082	0	DN(Q)	thymocyte_subset
PIGZ	0	0.7159776439004787	0.308	0.023	0	DN(Q)	thymocyte_subset
UCK2	0	0.700581694467202	0.389	0.064	0	DN(Q)	thymocyte_subset
RPS6	1.1941206145908595e-247	0.6994581468513195	0.98	0.91	3.179465548409622e-243	DN(Q)	thymocyte_subset
DLEU1	0	0.697278913931472	0.349	0.071	0	DN(Q)	thymocyte_subset
SELENOW	1.3871858720816517e-209	0.6953508642360802	0.756	0.38	3.693521103004606e-205	DN(Q)	thymocyte_subset
YWHAE	1.083403334948961e-252	0.6948936758579718	0.775	0.349	2.8846697196351037e-248	DN(Q)	thymocyte_subset
RPL7A	7.013611085053164e-293	0.6917397276515933	0.98	0.918	1.8674440875062556e-288	DN(Q)	thymocyte_subset
CR2	0	0.6888486284567094	0.275	0.031	0	DN(Q)	thymocyte_subset
APEX1	2.933717386521857e-207	0.6823842021580955	0.748	0.374	7.811315913353096e-203	DN(Q)	thymocyte_subset
MIF	1.6883101155516344e-140	0.6812141403101517	0.864	0.615	4.495294513667782e-136	DN(Q)	thymocyte_subset
VAMP8	1.0519168608715114e-231	0.6794622317432555	0.678	0.302	2.8008338337564864e-227	DN(Q)	thymocyte_subset
RPS23	6.744212317440768e-307	0.6760774953963073	0.983	0.941	1.7957139716417788e-302	DN(Q)	thymocyte_subset
PXMP2	0	0.676026601077574	0.432	0.1	0	DN(Q)	thymocyte_subset
ATP5F1A	2.475092033517583e-211	0.6742657996248533	0.887	0.536	6.590180048443916e-207	DN(Q)	thymocyte_subset
PAICS	0	0.6720621081635758	0.522	0.156	0	DN(Q)	thymocyte_subset
YBX3	0	0.6687571025725032	0.373	0.059	0	DN(Q)	thymocyte_subset
SCGB3A1	0	0.6686903211889572	0.274	0.026	0	DN(Q)	thymocyte_subset
GAS5	8.338157920497068e-177	0.650306385631249	0.841	0.486	2.2201179279115493e-172	DN(Q)	thymocyte_subset
ATP5MC2	5.085572539829109e-200	0.6481539989948102	0.937	0.756	1.3540845444548987e-195	DN(Q)	thymocyte_subset
RPS17	1.711003708118764e-171	0.6437165308353019	0.907	0.612	4.555718473237021e-167	DN(Q)	thymocyte_subset
RTN4	8.386877153591632e-241	0.642051495213003	0.717	0.313	2.233089910915308e-236	DN(Q)	thymocyte_subset
SNRPF	1.4845983416124814e-196	0.6420242167418657	0.75	0.37	3.952891544377393e-192	DN(Q)	thymocyte_subset
ATF4	1.497492253827853e-270	0.6389860621791505	0.594	0.218	3.9872228750420415e-266	DN(Q)	thymocyte_subset
TSHR	0	0.6379218885478415	0.676	0.221	0	DN(Q)	thymocyte_subset
SND1	7.037046444573408e-276	0.6351628106247275	0.588	0.212	1.8736839863321156e-271	DN(Q)	thymocyte_subset
NOTCH1	0	0.6345208868612161	0.311	0.051	0	DN(Q)	thymocyte_subset
PLPP1	0	0.6248231427936166	0.354	0.061	0	DN(Q)	thymocyte_subset
PPA1	9.27082498276164e-212	0.6239457399703654	0.66	0.289	2.4684498599101143e-207	DN(Q)	thymocyte_subset
SERPINB1	6.639144485257534e-221	0.6192434730584743	0.52	0.194	1.7677386106446708e-216	DN(Q)	thymocyte_subset
ETS2	0	0.6189898063747175	0.377	0.07	0	DN(Q)	thymocyte_subset
HNRNPA1	3.142312173532804e-188	0.6147198861959962	0.971	0.891	8.366720393248444e-184	DN(Q)	thymocyte_subset
C19orf48	4.998002115570064e-270	0.6102778780093334	0.458	0.144	1.3307680432916854e-265	DN(Q)	thymocyte_subset
CLIP3	0	0.6082075872358486	0.35	0.046	0	DN(Q)	thymocyte_subset
DENND10	0	0.6058602006275315	0.384	0.081	0	DN(Q)	thymocyte_subset
FABP5	1.2714133433693295e-259	0.6035260183825163	0.563	0.197	3.385265168055177e-255	DN(Q)	thymocyte_subset
TKT	6.390094215955282e-163	0.6028833210707163	0.839	0.513	1.7014264859402533e-158	DN(Q)	thymocyte_subset
NCF4	0	0.6005405082744811	0.31	0.027	0	DN(Q)	thymocyte_subset
PEBP1	3.4186250275670673e-171	0.5997236755036213	0.773	0.418	9.102430998400073e-167	DN(Q)	thymocyte_subset
TBCD	0	0.5985490225461588	0.561	0.17	0	DN(Q)	thymocyte_subset
RPS8	5.3391092404945154e-250	0.5981030995612979	0.981	0.945	1.4215912263740697e-245	DN(Q)	thymocyte_subset
LUC7L3	1.0881683844935728e-182	0.5980737555164379	0.856	0.471	2.897357140552587e-178	DN(Q)	thymocyte_subset
EEF1G	5.865900765338143e-175	0.5949734429961269	0.945	0.763	1.561854737778934e-170	DN(Q)	thymocyte_subset
LSM7	1.444722780339158e-169	0.5926735193870865	0.789	0.427	3.8467188749310425e-165	DN(Q)	thymocyte_subset
IGF2R	0	0.5921124244063399	0.427	0.112	0	DN(Q)	thymocyte_subset
RPLP1	9.636724808052123e-171	0.59168371916354	0.98	0.946	2.565874347391958e-166	DN(Q)	thymocyte_subset
JAM3	0	0.5900787026818277	0.267	0.033	0	DN(Q)	thymocyte_subset
PCGF5	7.442961621039305e-233	0.5898534261674112	0.48	0.167	1.9817629612179254e-228	DN(Q)	thymocyte_subset
ERN1	0	0.589093018100028	0.33	0.059	0	DN(Q)	thymocyte_subset
CLNS1A	3.7095342619715736e-202	0.5879890258674563	0.66	0.298	9.877005925925512e-198	DN(Q)	thymocyte_subset
SNHG8	1.6694589258054564e-157	0.5870579394360074	0.822	0.482	4.445101335849608e-153	DN(Q)	thymocyte_subset
DANCR	1.6322551886163577e-253	0.5860801764561082	0.595	0.22	4.346042665209914e-249	DN(Q)	thymocyte_subset
FRMD4A	0	0.5859130056825496	0.266	0.021	0	DN(Q)	thymocyte_subset
RPL3	3.969912567397164e-204	0.5840858928099504	0.985	0.915	1.0570289201951688e-199	DN(Q)	thymocyte_subset
RPL14	2.316915442692068e-184	0.5828651269991649	0.976	0.873	6.1690190577119004e-180	DN(Q)	thymocyte_subset
EEF2	3.529404958656986e-188	0.5821325638057355	0.968	0.863	9.397393642920091e-184	DN(Q)	thymocyte_subset
MYB	0	0.5787838265554885	0.498	0.128	0	DN(Q)	thymocyte_subset
CALHM6	0	0.578321201859918	0.315	0.053	0	DN(Q)	thymocyte_subset
IGHV4-59	0	0.5765803264738548	0.267	0.009	0	DN(Q)	thymocyte_subset
GLUL	3.337800553327418e-202	0.5751627290920109	0.769	0.358	8.887227753289583e-198	DN(Q)	thymocyte_subset
ANKRD28	0	0.5710449697874975	0.294	0.044	0	DN(Q)	thymocyte_subset
ITPR2	1.7351696810536447e-199	0.5694408427296445	0.643	0.274	4.620062792773434e-195	DN(Q)	thymocyte_subset
RPS5	1.857566309285231e-163	0.5683041567294991	0.967	0.846	4.945956055102856e-159	DN(Q)	thymocyte_subset
CAPG	1.4513728660732787e-236	0.5643334265783236	0.511	0.18	3.8644253932067115e-232	DN(Q)	thymocyte_subset
GSTO1	9.801574127721613e-213	0.5628042360891389	0.603	0.252	2.609767127247157e-208	DN(Q)	thymocyte_subset
GUCY1A1	0	0.56244124099442006	0.285	0.023	0	DN(Q)	thymocyte_subset
SLC29A1	0	0.5620602774448811	0.644	0.211	0	DN(Q)	thymocyte_subset
ARPP21	3.7465278952868376e-256	0.559934124596642	0.902	0.39	9.975505173990734e-252	DN(Q)	thymocyte_subset
SEC61G	4.561473378296704e-139	0.5578523441070387	0.798	0.474	1.2145379017052805e-134	DN(Q)	thymocyte_subset
RACK1	7.87914330827229e-226	0.5563675014318976	0.98	0.937	2.0979006972605798e-221	DN(Q)	thymocyte_subset
UBE2E2	2.6019542137462474e-300	0.5550200554967227	0.483	0.143	6.927963289520759e-296	DN(Q)	thymocyte_subset
RPS28	5.473688818098026e-228	0.5544219916727053	0.98	0.943	1.4574243847067806e-223	DN(Q)	thymocyte_subset
TASP1	3.110447789559025e-222	0.5542799034762791	0.491	0.171	8.281878284479859e-218	DN(Q)	thymocyte_subset
BAHCC1	0	0.5538877558573572	0.26	0.019	0	DN(Q)	thymocyte_subset
EIF4A1	2.6195609140450426e-140	0.548842942777287	0.917	0.667	6.97484288973633e-136	DN(Q)	thymocyte_subset
SEC61B	2.189027741335564e-151	0.5468641873241809	0.897	0.608	5.828505264080073e-147	DN(Q)	thymocyte_subset
RPS14	1.397424509977919e-174	0.54637192896576	0.971	0.894	3.720782500267207e-170	DN(Q)	thymocyte_subset
RPL15	4.745380545985008e-218	0.5457675297793463	0.974	0.927	1.2635050241739682e-213	DN(Q)	thymocyte_subset
RPL10	1.6306965564203507e-179	0.5441361337591504	0.986	0.953	4.3418926511248254e-175	DN(Q)	thymocyte_subset
OSTC	3.490444623761269e-157	0.5429639805040003	0.779	0.441	9.293657855226755e-153	DN(Q)	thymocyte_subset
TM7SF3	2.357783096147791e-259	0.5428206007669867	0.54	0.186	6.277833271803108e-255	DN(Q)	thymocyte_subset
APRT	8.102576932216262e-141	0.5383899035077351	0.825	0.49	2.157392133971902e-136	DN(Q)	thymocyte_subset
SLC25A3	3.702016311149761e-133	0.5383815637657228	0.889	0.595	9.856988630067355e-129	DN(Q)	thymocyte_subset
EBPL	1.3659161436225558e-289	0.5353307790390125	0.436	0.126	3.636888324009417e-285	DN(Q)	thymocyte_subset
BST2	3.351047887859116e-255	0.5347901311573604	0.611	0.227	8.922500106213682e-251	DN(Q)	thymocyte_subset
EIF3L	4.091683019900935e-129	0.5314049299958508	0.872	0.593	1.0894515208788231e-124	DN(Q)	thymocyte_subset
RPS7	2.549886348322836e-227	0.5301924889898268	0.983	0.94	6.789327391044383e-223	DN(Q)	thymocyte_subset
GTF3A	2.150597193307516e-158	0.5297993941182586	0.799	0.442	5.726180086900592e-154	DN(Q)	thymocyte_subset
ETV6	0	0.5270496574662388	0.452	0.119	0	DN(Q)	thymocyte_subset
TCEAL4	0	0.5247586724117297	0.351	0.073	0	DN(Q)	thymocyte_subset
NACA	1.9496096316350943e-176	0.5215514835361104	0.967	0.899	5.191030605191601e-172	DN(Q)	thymocyte_subset
EIF4EBP3	0	0.5203243572580535	0.296	0.037	0	DN(Q)	thymocyte_subset
PPP1R14B	0	0.5167104603389684	0.378	0.091	0	DN(Q)	thymocyte_subset
GNA15	1.5167762808110404e-290	0.5163602233364759	0.599	0.201	4.038568525287476e-286	DN(Q)	thymocyte_subset
MTF2	2.7067684580500666e-194	0.5153387444120074	0.67	0.298	7.207041696404108e-190	DN(Q)	thymocyte_subset
RPL31	6.694371993797054e-141	0.5087673172928331	0.941	0.792	1.782443487068404e-136	DN(Q)	thymocyte_subset
CMTM8	9.438476499944584e-250	0.5079492349417823	0.408	0.12	2.5130887528752448e-245	DN(Q)	thymocyte_subset
RPL35	6.193743892197165e-122	0.5070822152017218	0.952	0.795	1.6491462487364172e-117	DN(Q)	thymocyte_subset
NTPCR	8.890869560954554e-237	0.507024812938545	0.401	0.123	2.3672829292997595e-232	DN(Q)	thymocyte_subset
RPS3	5.594260525363585e-191	0.5063383538639439	0.988	0.945	1.489527807483308e-186	DN(Q)	thymocyte_subset
NME1	1.3716058948130222e-195	0.5054239488117642	0.482	0.177	3.652037855529153e-191	DN(Q)	thymocyte_subset
LDLRAD4	1.0427906739382158e-189	0.5027058810354545	0.777	0.376	2.7765344484278934e-185	DN(Q)	thymocyte_subset
APBA2	0	0.5026242335977765	0.26	0.04	0	DN(Q)	thymocyte_subset
PLAC8	0	0.5016059764647763	0.389	0.094	0	DN(Q)	thymocyte_subset
RPL4	1.7106292897907782e-127	0.5005433594021698	0.952	0.806	4.554721546996926e-123	DN(Q)	thymocyte_subset
SMIM26	8.910514579709769e-172	0.49837264737826437	0.689	0.331	2.372513611993523e-167	DN(Q)	thymocyte_subset
ACTG1	7.556232779788171e-116	0.497020849229445	0.982	0.937	2.0119225399463985e-111	DN(Q)	thymocyte_subset
SHQ1	1.4857720279896367e-266	0.49663689436383135	0.342	0.089	3.956016601725207e-262	DN(Q)	thymocyte_subset
RPL22L1	1.5792097633393602e-136	0.49656833491652996	0.704	0.376	4.2048039158673803e-132	DN(Q)	thymocyte_subset
RPS21	1.5650862682513912e-161	0.49646434928728134	0.988	0.905	4.1671986978461546e-157	DN(Q)	thymocyte_subset
SELL	1.1838247340123356e-218	0.49632755946644	0.707	0.296	3.152051736781245e-214	DN(Q)	thymocyte_subset
CANX	7.827156376170349e-159	0.4961202257380797	0.678	0.33	2.0840586567191172e-154	DN(Q)	thymocyte_subset
RPS18	1.2369317169999663e-141	0.49412719037997377	0.978	0.878	3.29345438968411e-137	DN(Q)	thymocyte_subset
LTA4H	1.0263139294309895e-223	0.4910228594515169	0.52	0.191	2.7326634685029527e-219	DN(Q)	thymocyte_subset
RPS9	1.1693033490968653e-132	0.49063972627984054	0.967	0.851	3.1133870973053135e-128	DN(Q)	thymocyte_subset
AHCY	1.7986121254091392e-222	0.49050769707695285	0.443	0.148	4.788984645114374e-218	DN(Q)	thymocyte_subset
RPL36	2.633237691586902e-141	0.4897736706421627	0.967	0.861	7.011258677619285e-137	DN(Q)	thymocyte_subset
CCT2	9.323896909389537e-157	0.48903650539543553	0.744	0.381	2.482580791094058e-152	DN(Q)	thymocyte_subset
PALM2-AKAP2	1.8200891459557475e-244	0.4882208205910332	0.704	0.283	4.846169360021773e-240	DN(Q)	thymocyte_subset
NHP2	2.479328982245638e-150	0.48486307895310077	0.647	0.31	6.601461348127236e-146	DN(Q)	thymocyte_subset
FAM216A	0	0.4846756515273962	0.312	0.063	0	DN(Q)	thymocyte_subset
MGST2	0	0.481184280071618	0.305	0.057	0	DN(Q)	thymocyte_subset
RPL26	2.930312578000356e-157	0.48037495299900446	0.971	0.923	7.802250270183748e-153	DN(Q)	thymocyte_subset
MYL6B	9.602658324598222e-205	0.479801593830512	0.569	0.227	2.5568038055075227e-200	DN(Q)	thymocyte_subset
LGALS9	1.3763467920582804e-194	0.47799924495716917	0.437	0.157	3.6646609685343776e-190	DN(Q)	thymocyte_subset
AKR1A1	2.9868302956934256e-186	0.4767901243414949	0.579	0.245	7.952734345313316e-182	DN(Q)	thymocyte_subset
LPAR6	5.084763512612627e-283	0.47554213810385726	0.296	0.064	1.3538691328682382e-278	DN(Q)	thymocyte_subset
NR3C1	4.560981762126574e-126	0.4752926760088274	0.729	0.394	1.2144070039838215e-121	DN(Q)	thymocyte_subset
TIMM13	1.0284619128120223e-192	0.4748553642122455	0.636	0.273	2.7383826890532904e-188	DN(Q)	thymocyte_subset
NRROS	3.0280856937314463e-294	0.4738576926939718	0.271	0.055	8.062580968129349e-290	DN(Q)	thymocyte_subset
VDAC3	1.6283900554940678e-210	0.4733612620365012	0.615	0.247	4.3357513617585047e-206	DN(Q)	thymocyte_subset
MRPL45	4.7901215513023664e-206	0.4713105491901054	0.429	0.148	1.275417764249768e-201	DN(Q)	thymocyte_subset
DPP4	0	0.4713007542492168	0.286	0.057	0	DN(Q)	thymocyte_subset
RPS24	2.3414328421567002e-150	0.4708246425435334	0.979	0.918	6.23429908552643e-146	DN(Q)	thymocyte_subset
CASC15	1.8011069701458627e-164	0.46969174357236887	0.608	0.263	4.795627418710374e-160	DN(Q)	thymocyte_subset
SNRPD2	1.8264107894748864e-99	0.4695364741083896	0.887	0.625	4.863001368055833e-95	DN(Q)	thymocyte_subset
NUCB2	8.76440152309667e-152	0.46893063364480714	0.95	0.637	2.3336095495397195e-147	DN(Q)	thymocyte_subset
MPST	0	0.46831603013235046	0.286	0.057	0	DN(Q)	thymocyte_subset
HINT1	8.62702936005896e-93	0.46781093686327546	0.882	0.616	2.2970328374092988e-88	DN(Q)	thymocyte_subset
GNPTAB	1.0928703668668773e-271	0.46614508065315696	0.395	0.107	2.9098766388197476e-267	DN(Q)	thymocyte_subset
EIF3A	1.2248599702948526e-153	0.463684745874438	0.712	0.358	3.2613121569070743e-149	DN(Q)	thymocyte_subset
SCCPDH	6.237997636623128e-232	0.4636653818597552	0.439	0.143	1.660929250727274e-227	DN(Q)	thymocyte_subset
PRDX6	1.0987840115102198e-153	0.46338188263452373	0.705	0.352	2.9256223090471112e-149	DN(Q)	thymocyte_subset
REPIN1	2.2300347455286864e-285	0.4560886104133489	0.406	0.11	5.93769051344468e-281	DN(Q)	thymocyte_subset
ATP5F1B	1.559690027364799e-115	0.45438105235170534	0.899	0.624	4.152830666861514e-111	DN(Q)	thymocyte_subset
RPL18	1.0932481610834684e-144	0.4518698477973446	0.976	0.915	2.910882553700843e-140	DN(Q)	thymocyte_subset
TMEM256	8.93144703988665e-167	0.45181424393461445	0.603	0.272	2.3780870888402195e-162	DN(Q)	thymocyte_subset
RPL12	4.90301645720515e-117	0.4499511070516746	0.958	0.874	1.3054771618954433e-112	DN(Q)	thymocyte_subset
RPL13	3.049486670858842e-158	0.4485457065679421	0.987	0.956	8.119563209828753e-154	DN(Q)	thymocyte_subset
FHIT	5.697799200567456e-165	0.44730807508113124	0.384	0.136	1.517096015143091e-160	DN(Q)	thymocyte_subset
ATIC	4.078666761161346e-167	0.44671491732361257	0.493	0.2	1.0859858118268199e-162	DN(Q)	thymocyte_subset
ERCC1	9.599578159677753e-202	0.4463922761825836	0.433	0.152	2.5559836807957985e-197	DN(Q)	thymocyte_subset
ESD	6.378670414021526e-152	0.4448805141498058	0.685	0.336	1.6983847844373715e-147	DN(Q)	thymocyte_subset
BAZ2B	1.927881752486626e-233	0.4433668063643188	0.387	0.114	5.13317795417089e-229	DN(Q)	thymocyte_subset
CLEC11A	1.2153806037765546e-157	0.4426669018644664	0.287	0.091	3.236072395615454e-153	DN(Q)	thymocyte_subset
CDCA7	2.5202084725692545e-132	0.44245545819843823	0.504	0.221	6.710307079062898e-128	DN(Q)	thymocyte_subset
PABPN1	2.486497614607765e-174	0.44186861370804653	0.594	0.258	6.6205485486546354e-170	DN(Q)	thymocyte_subset
RPL23	6.727192367134442e-100	0.44182072712742393	0.888	0.614	1.7911822396732163e-95	DN(Q)	thymocyte_subset
SLC43A2	0	0.4417168689000239	0.309	0.05	0	DN(Q)	thymocyte_subset
QTRT1	3.5071957876288926e-190	0.43978100020076394	0.383	0.129	9.33825950414069e-186	DN(Q)	thymocyte_subset
RPL35A	7.410564765123868e-143	0.4389143319774931	0.976	0.922	1.973136974361881e-138	DN(Q)	thymocyte_subset
FAIM	1.5289975507883594e-259	0.4347554086305698	0.331	0.084	4.071108878729086e-255	DN(Q)	thymocyte_subset
SNHG1	2.8568274546373683e-145	0.4321368623012185	0.626	0.3	7.606588780717457e-141	DN(Q)	thymocyte_subset
RPL24	3.742717052060255e-125	0.4306391482587477	0.965	0.874	9.965358422815635e-121	DN(Q)	thymocyte_subset
FRMD4B	4.579951194173277e-295	0.430034798420159	0.33	0.075	1.2194578049605768e-290	DN(Q)	thymocyte_subset
UBE2E1	9.394509398163968e-206	0.4289684626634437	0.47	0.169	2.501382072355138e-201	DN(Q)	thymocyte_subset
RTRAF	6.25172570384251e-110	0.4283420300651415	0.846	0.526	1.6645844859051068e-105	DN(Q)	thymocyte_subset
PRDX5	1.212785794910544e-126	0.4277955026210889	0.777	0.442	3.2291634575288146e-122	DN(Q)	thymocyte_subset
EIF3E	9.976386905715397e-93	0.4275496237633387	0.867	0.616	2.6563127775157816e-88	DN(Q)	thymocyte_subset
RPL19	1.0104727765559142e-127	0.42699342169616905	0.983	0.933	2.690484814857777e-123	DN(Q)	thymocyte_subset
RAN	2.014260459691436e-102	0.42616773118840845	0.839	0.546	5.363169899974418e-98	DN(Q)	thymocyte_subset
ARHGEF3	5.706440009616182e-155	0.42463355983959516	0.418	0.157	1.5193967169604047e-150	DN(Q)	thymocyte_subset
MPP1	9.532800296100827e-224	0.42349389204010146	0.664	0.265	2.5382034068398062e-219	DN(Q)	thymocyte_subset
SNRPE	1.98236752432511e-121	0.423130133872605	0.654	0.338	5.278251770268038e-117	DN(Q)	thymocyte_subset
CD47	4.442269819081245e-128	0.42273284753955753	0.676	0.344	1.1827987620285723e-123	DN(Q)	thymocyte_subset
MAGED1	1.6287769648872068e-192	0.4223036471954966	0.52	0.203	4.3367815467086766e-188	DN(Q)	thymocyte_subset
CNPY3	5.61148884379573e-116	0.4203964749965301	0.726	0.394	1.4941150195490511e-111	DN(Q)	thymocyte_subset
RCN1	1.3958680591190455e-233	0.41876704706729295	0.257	0.06	3.71663829421037e-229	DN(Q)	thymocyte_subset
RPS4X	5.739662954084474e-129	0.4186105916776848	0.974	0.926	1.528242658154532e-124	DN(Q)	thymocyte_subset
MT-ND4	5.438879525319159e-81	0.41858729708060105	0.958	0.79	1.4481560624114792e-76	DN(Q)	thymocyte_subset
GNAQ	1.4745664150741007e-234	0.4176941079276548	0.374	0.108	3.9261805367763005e-230	DN(Q)	thymocyte_subset
PYURF	1.967115312360318e-154	0.41700458345650193	0.656	0.315	5.237641230690584e-150	DN(Q)	thymocyte_subset
RPS3A	1.1326835073003523e-151	0.41650631666125015	0.982	0.953	3.015883106537918e-147	DN(Q)	thymocyte_subset
HRH2	8.428361851062841e-224	0.41587836316861787	0.306	0.08	2.244135626463992e-219	DN(Q)	thymocyte_subset
SSR3	4.1555818580209856e-151	0.4140122685703892	0.538	0.239	1.1064652255166677e-146	DN(Q)	thymocyte_subset
PNISR	1.8353415201731074e-100	0.41309665660036066	0.948	0.705	4.886780331612916e-96	DN(Q)	thymocyte_subset
PSME1	2.9667615982384195e-93	0.40943732924891263	0.886	0.636	7.899299431469616e-89	DN(Q)	thymocyte_subset
SNHG6	4.019004770517476e-97	0.40902373388578495	0.871	0.593	1.0701002101979832e-92	DN(Q)	thymocyte_subset
PNN	1.0081724734455563e-118	0.4062142952255883	0.806	0.452	2.684360027796138e-114	DN(Q)	thymocyte_subset
PGD	4.929904247235162e-148	0.4032370799529721	0.43	0.174	1.3126363048688342e-143	DN(Q)	thymocyte_subset
RPL6	2.1890495486916636e-120	0.3989097930153962	0.979	0.931	5.828563328346423e-116	DN(Q)	thymocyte_subset
SNRPA	2.0698351415281254e-129	0.3978118295321935	0.633	0.309	5.511143047832787e-125	DN(Q)	thymocyte_subset
NOB1	3.934190726903348e-198	0.39759805564240747	0.437	0.153	1.0475176229452854e-193	DN(Q)	thymocyte_subset
RPL27A	2.6632100627830432e-76	0.3956806389054548	0.875	0.618	7.091063113166131e-72	DN(Q)	thymocyte_subset
PRMT1	7.5771666111699e-119	0.3934977677960856	0.644	0.329	2.0174963818900974e-114	DN(Q)	thymocyte_subset
SERP1	1.1933328069204477e-96	0.3928059554416443	0.859	0.571	3.177367931706384e-92	DN(Q)	thymocyte_subset
RPS12	6.547889727399764e-113	0.3897223080693921	0.977	0.945	1.7434411188174612e-108	DN(Q)	thymocyte_subset
COX7A2L	6.290846969089025e-108	0.38924252464986786	0.725	0.412	1.6750009139896437e-103	DN(Q)	thymocyte_subset
RCBTB2	8.009435989750189e-273	0.38741599380324737	0.254	0.051	2.1325924266308853e-268	DN(Q)	thymocyte_subset
RPL29	7.089822397704292e-113	0.3862385019778225	0.976	0.921	1.8877361116127446e-108	DN(Q)	thymocyte_subset
SNHG19	2.0316428099011665e-218	0.3855025725493064	0.274	0.069	5.409452145642846e-214	DN(Q)	thymocyte_subset
POLD2	2.2583367957092152e-148	0.3836002232137188	0.457	0.186	6.013047552255357e-144	DN(Q)	thymocyte_subset
RSL24D1	1.4482205800458857e-115	0.3830062909386862	0.756	0.421	3.856032116430175e-111	DN(Q)	thymocyte_subset
BEX3	1.0438986528268863e-146	0.38184878896103247	0.69	0.337	2.7794845530168674e-142	DN(Q)	thymocyte_subset
DHRS4L2	8.492232761383192e-184	0.3800881588121948	0.273	0.077	2.2611418950458885e-179	DN(Q)	thymocyte_subset
TXN2	4.653484404136465e-130	0.37977733378534506	0.477	0.213	1.239036757445375e-125	DN(Q)	thymocyte_subset
HNRNPC	8.180801148859278e-81	0.37954002378968665	0.891	0.635	2.1782201138952716e-76	DN(Q)	thymocyte_subset
SRSF3	4.043828734054836e-87	0.3794530544636072	0.864	0.568	1.0767098387294408e-82	DN(Q)	thymocyte_subset
NOTCH3	1.130123903706129e-278	0.37891953186554145	0.271	0.056	3.0090679060079387e-274	DN(Q)	thymocyte_subset
MDH2	2.9943377557808146e-105	0.3784836473926285	0.744	0.416	7.972723708541997e-101	DN(Q)	thymocyte_subset
FARSA	3.7512498862049923e-143	0.37806067757466955	0.434	0.178	9.988077947009413e-139	DN(Q)	thymocyte_subset
SYK	4.306425738332853e-239	0.37713526960004473	0.428	0.132	1.1466289170885056e-234	DN(Q)	thymocyte_subset
SPNS3	4.902982600754641e-172	0.37635807327839566	0.279	0.081	1.3054681472769308e-167	DN(Q)	thymocyte_subset
ELOVL5	2.3010295000286117e-123	0.3763018860552303	0.58	0.276	6.126721146776182e-119	DN(Q)	thymocyte_subset
FKBP3	1.0105808607640543e-133	0.37468727975585914	0.511	0.229	2.690772599870371e-129	DN(Q)	thymocyte_subset
ATP5MC1	1.9677913571260395e-113	0.3740314524898247	0.566	0.278	5.239441267483793e-109	DN(Q)	thymocyte_subset
TRAPPC6A	2.7798391012766924e-155	0.3737735207029417	0.423	0.163	7.401599591059322e-151	DN(Q)	thymocyte_subset
ALKBH7	3.1897957964406453e-128	0.37315690493715903	0.735	0.393	8.493150287602863e-124	DN(Q)	thymocyte_subset
RPL23A	4.249267345340626e-84	0.37309642207034166	0.958	0.856	1.1314099233703951e-79	DN(Q)	thymocyte_subset
RANBP2	1.0540082540511877e-156	0.37242773825374753	0.434	0.167	2.806402377236692e-152	DN(Q)	thymocyte_subset
LETM1	2.4584287415914447e-185	0.3719012460169535	0.536	0.211	6.545812367361381e-181	DN(Q)	thymocyte_subset
SMARCA4	3.194999623231541e-154	0.3710361274605347	0.666	0.313	8.507005996816301e-150	DN(Q)	thymocyte_subset
EXOSC5	9.152865114696945e-147	0.3709107895055065	0.331	0.118	2.4370418654392085e-142	DN(Q)	thymocyte_subset
MRPS21	1.270673523682805e-113	0.3706035374004133	0.749	0.416	3.3832953241578366e-109	DN(Q)	thymocyte_subset
LARS	1.2494118244089445e-149	0.3704581235966464	0.439	0.176	3.326683923671255e-145	DN(Q)	thymocyte_subset
CCDC88A	1.0640912475678543e-183	0.36745269849393725	0.448	0.162	2.833249355774169e-179	DN(Q)	thymocyte_subset
JUP	1.5989177365123562e-301	0.3670636795585545	0.259	0.048	4.2572783652378e-297	DN(Q)	thymocyte_subset
REC8	1.442030803639638e-138	0.366795180213798	0.412	0.164	3.8395512177709003e-134	DN(Q)	thymocyte_subset
SNHG16	1.427610873389728e-140	0.36562258885127535	0.381	0.147	3.8011567114874894e-136	DN(Q)	thymocyte_subset
RUVBL2	8.896083079984699e-161	0.3650657639904452	0.472	0.187	2.368671080876726e-156	DN(Q)	thymocyte_subset
HSPB1	1.0600168904328448e-92	0.3642619137756715	0.906	0.641	2.822400972466493e-88	DN(Q)	thymocyte_subset
P4HB	7.282357071035458e-101	0.3633102464562945	0.681	0.376	1.939000393733901e-96	DN(Q)	thymocyte_subset
GNL3	1.9834259119063176e-138	0.36259331767099967	0.354	0.133	5.281069833041761e-134	DN(Q)	thymocyte_subset
SNHG3	8.354202918734127e-115	0.36247029748561843	0.465	0.212	2.2243900691421486e-110	DN(Q)	thymocyte_subset
NAPA	4.042740009579948e-105	0.36206850024650805	0.763	0.438	1.0764199549507569e-100	DN(Q)	thymocyte_subset
REXO2	7.803961893931893e-173	0.36046751394048	0.381	0.133	2.077882893878306e-168	DN(Q)	thymocyte_subset
GADD45GIP1	9.344866862492967e-130	0.35849315847235874	0.544	0.252	2.488164250807377e-125	DN(Q)	thymocyte_subset
CKLF	1.315744665467695e-118	0.3563615994429379	0.638	0.325	3.503301746274285e-114	DN(Q)	thymocyte_subset
AIF1	2.3763157303576913e-98	0.3556270468647251	0.789	0.471	6.327178263650389e-94	DN(Q)	thymocyte_subset
UTP3	1.3168307081315518e-179	0.3554376194376753	0.376	0.127	3.5061934434710696e-175	DN(Q)	thymocyte_subset
RPL22	1.2661731294444216e-78	0.3548228096594217	0.958	0.846	3.371312574458717e-74	DN(Q)	thymocyte_subset
RPL41	2.5409821660659128e-114	0.35438303176025876	0.989	0.963	6.7656191153671e-110	DN(Q)	thymocyte_subset
WASHC3	4.4983362621098236e-187	0.35420054809727497	0.478	0.177	1.1977270131493616e-182	DN(Q)	thymocyte_subset
ZNF439	1.338144548050506e-144	0.3521825774845398	0.281	0.089	3.5629436736392774e-140	DN(Q)	thymocyte_subset
FBL	2.523171122071848e-102	0.3517631960000056	0.633	0.331	6.718195429628503e-98	DN(Q)	thymocyte_subset
RPS15	1.5377760538897212e-92	0.35174120735247083	0.978	0.918	4.094482521086772e-88	DN(Q)	thymocyte_subset
SMDT1	2.3521883080714295e-92	0.35052906139346907	0.788	0.479	6.262936589070988e-88	DN(Q)	thymocyte_subset
PHB	9.406156697612386e-110	0.34982832450027324	0.507	0.242	2.504483282306274e-105	DN(Q)	thymocyte_subset
DARS	5.297400540740254e-130	0.3493763302064703	0.583	0.279	1.4104858679775002e-125	DN(Q)	thymocyte_subset
BZW2	5.591945651782314e-131	0.34937323904656026	0.455	0.195	1.488911449243559e-126	DN(Q)	thymocyte_subset
PIGM	6.499799090435427e-174	0.3478940385050397	0.297	0.089	1.7306365058193367e-169	DN(Q)	thymocyte_subset
SCP2	8.007820512102548e-114	0.34636820109113176	0.69	0.367	2.1321622895524245e-109	DN(Q)	thymocyte_subset
EIF2A	8.864775117341111e-135	0.3451590641029725	0.604	0.285	2.3603350227432443e-130	DN(Q)	thymocyte_subset
ATP5PB	2.048978824643435e-91	0.3440365336900435	0.793	0.479	5.45561101849561e-87	DN(Q)	thymocyte_subset
FPGS	1.7554134966444704e-146	0.34387911566121265	0.42	0.166	4.673963976165567e-142	DN(Q)	thymocyte_subset
RPL37A	1.6753999964296975e-79	0.3437905761810356	0.967	0.886	4.460920030493712e-75	DN(Q)	thymocyte_subset
FNDC3A	2.1803356582642718e-149	0.34339303322931847	0.338	0.117	5.80536172369445e-145	DN(Q)	thymocyte_subset
NHLRC3	3.5981892322975014e-187	0.3432651847406176	0.349	0.109	9.580538649915327e-183	DN(Q)	thymocyte_subset
INTS13	5.4452343579271e-196	0.34208395985981055	0.269	0.071	1.4498481001416697e-191	DN(Q)	thymocyte_subset
MRPL15	4.9106093334346296e-144	0.341561439327298	0.356	0.133	1.3074988411203045e-139	DN(Q)	thymocyte_subset
LINC00342	2.360762823723573e-147	0.3411304556545255	0.266	0.083	6.285767094446386e-143	DN(Q)	thymocyte_subset
RPSA	5.646138643820105e-71	0.34079063669507903	0.968	0.863	1.5033408753035412e-66	DN(Q)	thymocyte_subset
PA2G4	2.7121272317731143e-95	0.3406245843578073	0.683	0.381	7.221309967319094e-91	DN(Q)	thymocyte_subset
RBMX	4.638877150801517e-95	0.3394401391512185	0.821	0.484	1.235147430172412e-90	DN(Q)	thymocyte_subset
PSMG4	5.16858833022299e-165	0.3393289414274869	0.36	0.124	1.3761883288051733e-160	DN(Q)	thymocyte_subset
BCL11A	1.2727543978180724e-154	0.338516175806559	0.508	0.211	3.3888358596303994e-150	DN(Q)	thymocyte_subset
SELPLG	2.3965892771310938e-132	0.3380051260883601	0.458	0.192	6.38115860928925e-128	DN(Q)	thymocyte_subset
TIMM9	5.031514533574293e-151	0.3362016973034583	0.369	0.136	1.3396910597094914e-146	DN(Q)	thymocyte_subset
MRPL11	1.3732754567205017e-110	0.33592328036517494	0.411	0.181	3.656483231064008e-106	DN(Q)	thymocyte_subset
STMN1	7.021298532144787e-147	0.33589278198647676	0.981	0.829	1.869490947168871e-142	DN(Q)	thymocyte_subset
HSPA8	1.4143630970057302e-67	0.3340332044048804	0.93	0.763	3.765883182087457e-63	DN(Q)	thymocyte_subset
SUPT4H1	7.97559459775851e-143	0.33359033009857586	0.577	0.262	2.123581817599181e-138	DN(Q)	thymocyte_subset
MORF4L2	2.115500724500858e-152	0.3327178242475122	0.453	0.181	5.6327322290559844e-148	DN(Q)	thymocyte_subset
MTHFD2L	1.6951697574197317e-165	0.33239662887694954	0.414	0.152	4.513558996105778e-161	DN(Q)	thymocyte_subset
UFC1	3.9554519937414675e-114	0.3316130532858925	0.684	0.363	1.0531786478536032e-109	DN(Q)	thymocyte_subset
TXN	5.2650216484039405e-108	0.331087627931391	0.864	0.519	1.4018646641040333e-103	DN(Q)	thymocyte_subset
LDHB	2.028583456476135e-69	0.33067505559126786	0.942	0.768	5.401306311213357e-65	DN(Q)	thymocyte_subset
C5orf56	1.4209873282005337e-164	0.33052716826015716	0.379	0.132	3.783520860066741e-160	DN(Q)	thymocyte_subset
SUPT3H	5.188147341686577e-153	0.3300652571104594	0.254	0.074	1.381396111197468e-148	DN(Q)	thymocyte_subset
EEF1A1	1.4603612935448672e-107	0.32916019837662525	0.996	0.986	3.8883579801925634e-103	DN(Q)	thymocyte_subset
ERAP2	3.465709725161536e-137	0.32879766573670555	0.451	0.186	9.227798714215106e-133	DN(Q)	thymocyte_subset
SET	2.1027486738453488e-94	0.32776838204710246	0.775	0.443	5.598778618980625e-90	DN(Q)	thymocyte_subset
NCBP2	8.99612192743059e-151	0.3275359040770124	0.505	0.213	2.395307424397669e-146	DN(Q)	thymocyte_subset
RPS19	1.0007258977985531e-86	0.32739741121548693	0.988	0.925	2.6645327754784277e-82	DN(Q)	thymocyte_subset
EIF1AX	1.0962701296037992e-115	0.32581863220179974	0.549	0.267	2.9189288470830755e-111	DN(Q)	thymocyte_subset
ENOSF1	8.215316963307217e-140	0.3257346404025009	0.482	0.203	2.1874102946501795e-135	DN(Q)	thymocyte_subset
RPL37	5.449628852017536e-91	0.32509582110852	0.984	0.944	1.451018178138189e-86	DN(Q)	thymocyte_subset
CCNB1IP1	1.3704553160030258e-145	0.3245929167277211	0.336	0.119	3.648974324389656e-141	DN(Q)	thymocyte_subset
RPS11	1.4650302498666412e-60	0.32410860804845054	0.924	0.74	3.900789543294919e-56	DN(Q)	thymocyte_subset
SRSF2	2.2492327712675267e-72	0.3231438399968507	0.824	0.52	5.988807176776917e-68	DN(Q)	thymocyte_subset
FYB1	1.379496740337771e-59	0.3227327204162931	0.915	0.726	3.673048020823349e-55	DN(Q)	thymocyte_subset
ARL2	3.1236746056427026e-153	0.32055584131013565	0.294	0.096	8.31709600498426e-149	DN(Q)	thymocyte_subset
TTC3	4.0486218947542633e-122	0.32017826805334604	0.698	0.365	1.0779860656972701e-117	DN(Q)	thymocyte_subset
PSMA2	1.9171620205921963e-95	0.31998090929120826	0.747	0.424	5.104635596028782e-91	DN(Q)	thymocyte_subset
PRDX3	1.6631030187389488e-116	0.3198469318934909	0.622	0.301	4.428178097694325e-112	DN(Q)	thymocyte_subset
COMT	2.524698456616853e-133	0.3196816442599413	0.474	0.206	6.722262110588034e-129	DN(Q)	thymocyte_subset
SCRN2	1.1814339813798324e-204	0.3176052848919834	0.343	0.1	3.1456861188219415e-200	DN(Q)	thymocyte_subset
NIPSNAP1	2.5148558408336207e-130	0.31704540083663735	0.377	0.149	6.696055161803599e-126	DN(Q)	thymocyte_subset
GCSH	1.4978328415231184e-155	0.3167066540831101	0.308	0.102	3.988129723839455e-151	DN(Q)	thymocyte_subset
PSMA4	4.087869642057528e-113	0.31515386452611915	0.662	0.336	1.0884361708942375e-108	DN(Q)	thymocyte_subset
NIPSNAP3A	1.513434654120394e-147	0.312963513114057	0.299	0.1	4.0296711100609607e-143	DN(Q)	thymocyte_subset
GLRX	1.4913519242394268e-139	0.3121360416389618	0.613	0.285	3.970873633479898e-135	DN(Q)	thymocyte_subset
DNAJC19	1.2882443456951666e-126	0.31157773725495486	0.518	0.236	3.4300793948479505e-122	DN(Q)	thymocyte_subset
MRPS25	2.325852560252767e-124	0.31140915260268576	0.368	0.148	6.1928150269290175e-120	DN(Q)	thymocyte_subset
ESF1	1.1324062960351693e-127	0.3107961264774469	0.352	0.136	3.015145003823242e-123	DN(Q)	thymocyte_subset
YBX1	4.729464073569263e-59	0.31042675345078763	0.889	0.701	1.259267104228552e-54	DN(Q)	thymocyte_subset
RPL7L1	3.0204020499202174e-119	0.3103273167735069	0.519	0.244	8.042122498117571e-115	DN(Q)	thymocyte_subset
PFDN4	1.1440892056148351e-124	0.3093330439048023	0.465	0.205	3.04625191887006e-120	DN(Q)	thymocyte_subset
CDK4	1.1030874094471643e-106	0.30930782381660626	0.434	0.195	2.9370805363940196e-102	DN(Q)	thymocyte_subset
DYNC1H1	6.246820686748736e-120	0.3074849269903277	0.498	0.227	1.6632784760537183e-115	DN(Q)	thymocyte_subset
SRM	5.252925704495924e-108	0.3073727143138651	0.29	0.111	1.3986439980790846e-103	DN(Q)	thymocyte_subset
MGST3	3.2485629302080986e-138	0.3054810986776488	0.378	0.146	8.649623657972084e-134	DN(Q)	thymocyte_subset
ZNF428	1.4324226868629754e-103	0.3045640495589501	0.749	0.423	3.8139686460413586e-99	DN(Q)	thymocyte_subset
LIMS1	2.2366000781646373e-130	0.3036595571937801	0.339	0.128	5.955171368121163e-126	DN(Q)	thymocyte_subset
CAPRIN1	7.198565183871633e-110	0.30303454098360727	0.585	0.292	1.916689965857661e-105	DN(Q)	thymocyte_subset
CPNE1	1.2394837439566764e-111	0.30243227033551623	0.616	0.313	3.3002494166590465e-107	DN(Q)	thymocyte_subset
TSPAN3	2.3837989500325026e-155	0.3014173756281857	0.518	0.216	6.347103084356541e-151	DN(Q)	thymocyte_subset
MYDGF	2.395924605461269e-112	0.2993822887898939	0.492	0.23	6.379388854501175e-108	DN(Q)	thymocyte_subset
SERBP1	3.2547169515350377e-68	0.29916424772391403	0.828	0.545	8.666009355157191e-64	DN(Q)	thymocyte_subset
ACBD6	2.998642342572309e-116	0.2989233760381731	0.404	0.173	7.984185101333029e-112	DN(Q)	thymocyte_subset
GRSF1	2.4868330419629395e-91	0.2984257570726421	0.808	0.483	6.621441657530523e-87	DN(Q)	thymocyte_subset
RPS13	1.7588301731187455e-77	0.29768306130880884	0.974	0.932	4.6830612189459714e-73	DN(Q)	thymocyte_subset
EPRS	4.1407009080867964e-121	0.2975980127690616	0.434	0.189	1.1025030237871904e-116	DN(Q)	thymocyte_subset
SEM1	2.3289632793520875e-75	0.2966341238692227	0.728	0.434	6.201097627602868e-71	DN(Q)	thymocyte_subset
RPL18A	4.3394020284981056e-65	0.2947455214832697	0.98	0.926	1.1554091841079055e-60	DN(Q)	thymocyte_subset
SRSF1	5.743136601685497e-101	0.2942128697534936	0.65	0.337	1.5291675515647806e-96	DN(Q)	thymocyte_subset
STOML2	1.6861791440638207e-104	0.2939568099336224	0.492	0.235	4.489620588984329e-100	DN(Q)	thymocyte_subset
AKR7A2	1.1727423118894122e-109	0.2936471604802696	0.462	0.213	3.122543679636749e-105	DN(Q)	thymocyte_subset
AL138899.1	4.626231162465105e-212	0.29329036227435923	0.605	0.222	1.2317803093179589e-207	DN(Q)	thymocyte_subset
MRPS24	3.167061055360604e-104	0.2932162654829612	0.585	0.295	8.432616766003144e-100	DN(Q)	thymocyte_subset
RPL13A	1.4458708665764732e-59	0.29289284653000003	0.953	0.823	3.8497757693465176e-55	DN(Q)	thymocyte_subset
TRG-AS1	8.615231694638212e-117	0.29282677712674265	0.333	0.128	2.29389159101437e-112	DN(Q)	thymocyte_subset
HSPE1	2.0683325168400955e-99	0.29137069470709953	0.651	0.346	5.507142159338438e-95	DN(Q)	thymocyte_subset
MRTO4	3.1615916698734784e-117	0.29119457072593674	0.287	0.104	8.418053980205124e-113	DN(Q)	thymocyte_subset
CD320	1.3946896492086405e-107	0.2906949891557465	0.299	0.117	3.713500659982926e-103	DN(Q)	thymocyte_subset
MRPL3	3.16122355616577e-112	0.28904065590506445	0.485	0.222	8.417073840646979e-108	DN(Q)	thymocyte_subset
ZSCAN16-AS1	1.4680201939461672e-147	0.28871888222449404	0.448	0.179	3.9087505684010646e-143	DN(Q)	thymocyte_subset
RPL32	2.3141118024557366e-83	0.2876618510268285	0.979	0.936	6.161554085218645e-79	DN(Q)	thymocyte_subset
CCT3	3.5217557841830744e-84	0.28706546781955544	0.713	0.407	9.377026950965855e-80	DN(Q)	thymocyte_subset
TMA16	8.440175812263221e-128	0.2869505200852773	0.287	0.1	2.2472812117732054e-123	DN(Q)	thymocyte_subset
DHRS4	1.558973498361208e-113	0.2866378853164046	0.336	0.134	4.150922836736552e-109	DN(Q)	thymocyte_subset
SRP72	4.608755875674463e-109	0.28628957451351855	0.531	0.258	1.2271273394570824e-104	DN(Q)	thymocyte_subset
BCL7A	2.3183135788740195e-189	0.2858697152994588	0.542	0.208	6.172741735109964e-185	DN(Q)	thymocyte_subset
SPINT2	3.0888842525848786e-129	0.2853017220150693	0.604	0.28	8.224463210932497e-125	DN(Q)	thymocyte_subset
SLC44A1	3.512072016425468e-123	0.28098424132829486	0.279	0.098	9.35124295093445e-119	DN(Q)	thymocyte_subset
DBN1	4.417282726819443e-98	0.28003726402494966	0.391	0.175	1.176145698842945e-93	DN(Q)	thymocyte_subset
RPL26L1	9.695053660349084e-107	0.27912404496942783	0.35	0.147	2.5814049876045472e-102	DN(Q)	thymocyte_subset
PRMT5	3.5357777639522013e-146	0.2785281313925708	0.261	0.081	9.414361874299132e-142	DN(Q)	thymocyte_subset
TIMP2	1.6032096918128707e-152	0.2778914473144207	0.34	0.117	4.2687061254209496e-148	DN(Q)	thymocyte_subset
CCT7	1.8751880810580783e-84	0.27676624017857043	0.679	0.374	4.9928757846252395e-80	DN(Q)	thymocyte_subset
EPB41L4A-AS1	3.7457475922476735e-125	0.2765406744343274	0.406	0.165	9.973427539118655e-121	DN(Q)	thymocyte_subset
OLA1	6.428777136670204e-101	0.2765138820923805	0.594	0.303	1.7117262004098085e-96	DN(Q)	thymocyte_subset
NDUFAF8	3.960147799961074e-101	0.276022438828464	0.474	0.225	1.0544289532176356e-96	DN(Q)	thymocyte_subset
RPL9	7.48798356556868e-61	0.2744177681911122	0.97	0.885	1.9937505041683168e-56	DN(Q)	thymocyte_subset
MZT2B	8.849689046469167e-93	0.27371657510067404	0.541	0.272	2.3563182055128806e-88	DN(Q)	thymocyte_subset
MRPL9	3.287882444266632e-113	0.2725967241151869	0.435	0.193	8.754315796104335e-109	DN(Q)	thymocyte_subset
COX5A	1.566866819057305e-76	0.27225919993178227	0.743	0.432	4.1719395924219804e-72	DN(Q)	thymocyte_subset
SLC25A6	1.466451188587098e-48	0.2719967173096687	0.93	0.761	3.904572934732007e-44	DN(Q)	thymocyte_subset
CCT8	5.301462408130246e-74	0.27192360224358625	0.708	0.418	1.4115673807887593e-69	DN(Q)	thymocyte_subset
RPL39	1.688442637157124e-70	0.27134652825907946	0.964	0.93	4.495647365694558e-66	DN(Q)	thymocyte_subset
HM13	3.966031285915504e-95	0.2710637328700316	0.538	0.274	1.0559954901878622e-90	DN(Q)	thymocyte_subset
ACOT13	1.27430797292336e-130	0.27085314885589257	0.325	0.12	3.3929724087057386e-126	DN(Q)	thymocyte_subset
MLLT11	3.529707144868897e-150	0.2703944722734559	0.478	0.192	9.398198243927926e-146	DN(Q)	thymocyte_subset
EIF3I	4.72002952538597e-81	0.2693292220710679	0.639	0.354	1.2567550614292683e-76	DN(Q)	thymocyte_subset
BANF1	1.3740112762868293e-68	0.26900488662963173	0.712	0.418	3.658442424241312e-64	DN(Q)	thymocyte_subset
GOLGB1	4.694834497395942e-112	0.2683390995553909	0.34	0.136	1.2500466332766437e-107	DN(Q)	thymocyte_subset
SSBP2	4.434414251985922e-100	0.267247479908864	0.837	0.472	1.1807071387337715e-95	DN(Q)	thymocyte_subset
TTC7A	6.398764943765396e-155	0.26714541427163374	0.457	0.179	1.7037351539269742e-150	DN(Q)	thymocyte_subset
AK2	4.090332122760865e-88	0.26635491625436913	0.42	0.202	1.0890918310063079e-83	DN(Q)	thymocyte_subset
HPF1	1.0214081847671675e-108	0.2655078766667264	0.355	0.148	2.7196014327610602e-104	DN(Q)	thymocyte_subset
ENO1	6.465492564089013e-62	0.2653022636410718	0.792	0.516	1.7215020501143407e-57	DN(Q)	thymocyte_subset
GAMT	4.426302690861446e-99	0.26519687253963053	0.289	0.115	1.1785473544687687e-94	DN(Q)	thymocyte_subset
METAP2	1.0233786537499535e-102	0.2632109136149805	0.567	0.285	2.7248480034746263e-98	DN(Q)	thymocyte_subset
TCP1	2.4358004076293885e-101	0.26269655069677733	0.6	0.302	6.485562165354009e-97	DN(Q)	thymocyte_subset
YWHAQ	5.360567725654763e-73	0.2625209393793122	0.761	0.449	1.427304762632837e-68	DN(Q)	thymocyte_subset
CCAR1	1.0497924146780364e-108	0.2616441366343969	0.588	0.292	2.79517728332174e-104	DN(Q)	thymocyte_subset
TCEA2	5.15719831096891e-155	0.26151023425584646	0.254	0.074	1.373155622278582e-150	DN(Q)	thymocyte_subset
RBFA	4.836905139245159e-95	0.2605973970301657	0.277	0.11	1.287874362375416e-90	DN(Q)	thymocyte_subset
ABHD14B	1.0813009475237549e-92	0.2603219146414516	0.487	0.239	2.87907190287675e-88	DN(Q)	thymocyte_subset
EIF3D	3.191175658196092e-73	0.25983429780997813	0.728	0.44	8.496824307512915e-69	DN(Q)	thymocyte_subset
GDI2	2.1087631136309172e-70	0.2597104418634226	0.706	0.424	5.61479266635368e-66	DN(Q)	thymocyte_subset
ECH1	9.452272513473176e-90	0.25946788090192907	0.617	0.332	2.516762079437368e-85	DN(Q)	thymocyte_subset
ABCE1	8.660493450946328e-114	0.25876876550051087	0.386	0.162	2.305942986248969e-109	DN(Q)	thymocyte_subset
ATP5PD	6.739249997109991e-84	0.2586374397196707	0.663	0.364	1.7943927042305062e-79	DN(Q)	thymocyte_subset
BCKDHA	2.0171330507802678e-120	0.2582328343263437	0.433	0.187	5.370818461007541e-116	DN(Q)	thymocyte_subset
LINC00891	7.703150877146323e-153	0.25810596511449646	0.256	0.074	2.05104095254898e-148	DN(Q)	thymocyte_subset
RASA4	4.7932368983441154e-88	0.2580304742675755	0.299	0.126	1.2762472565531041e-83	DN(Q)	thymocyte_subset
FDFT1	1.5056184431300624e-91	0.2579951011614603	0.564	0.291	4.0088596666781044e-87	DN(Q)	thymocyte_subset
UBE2J1	5.2378454651963806e-126	0.2578973615950133	0.614	0.295	1.3946287335631883e-121	DN(Q)	thymocyte_subset
DNPEP	1.9264318910341357e-111	0.2577957729199129	0.327	0.129	5.12931755306749e-107	DN(Q)	thymocyte_subset
PTP4A2	4.721785406595235e-107	0.25775207462286787	0.904	0.567	1.2572225823600472e-102	DN(Q)	thymocyte_subset
CIAO3	4.473810357645065e-126	0.2572554827576408	0.282	0.098	1.191196745826575e-121	DN(Q)	thymocyte_subset
OST4	4.867198220330708e-52	0.2569691944021266	0.858	0.606	1.2959401981452543e-47	DN(Q)	thymocyte_subset
CHCHD2	7.730276920178017e-48	0.256760243843305	0.919	0.747	2.0582635327665988e-43	DN(Q)	thymocyte_subset
RPL17	6.959828127862143e-51	0.2562159316695052	0.968	0.896	1.8531238373245744e-46	DN(Q)	thymocyte_subset
NDUFA11	7.21787400048302e-60	0.2560529971308909	0.803	0.515	1.921831131368609e-55	DN(Q)	thymocyte_subset
NEAT1	1.6793799256922207e-127	0.2557414588043845	0.424	0.174	4.471516990148107e-123	DN(Q)	thymocyte_subset
C12orf10	4.755182989562516e-103	0.2551633687192658	0.376	0.163	1.2661150228009155e-98	DN(Q)	thymocyte_subset
CTNNBIP1	3.5916930315888716e-128	0.25513413790113	0.254	0.083	9.56324186590853e-124	DN(Q)	thymocyte_subset
NDUFS4	1.4621382541076154e-104	0.2543148599882816	0.374	0.162	3.8930893153869367e-100	DN(Q)	thymocyte_subset
MED28	1.6410115523329556e-100	0.2541675309947966	0.515	0.253	4.369357359241727e-96	DN(Q)	thymocyte_subset
ZBTB44	2.0361792007444218e-120	0.2539629958864845	0.37	0.149	5.421530739902098e-116	DN(Q)	thymocyte_subset
PTRHD1	7.106319724933143e-97	0.25393481189236256	0.404	0.186	1.8921286899606987e-92	DN(Q)	thymocyte_subset
MRPL24	5.0385239783250327e-101	0.25383963097607387	0.297	0.118	1.3415573944688231e-96	DN(Q)	thymocyte_subset
SF3B5	2.2488320064104177e-79	0.25360478257192254	0.684	0.389	5.9877401002683785e-75	DN(Q)	thymocyte_subset
ITGA6	1.8476242338196477e-59	0.2535835471417145	0.252	0.117	4.919484284968194e-55	DN(Q)	thymocyte_subset
WDR77	8.92181853935289e-84	0.2534853637319207	0.326	0.147	2.3755234042881002e-79	DN(Q)	thymocyte_subset
TIMM8B	2.1364418294760904e-86	0.2534721784365278	0.493	0.249	5.688490015163038e-82	DN(Q)	thymocyte_subset
MOB1B	3.191208779006756e-113	0.2534176922494623	0.351	0.139	8.496912494983389e-109	DN(Q)	thymocyte_subset
NMRAL1	7.854320970614362e-101	0.2532125231578457	0.319	0.131	2.09129150163578e-96	DN(Q)	thymocyte_subset
TSPO	3.7499827791476375e-113	0.2529871607637837	0.454	0.202	9.9847041477585e-109	DN(Q)	thymocyte_subset
TRIM56	4.366263383069752e-115	0.2521087299293818	0.371	0.152	1.1625612883761521e-110	DN(Q)	thymocyte_subset
VDAC1	3.687640316276107e-67	0.25181047907228327	0.567	0.322	9.818711106116762e-63	DN(Q)	thymocyte_subset
TSTA3	2.207766512357765e-87	0.25169470401374905	0.371	0.171	5.878399115803785e-83	DN(Q)	thymocyte_subset
SSBP1	1.186903200577563e-73	0.2512183556686609	0.672	0.387	3.1602484618578193e-69	DN(Q)	thymocyte_subset
SNHG15	9.206010302287885e-103	0.25110793329901693	0.35	0.147	2.4511923030871725e-98	DN(Q)	thymocyte_subset
STT3A	1.4616787120709445e-95	0.2503004363850238	0.299	0.122	3.891865738760097e-91	DN(Q)	thymocyte_subset
TUBA1B	0	3.879639782149575	0.994	0.537	0	DP(P)	thymocyte_subset
HMGB2	0	3.7345027598708453	0.982	0.282	0	DP(P)	thymocyte_subset
HIST1H4C	0	3.647753262494055	0.934	0.634	0	DP(P)	thymocyte_subset
TYMS	0	3.134573256544767	0.916	0.048	0	DP(P)	thymocyte_subset
TUBB	0	3.0678737980514015	0.995	0.654	0	DP(P)	thymocyte_subset
RRM2	0	3.0594333057594962	0.842	0.021	0	DP(P)	thymocyte_subset
MKI67	0	2.8961318015151947	0.852	0.034	0	DP(P)	thymocyte_subset
TOP2A	0	2.8784246955266863	0.748	0.031	0	DP(P)	thymocyte_subset
HMGN2	0	2.8283376271910527	0.994	0.776	0	DP(P)	thymocyte_subset
UBE2C	0	2.747625978996168	0.651	0.021	0	DP(P)	thymocyte_subset
CENPF	0	2.72644447734193	0.768	0.047	0	DP(P)	thymocyte_subset
NUSAP1	0	2.714906585876322	0.787	0.024	0	DP(P)	thymocyte_subset
H2AFZ	0	2.7108679359067644	0.979	0.54	0	DP(P)	thymocyte_subset
PCLAF	0	2.558542084017402	0.881	0.047	0	DP(P)	thymocyte_subset
UHRF1	0	2.3670412995682772	0.867	0.041	0	DP(P)	thymocyte_subset
TUBB4B	0	2.347573915798212	0.863	0.192	0	DP(P)	thymocyte_subset
STMN1	0	2.246941427634532	0.996	0.812	0	DP(P)	thymocyte_subset
DUT	0	2.163917161991539	0.915	0.333	0	DP(P)	thymocyte_subset
PTTG1	0	2.1605865055649702	0.679	0.068	0	DP(P)	thymocyte_subset
TPX2	0	2.0999081010312244	0.691	0.031	0	DP(P)	thymocyte_subset
CDC20	0	2.049327032244773	0.533	0.015	0	DP(P)	thymocyte_subset
HMGB1	0	2.045287051135528	0.996	0.856	0	DP(P)	thymocyte_subset
ASPM	0	2.026985936402308	0.578	0.015	0	DP(P)	thymocyte_subset
MCM7	0	2.0177249075152717	0.876	0.165	0	DP(P)	thymocyte_subset
CCNB2	0	2.0079938913181308	0.614	0.024	0	DP(P)	thymocyte_subset
CKS2	0	1.9772302125717198	0.818	0.108	0	DP(P)	thymocyte_subset
LMNB1	0	1.9700699225645408	0.925	0.147	0	DP(P)	thymocyte_subset
BIRC5	0	1.9590261894295018	0.731	0.018	0	DP(P)	thymocyte_subset
PCNA	0	1.9448077732033566	0.808	0.103	0	DP(P)	thymocyte_subset
H2AFX	0	1.8920622886803098	0.786	0.101	0	DP(P)	thymocyte_subset
CDK1	0	1.8742700471190963	0.693	0.016	0	DP(P)	thymocyte_subset
GAPDH	0	1.8691174579008516	0.992	0.789	0	DP(P)	thymocyte_subset
CCNA2	0	1.8528422457946823	0.707	0.015	0	DP(P)	thymocyte_subset
DEK	0	1.8103782078846433	0.946	0.313	0	DP(P)	thymocyte_subset
RAN	0	1.7714314073866981	0.958	0.503	0	DP(P)	thymocyte_subset
HMGA1	0	1.745591769072557	0.923	0.394	0	DP(P)	thymocyte_subset
CCNB1	0	1.7300033876706582	0.501	0.024	0	DP(P)	thymocyte_subset
KIF22	0	1.7190414339184004	0.833	0.132	0	DP(P)	thymocyte_subset
RANBP1	0	1.691190540263921	0.875	0.264	0	DP(P)	thymocyte_subset
SMC2	0	1.6763511790101406	0.841	0.073	0	DP(P)	thymocyte_subset
HIST1H1B	0	1.6631248271402288	0.55	0.06	0	DP(P)	thymocyte_subset
PLK1	0	1.6569302395482288	0.451	0.013	0	DP(P)	thymocyte_subset
UBE2T	0	1.6562404502216588	0.757	0.036	0	DP(P)	thymocyte_subset
ASF1B	0	1.6349333405989834	0.737	0.018	0	DP(P)	thymocyte_subset
NEIL3	0	1.6290918913785313	0.767	0.041	0	DP(P)	thymocyte_subset
CENPU	0	1.6166103406951593	0.786	0.034	0	DP(P)	thymocyte_subset
RRM1	0	1.6149212202174397	0.805	0.078	0	DP(P)	thymocyte_subset
PKMYT1	0	1.5952447576070625	0.694	0.01	0	DP(P)	thymocyte_subset
CENPM	0	1.5920764373821052	0.756	0.026	0	DP(P)	thymocyte_subset
KIFC1	0	1.578006723495225	0.659	0.011	0	DP(P)	thymocyte_subset
PPIA	0	1.5528832704854634	0.986	0.849	0	DP(P)	thymocyte_subset
KPNA2	0	1.5482580950655358	0.66	0.105	0	DP(P)	thymocyte_subset
ATAD2	0	1.537692558962187	0.723	0.053	0	DP(P)	thymocyte_subset
HIST1H3B	0	1.5299446956091711	0.486	0.027	0	DP(P)	thymocyte_subset
CDT1	0	1.5280402644299176	0.74	0.027	0	DP(P)	thymocyte_subset
TUBA1C	0	1.527084013187261	0.696	0.106	0	DP(P)	thymocyte_subset
FEN1	0	1.5138477937242862	0.749	0.055	0	DP(P)	thymocyte_subset
CDCA8	0	1.5123845821988098	0.577	0.012	0	DP(P)	thymocyte_subset
HMGB3	0	1.5117520568595888	0.758	0.055	0	DP(P)	thymocyte_subset
MAD2L1	0	1.502623441976222	0.801	0.069	0	DP(P)	thymocyte_subset
SMC4	0	1.501356017715126	0.896	0.236	0	DP(P)	thymocyte_subset
FABP5	0	1.4989981639954175	0.782	0.134	0	DP(P)	thymocyte_subset
DHFR	0	1.4980203145934694	0.738	0.054	0	DP(P)	thymocyte_subset
TRDC	0	1.4967955802562112	0.649	0.102	0	DP(P)	thymocyte_subset
WDR34	0	1.4941116266709744	0.749	0.039	0	DP(P)	thymocyte_subset
H2AFV	0	1.4927325585843905	0.964	0.489	0	DP(P)	thymocyte_subset
TMPO	0	1.4859655899870263	0.916	0.253	0	DP(P)	thymocyte_subset
CLSPN	0	1.475339076017023	0.68	0.016	0	DP(P)	thymocyte_subset
DLGAP5	0	1.4719200259703402	0.521	0.012	0	DP(P)	thymocyte_subset
AURKB	0	1.4701307982443503	0.564	0.01	0	DP(P)	thymocyte_subset
ANP32E	0	1.465789505193971	0.848	0.169	0	DP(P)	thymocyte_subset
NUCKS1	0	1.4650527465045848	0.944	0.403	0	DP(P)	thymocyte_subset
MCM5	0	1.458585128166825	0.721	0.104	0	DP(P)	thymocyte_subset
ZWINT	0	1.4574918858879526	0.792	0.05	0	DP(P)	thymocyte_subset
USP1	0	1.4528184532206176	0.841	0.133	0	DP(P)	thymocyte_subset
GTSE1	0	1.4463050305877596	0.567	0.01	0	DP(P)	thymocyte_subset
CDCA7	0	1.4449564318855248	0.822	0.154	0	DP(P)	thymocyte_subset
H2AFY	0	1.4420074363436333	0.93	0.335	0	DP(P)	thymocyte_subset
CENPW	0	1.4312594289260927	0.748	0.04	0	DP(P)	thymocyte_subset
KNL1	0	1.4217953549568902	0.575	0.014	0	DP(P)	thymocyte_subset
LSM4	0	1.4210587274576696	0.885	0.275	0	DP(P)	thymocyte_subset
YBX1	0	1.4129328012137061	0.969	0.673	0	DP(P)	thymocyte_subset
MCM3	0	1.4007403151842113	0.744	0.115	0	DP(P)	thymocyte_subset
ARL6IP1	0	1.3868908348101026	0.684	0.32	0	DP(P)	thymocyte_subset
EZH2	0	1.3815824785897488	0.772	0.085	0	DP(P)	thymocyte_subset
CDCA3	0	1.3775319896271898	0.505	0.009	0	DP(P)	thymocyte_subset
HELLS	0	1.3593238681833957	0.667	0.046	0	DP(P)	thymocyte_subset
HSP90AA1	0	1.3569130790310653	0.984	0.736	0	DP(P)	thymocyte_subset
SLBP	0	1.341471079790111	0.742	0.166	0	DP(P)	thymocyte_subset
PTMA	0	1.332579188681918	0.997	0.971	0	DP(P)	thymocyte_subset
RPA3	0	1.3321056039783872	0.835	0.18	0	DP(P)	thymocyte_subset
LDHA	0	1.322137968087181	0.894	0.406	0	DP(P)	thymocyte_subset
CENPE	0	1.3191890556475898	0.465	0.024	0	DP(P)	thymocyte_subset
CKS1B	0	1.3180618127249335	0.673	0.056	0	DP(P)	thymocyte_subset
NCAPG	0	1.316602351162621	0.59	0.011	0	DP(P)	thymocyte_subset
HIST1H3D	0	1.3023195164918229	0.523	0.051	0	DP(P)	thymocyte_subset
DNMT1	0	1.3014556516373617	0.82	0.18	0	DP(P)	thymocyte_subset
HNRNPAB	0	1.300264360380107	0.829	0.186	0	DP(P)	thymocyte_subset
HMMR	0	1.2988215537971148	0.466	0.011	0	DP(P)	thymocyte_subset
COX8A	0	1.2949018913819301	0.935	0.505	0	DP(P)	thymocyte_subset
ANP32B	0	1.293503886537784	0.972	0.627	0	DP(P)	thymocyte_subset
HNRNPA2B1	0	1.2834432129261288	0.998	0.864	0	DP(P)	thymocyte_subset
DNAJC9	0	1.2803810569584468	0.779	0.102	0	DP(P)	thymocyte_subset
NASP	0	1.2666769989453288	0.898	0.303	0	DP(P)	thymocyte_subset
GMNN	0	1.2661266035292496	0.715	0.046	0	DP(P)	thymocyte_subset
HIST1H1E	0	1.2652859118124429	0.552	0.169	0	DP(P)	thymocyte_subset
NUF2	0	1.2623378154676013	0.576	0.015	0	DP(P)	thymocyte_subset
TK1	0	1.2610754118268428	0.614	0.013	0	DP(P)	thymocyte_subset
GSTP1	0	1.2597147268548565	0.84	0.294	0	DP(P)	thymocyte_subset
DDX39A	0	1.2585880460834846	0.897	0.262	0	DP(P)	thymocyte_subset
CARHSP1	0	1.2355365777108815	0.824	0.201	0	DP(P)	thymocyte_subset
SNRPD1	0	1.2302637876246327	0.863	0.285	0	DP(P)	thymocyte_subset
KIF20B	0	1.2289452438942974	0.641	0.06	0	DP(P)	thymocyte_subset
CDKN3	0	1.221029200272155	0.552	0.018	0	DP(P)	thymocyte_subset
PRC1	0	1.2188192131972955	0.57	0.017	0	DP(P)	thymocyte_subset
TMEM106C	0	1.2125966781576523	0.703	0.086	0	DP(P)	thymocyte_subset
IDH2	0	1.2106464265517711	0.922	0.394	0	DP(P)	thymocyte_subset
CKAP2L	0	1.2085149060420906	0.514	0.006	0	DP(P)	thymocyte_subset
KIF11	0	1.1985178994466172	0.54	0.013	0	DP(P)	thymocyte_subset
NCAPH	0	1.193389242991347	0.616	0.01	0	DP(P)	thymocyte_subset
SPC25	0	1.1922190043333802	0.556	0.007	0	DP(P)	thymocyte_subset
PA2G4	0	1.1921568078006426	0.88	0.327	0	DP(P)	thymocyte_subset
MCM2	0	1.19065131256981	0.614	0.034	0	DP(P)	thymocyte_subset
RAD51AP1	0	1.1892850495988567	0.613	0.011	0	DP(P)	thymocyte_subset
JPT1	0	1.1868435932811907	0.78	0.24	0	DP(P)	thymocyte_subset
PRDX2	0	1.1866171486045354	0.902	0.39	0	DP(P)	thymocyte_subset
FBXO5	0	1.1839261317329857	0.576	0.025	0	DP(P)	thymocyte_subset
HSPD1	0	1.1837355511834171	0.786	0.282	0	DP(P)	thymocyte_subset
PHGDH	0	1.1816575727225747	0.728	0.077	0	DP(P)	thymocyte_subset
TROAP	0	1.1807845706261801	0.483	0.009	0	DP(P)	thymocyte_subset
SIVA1	0	1.1788523343821902	0.934	0.458	0	DP(P)	thymocyte_subset
NSD2	0	1.1777582364070918	0.742	0.095	0	DP(P)	thymocyte_subset
CENPK	0	1.176117595815908	0.675	0.038	0	DP(P)	thymocyte_subset
SNRPB	0	1.1723373519130071	0.918	0.405	0	DP(P)	thymocyte_subset
CDCA2	0	1.1682010321585414	0.501	0.008	0	DP(P)	thymocyte_subset
PAICS	0	1.1666771076873763	0.647	0.106	0	DP(P)	thymocyte_subset
GINS2	0	1.159904192823816	0.548	0.028	0	DP(P)	thymocyte_subset
FANCI	0	1.158593587010529	0.633	0.023	0	DP(P)	thymocyte_subset
SGO2	0	1.1502109573160901	0.537	0.029	0	DP(P)	thymocyte_subset
ERH	0	1.1500903674562846	0.922	0.437	0	DP(P)	thymocyte_subset
NAP1L1	0	1.1499924105813153	0.92	0.424	0	DP(P)	thymocyte_subset
EIF4A3	0	1.136642346098544	0.791	0.156	0	DP(P)	thymocyte_subset
UBE2S	0	1.135450558612281	0.59	0.061	0	DP(P)	thymocyte_subset
PSMA6	0	1.1293417272262902	0.938	0.459	0	DP(P)	thymocyte_subset
MCM4	0	1.125776810936953	0.589	0.032	0	DP(P)	thymocyte_subset
SGO1	0	1.1164587167052809	0.559	0.01	0	DP(P)	thymocyte_subset
HADH	0	1.1125990524816514	0.857	0.2	0	DP(P)	thymocyte_subset
YWHAQ	0	1.1107113499043884	0.926	0.399	0	DP(P)	thymocyte_subset
KIF15	0	1.109611007698092	0.535	0.009	0	DP(P)	thymocyte_subset
KIF14	0	1.1091067907736674	0.428	0.009	0	DP(P)	thymocyte_subset
CDCA5	0	1.104183590155312	0.576	0.01	0	DP(P)	thymocyte_subset
MAD2L2	0	1.1036245791905626	0.776	0.141	0	DP(P)	thymocyte_subset
CDC45	0	1.0980360504331899	0.57	0.013	0	DP(P)	thymocyte_subset
ILF2	0	1.089083211943301	0.94	0.436	0	DP(P)	thymocyte_subset
CCDC34	0	1.0886973219958656	0.618	0.039	0	DP(P)	thymocyte_subset
MCM6	0	1.07868200117617	0.662	0.096	0	DP(P)	thymocyte_subset
PRDX3	0	1.0747841737184767	0.848	0.241	0	DP(P)	thymocyte_subset
NME1	0	1.0721602975172428	0.62	0.131	0	DP(P)	thymocyte_subset
SNRPG	0	1.0688545713088287	0.89	0.382	0	DP(P)	thymocyte_subset
HJURP	0	1.0664067829367907	0.461	0.004	0	DP(P)	thymocyte_subset
SRSF2	0	1.0599189481961016	0.948	0.475	0	DP(P)	thymocyte_subset
RPLP0	0	1.0576652951044228	0.987	0.844	0	DP(P)	thymocyte_subset
DTYMK	0	1.057439934396007	0.691	0.072	0	DP(P)	thymocyte_subset
MZT1	0	1.055338026879195	0.707	0.119	0	DP(P)	thymocyte_subset
SSRP1	0	1.0461070144473124	0.805	0.19	0	DP(P)	thymocyte_subset
KIF2C	0	1.0454701747224868	0.487	0.007	0	DP(P)	thymocyte_subset
PRKDC	0	1.040239495031908	0.762	0.198	0	DP(P)	thymocyte_subset
HIST1H2AG	0	1.0390742378370248	0.421	0.042	0	DP(P)	thymocyte_subset
NDC80	0	1.0355399691682095	0.52	0.019	0	DP(P)	thymocyte_subset
SKA2	0	1.0346185296425303	0.733	0.122	0	DP(P)	thymocyte_subset
SRSF10	0	1.032767459728712	0.936	0.396	0	DP(P)	thymocyte_subset
CENPN	0	1.0304270808150577	0.631	0.031	0	DP(P)	thymocyte_subset
BUB1	0	1.024324658889906	0.51	0.017	0	DP(P)	thymocyte_subset
RAD21	0	1.0235392107880144	0.921	0.431	0	DP(P)	thymocyte_subset
MND1	0	1.0222715457921985	0.598	0.019	0	DP(P)	thymocyte_subset
MXD3	0	1.0220696022912057	0.446	0.013	0	DP(P)	thymocyte_subset
CALM2	0	1.0212390541825687	0.956	0.644	0	DP(P)	thymocyte_subset
CRNDE	0	1.021222046443452	0.608	0.034	0	DP(P)	thymocyte_subset
LIG1	0	1.01728690086923	0.658	0.074	0	DP(P)	thymocyte_subset
HNRNPF	0	1.0165829131495274	0.937	0.513	0	DP(P)	thymocyte_subset
TACC3	0	1.0142823291915595	0.674	0.13	0	DP(P)	thymocyte_subset
NME2	0	1.0129142653802135	0.795	0.378	0	DP(P)	thymocyte_subset
HIST1H3C	0	1.010876327625264	0.345	0.01	0	DP(P)	thymocyte_subset
HIST1H2AL	0	1.0107341313306386	0.382	0.026	0	DP(P)	thymocyte_subset
MIS18BP1	0	1.007811148113202	0.729	0.134	0	DP(P)	thymocyte_subset
C1QBP	0	1.0075584607714874	0.743	0.298	0	DP(P)	thymocyte_subset
ENO1	0	1.0070391481427268	0.903	0.475	0	DP(P)	thymocyte_subset
CDC25B	0	1.0047690969248937	0.638	0.111	0	DP(P)	thymocyte_subset
RNASEH2A	0	1.0040004738271802	0.645	0.057	0	DP(P)	thymocyte_subset
RFC4	0	1.002683844741608	0.649	0.065	0	DP(P)	thymocyte_subset
MIF	0	1.0001860009576382	0.88	0.589	0	DP(P)	thymocyte_subset
KIF20A	0	0.9995748164182474	0.408	0.004	0	DP(P)	thymocyte_subset
SNRPF	0	0.9933618513374374	0.85	0.321	0	DP(P)	thymocyte_subset
NUDT1	0	0.9903696861652627	0.783	0.171	0	DP(P)	thymocyte_subset
RACGAP1	0	0.9883042659406396	0.521	0.024	0	DP(P)	thymocyte_subset
NCL	0	0.9874542968860895	0.97	0.64	0	DP(P)	thymocyte_subset
SNRPE	0	0.9765080516727758	0.812	0.288	0	DP(P)	thymocyte_subset
YWHAE	0	0.9744226543387788	0.877	0.295	0	DP(P)	thymocyte_subset
KIF23	0	0.9713090087834926	0.429	0.005	0	DP(P)	thymocyte_subset
LSM5	0	0.9641890572040799	0.857	0.292	0	DP(P)	thymocyte_subset
CKAP2	0	0.9609991860643934	0.614	0.095	0	DP(P)	thymocyte_subset
SAC3D1	0	0.9575543861088002	0.616	0.059	0	DP(P)	thymocyte_subset
HNRNPR	0	0.9572134736729725	0.929	0.384	0	DP(P)	thymocyte_subset
TPI1	0	0.9538847603350193	0.877	0.392	0	DP(P)	thymocyte_subset
HNRNPA3	0	0.9492285612706737	0.967	0.571	0	DP(P)	thymocyte_subset
SYNE2	0	0.9467494186400555	0.623	0.116	0	DP(P)	thymocyte_subset
TXN	0	0.9460106855777788	0.907	0.481	0	DP(P)	thymocyte_subset
COX5A	0	0.9444792843881711	0.879	0.385	0	DP(P)	thymocyte_subset
PXMP2	0	0.9428390227497059	0.606	0.046	0	DP(P)	thymocyte_subset
NCAPD2	0	0.9422045857417332	0.585	0.064	0	DP(P)	thymocyte_subset
YEATS4	0	0.9398603137682816	0.641	0.061	0	DP(P)	thymocyte_subset
ANAPC11	0	0.9385081832265956	0.853	0.304	0	DP(P)	thymocyte_subset
CCT5	0	0.9355720882752396	0.824	0.256	0	DP(P)	thymocyte_subset
PSMB2	0	0.9344359008061232	0.855	0.271	0	DP(P)	thymocyte_subset
CDC6	0	0.93101781264021	0.497	0.01	0	DP(P)	thymocyte_subset
FAM111B	0	0.9277995861563446	0.463	0.009	0	DP(P)	thymocyte_subset
PGAM1	0	0.9273525187410934	0.84	0.305	0	DP(P)	thymocyte_subset
C21orf58	0	0.9271217083778005	0.478	0.016	0	DP(P)	thymocyte_subset
BANF1	0	0.9265585191009049	0.879	0.368	0	DP(P)	thymocyte_subset
ODC1	0	0.9220842251096518	0.684	0.14	0	DP(P)	thymocyte_subset
PTGES3	0	0.9197835915761019	0.937	0.482	0	DP(P)	thymocyte_subset
HNRNPD	0	0.9170313533528742	0.853	0.284	0	DP(P)	thymocyte_subset
SRSF3	0	0.9129414084386087	0.95	0.529	0	DP(P)	thymocyte_subset
HSPB11	0	0.9119454825509519	0.713	0.148	0	DP(P)	thymocyte_subset
E2F2	0	0.9085611050949913	0.565	0.028	0	DP(P)	thymocyte_subset
CENPA	0	0.9078002649025483	0.381	0.004	0	DP(P)	thymocyte_subset
HIST1H2AH	0	0.9067111055200332	0.352	0.015	0	DP(P)	thymocyte_subset
C12orf75	0	0.9062570907262173	0.747	0.153	0	DP(P)	thymocyte_subset
DEPDC1B	0	0.9023237197892708	0.449	0.009	0	DP(P)	thymocyte_subset
BRCA2	0	0.8996830194637889	0.471	0.016	0	DP(P)	thymocyte_subset
PBK	0	0.8980322086960226	0.468	0.004	0	DP(P)	thymocyte_subset
SAE1	0	0.8963390282440551	0.719	0.148	0	DP(P)	thymocyte_subset
C19orf48	0	0.894075503410829	0.62	0.094	0	DP(P)	thymocyte_subset
CBX5	0	0.8908158396294124	0.778	0.172	0	DP(P)	thymocyte_subset
DTL	0	0.8891598305771661	0.478	0.011	0	DP(P)	thymocyte_subset
ATAD5	0	0.8881439920079465	0.532	0.032	0	DP(P)	thymocyte_subset
RHEB	0	0.8852114930035955	0.761	0.178	0	DP(P)	thymocyte_subset
SMC3	0	0.8846218084964528	0.832	0.242	0	DP(P)	thymocyte_subset
NCAPD3	0	0.8818926506904552	0.563	0.053	0	DP(P)	thymocyte_subset
HIST1H2BH	0	0.8803610874528867	0.434	0.021	0	DP(P)	thymocyte_subset
MTHFD1	0	0.8746043240282521	0.577	0.053	0	DP(P)	thymocyte_subset
BUB1B	0	0.8738612639975187	0.434	0.007	0	DP(P)	thymocyte_subset
VRK1	0	0.8735636193032098	0.693	0.093	0	DP(P)	thymocyte_subset
HIST1H1D	0	0.873348582118314	0.64	0.262	0	DP(P)	thymocyte_subset
RAD51	0	0.8728409740388592	0.506	0.01	0	DP(P)	thymocyte_subset
EIF5A	0	0.8724461421466803	0.87	0.424	0	DP(P)	thymocyte_subset
HMGN1	0	0.8722414398506166	0.966	0.663	0	DP(P)	thymocyte_subset
CENPH	0	0.8702477202515304	0.583	0.044	0	DP(P)	thymocyte_subset
NCAPG2	0	0.8660343749775137	0.474	0.013	0	DP(P)	thymocyte_subset
SNRPA	0	0.8657508905487217	0.803	0.256	0	DP(P)	thymocyte_subset
DSCC1	0	0.8654058974203754	0.5	0.009	0	DP(P)	thymocyte_subset
CDCA4	0	0.8624073341315328	0.575	0.047	0	DP(P)	thymocyte_subset
BRCA1	0	0.8607281775597352	0.475	0.014	0	DP(P)	thymocyte_subset
GGH	0	0.8591956540804745	0.517	0.015	0	DP(P)	thymocyte_subset
CALM3	0	0.8581574582944032	0.898	0.453	0	DP(P)	thymocyte_subset
CTNNAL1	0	0.854289043593216	0.51	0.023	0	DP(P)	thymocyte_subset
CHCHD2	0	0.8483263053652212	0.957	0.726	0	DP(P)	thymocyte_subset
ECT2	0	0.8464433065154929	0.396	0.012	0	DP(P)	thymocyte_subset
ORC6	0	0.8458021591848888	0.515	0.018	0	DP(P)	thymocyte_subset
SMPD3	0	0.8450395978840832	0.835	0.248	0	DP(P)	thymocyte_subset
TTK	0	0.8403323672989891	0.56	0.049	0	DP(P)	thymocyte_subset
RBBP7	0	0.8387983100517149	0.82	0.229	0	DP(P)	thymocyte_subset
TCF19	0	0.8382974144053592	0.508	0.019	0	DP(P)	thymocyte_subset
NPM1	0	0.8376226873150223	0.96	0.794	0	DP(P)	thymocyte_subset
FAM111A	0	0.8373514052881154	0.653	0.132	0	DP(P)	thymocyte_subset
SMC1A	0	0.8367104917845444	0.752	0.181	0	DP(P)	thymocyte_subset
MELK	0	0.8361519498843146	0.444	0.007	0	DP(P)	thymocyte_subset
ATP5MC3	0	0.8361395590663339	0.941	0.601	0	DP(P)	thymocyte_subset
CDK4	0	0.8339077370868081	0.655	0.144	0	DP(P)	thymocyte_subset
MRPL51	0	0.8334497200100777	0.834	0.296	0	DP(P)	thymocyte_subset
HPRT1	0	0.8256530966753136	0.725	0.164	0	DP(P)	thymocyte_subset
ESCO2	0	0.8246331864365875	0.415	0.006	0	DP(P)	thymocyte_subset
NAA38	0	0.8217342330816024	0.752	0.183	0	DP(P)	thymocyte_subset
HNRNPU	0	0.8188333435295228	0.951	0.515	0	DP(P)	thymocyte_subset
SKA3	0	0.818502013426249	0.483	0.007	0	DP(P)	thymocyte_subset
RAD54L	0	0.8181505095448003	0.453	0.006	0	DP(P)	thymocyte_subset
SRSF7	0	0.8172213608284251	0.927	0.483	0	DP(P)	thymocyte_subset
UQCRQ	0	0.8143596744302801	0.853	0.382	0	DP(P)	thymocyte_subset
PPA1	0	0.8138447598305386	0.714	0.247	0	DP(P)	thymocyte_subset
CHAF1A	0	0.8136584637128719	0.498	0.02	0	DP(P)	thymocyte_subset
TUBG1	0	0.8134946865072126	0.545	0.037	0	DP(P)	thymocyte_subset
ATP5F1B	0	0.811654656062236	0.956	0.591	0	DP(P)	thymocyte_subset
RPL39L	0	0.80858212999636	0.553	0.038	0	DP(P)	thymocyte_subset
DIAPH3	0	0.8078425043545336	0.422	0.007	0	DP(P)	thymocyte_subset
RBBP8	0	0.8067003255495662	0.519	0.04	0	DP(P)	thymocyte_subset
HMGN5	0	0.8060644784724611	0.582	0.049	0	DP(P)	thymocyte_subset
WDR76	0	0.8030597773997126	0.483	0.028	0	DP(P)	thymocyte_subset
RFC5	0	0.8020084324770099	0.569	0.046	0	DP(P)	thymocyte_subset
AHCY	0	0.8011808962109166	0.579	0.102	0	DP(P)	thymocyte_subset
RBBP4	0	0.7987880589961289	0.911	0.442	0	DP(P)	thymocyte_subset
SNRPC	0	0.7981883087406607	0.827	0.289	0	DP(P)	thymocyte_subset
SET	0	0.7947373686040033	0.876	0.399	0	DP(P)	thymocyte_subset
CCNF	0	0.7924863593726699	0.39	0.011	0	DP(P)	thymocyte_subset
ACOT7	0	0.791006989713179	0.53	0.033	0	DP(P)	thymocyte_subset
MYC	0	0.7905750167256342	0.481	0.112	0	DP(P)	thymocyte_subset
CDK2	0	0.7896762189656258	0.563	0.052	0	DP(P)	thymocyte_subset
HIST1H2BF	0	0.788636974474003	0.278	0.043	0	DP(P)	thymocyte_subset
FDPS	0	0.7870240634168364	0.79	0.208	0	DP(P)	thymocyte_subset
HES4	0	0.785889700909801	0.404	0.039	0	DP(P)	thymocyte_subset
ARL6IP6	0	0.7853821629365899	0.678	0.126	0	DP(P)	thymocyte_subset
RFC3	0	0.782922556845684	0.51	0.025	0	DP(P)	thymocyte_subset
CCT2	0	0.7808920446059457	0.855	0.332	0	DP(P)	thymocyte_subset
CCNE2	0	0.780770038417539	0.382	0.007	0	DP(P)	thymocyte_subset
MZT2B	0	0.7771987960163608	0.769	0.218	0	DP(P)	thymocyte_subset
TOMM5	0	0.7752701082261213	0.792	0.273	0	DP(P)	thymocyte_subset
SLC25A3	0	0.7751310217124914	0.94	0.561	0	DP(P)	thymocyte_subset
CHEK1	0	0.7716603589168656	0.49	0.017	0	DP(P)	thymocyte_subset
TIMELESS	0	0.7712715820845287	0.485	0.027	0	DP(P)	thymocyte_subset
TALDO1	0	0.7712377757562014	0.876	0.351	0	DP(P)	thymocyte_subset
DLEU2	0	0.7695019627869296	0.595	0.075	0	DP(P)	thymocyte_subset
PSMC3	0	0.7693919854527626	0.785	0.215	0	DP(P)	thymocyte_subset
EIF4A1	0	0.7647728065323389	0.943	0.64	0	DP(P)	thymocyte_subset
COX17	0	0.7557774649160077	0.772	0.214	0	DP(P)	thymocyte_subset
TRA2B	0	0.7557581817431089	0.89	0.368	0	DP(P)	thymocyte_subset
ARHGAP11A	0	0.7555970986449198	0.393	0.014	0	DP(P)	thymocyte_subset
CBX3	0	0.7541118085394678	0.93	0.493	0	DP(P)	thymocyte_subset
ANP32A	0	0.753135899332225	0.913	0.438	0	DP(P)	thymocyte_subset
CKAP5	0	0.7528947838996404	0.501	0.072	0	DP(P)	thymocyte_subset
LSM3	0	0.7528794678766277	0.812	0.274	0	DP(P)	thymocyte_subset
RAD51C	0	0.7491803365677241	0.625	0.091	0	DP(P)	thymocyte_subset
CCDC167	0	0.7484427895192304	0.733	0.17	0	DP(P)	thymocyte_subset
CFL1	0	0.7473002013389674	0.989	0.876	0	DP(P)	thymocyte_subset
NDUFA6	0	0.7455880598738729	0.796	0.264	0	DP(P)	thymocyte_subset
POLD2	0	0.7450823517011749	0.664	0.134	0	DP(P)	thymocyte_subset
TFDP1	0	0.7447538886917825	0.566	0.065	0	DP(P)	thymocyte_subset
COX6A1	0	0.7436616597033368	0.957	0.646	0	DP(P)	thymocyte_subset
MCM10	0	0.7429230735272262	0.436	0.007	0	DP(P)	thymocyte_subset
ANAPC15	0	0.7412812242261846	0.741	0.182	0	DP(P)	thymocyte_subset
OIP5	0	0.7381640038683907	0.46	0.011	0	DP(P)	thymocyte_subset
SLC29A1	0	0.7380361610729047	0.774	0.153	0	DP(P)	thymocyte_subset
MYBL2	0	0.7348820891695641	0.447	0.009	0	DP(P)	thymocyte_subset
UBB	0	0.7331868487104161	0.945	0.696	0	DP(P)	thymocyte_subset
SUPT16H	0	0.7326782433028175	0.665	0.152	0	DP(P)	thymocyte_subset
YWHAH	0	0.7284303531492642	0.653	0.109	0	DP(P)	thymocyte_subset
RUVBL2	0	0.7280443783315449	0.684	0.133	0	DP(P)	thymocyte_subset
AURKA	0	0.7275319312564275	0.338	0.008	0	DP(P)	thymocyte_subset
CCT6A	0	0.7275232059085284	0.794	0.274	0	DP(P)	thymocyte_subset
KIF4A	0	0.7275057802506509	0.355	0.006	0	DP(P)	thymocyte_subset
KNSTRN	0	0.7219869120611762	0.371	0.018	0	DP(P)	thymocyte_subset
NDUFB6	0	0.7212085766843197	0.822	0.295	0	DP(P)	thymocyte_subset
[truncated: 5,065 more rows]
