# Supplementary material for: Multimodal human thymic profiling reveals trajectories and cellular milieu for T agonist selection
Source: Front Immunol. 2023 Jan 20;13:1092028. doi: 10.3389/fimmu.2022.1092028 (PMC9895842; doi:10.3389/fimmu.2022.1092028)
Supplement: Supplementary file 5 [file DataSheet_5.csv]

gene	p_val	avg_log2FC	pct.1	pct.2	p_val_adj	cluster	dataset
JCHAIN	0	4.802834565316525	0.966	0.045	0	pDC	DC_subset
GZMB	0	4.7862676654525815	0.938	0.023	0	pDC	DC_subset
LILRA4	0	3.713154074572396	0.953	0.044	0	pDC	DC_subset
PLD4	0	3.5279486533826137	0.962	0.149	0	pDC	DC_subset
ITM2C	0	3.4225121879623464	0.966	0.274	0	pDC	DC_subset
ALOX5AP	0	3.3693100545223817	0.946	0.151	0	pDC	DC_subset
LTB	1.9757313750318518e-304	3.2515445174028264	0.935	0.359	5.260582359159809e-300	pDC	DC_subset
IRF7	0	3.1918521804083806	0.973	0.505	0	pDC	DC_subset
PLAC8	0	3.0565720812638193	0.938	0.178	0	pDC	DC_subset
TCL1A	2.03306101873208e-250	3.01672398747436	0.52	0.022	5.413228268476036e-246	pDC	DC_subset
TCF4	0	2.93875919216643	0.957	0.262	0	pDC	DC_subset
MZB1	0	2.7297974656359165	0.929	0.094	0	pDC	DC_subset
IL3RA	0	2.681263927624039	0.921	0.063	0	pDC	DC_subset
PTCRA	0	2.5690654804830615	0.822	0.046	0	pDC	DC_subset
GPR183	9.492534984037892e-194	2.5352803462899827	0.864	0.424	2.5274823648499292e-189	pDC	DC_subset
C12orf75	0	2.522971943437236	0.875	0.113	0	pDC	DC_subset
TPM2	0	2.476286435829796	0.827	0.048	0	pDC	DC_subset
APP	0	2.455220825743825	0.935	0.275	0	pDC	DC_subset
SELL	0	2.4281755569081502	0.948	0.257	0	pDC	DC_subset
CCDC50	0	2.3873179855695095	0.931	0.319	0	pDC	DC_subset
IFI44L	0	2.378477414918414	0.922	0.179	0	pDC	DC_subset
SCT	0	2.352833962640224	0.783	0.02	0	pDC	DC_subset
PPP1R14B	7.517855274654567e-308	2.333609019411467	0.833	0.197	2.001704145429525e-303	pDC	DC_subset
UGCG	0	2.313053146406062	0.911	0.197	0	pDC	DC_subset
CLEC4C	0	2.307021540996593	0.885	0.053	0	pDC	DC_subset
CLIC3	0	2.3040360455075333	0.746	0.07	0	pDC	DC_subset
CYB561A3	0	2.2604900258479543	0.92	0.256	0	pDC	DC_subset
SMPD3	0	2.256196335545429	0.87	0.068	0	pDC	DC_subset
NIBAN3	0	2.243776916657643	0.833	0.024	0	pDC	DC_subset
LINC00996	0	2.2041264860270124	0.742	0.013	0	pDC	DC_subset
DERL3	0	2.1735444260882155	0.824	0.03	0	pDC	DC_subset
MYBL2	0	2.1399501586774314	0.68	0.042	0	pDC	DC_subset
MAP1A	0	2.1381697073684283	0.834	0.039	0	pDC	DC_subset
LDLRAD4	1.4860039860915346e-188	2.1275476056241587	0.756	0.27	3.95663421336732e-184	pDC	DC_subset
RNASE6	0	2.1256721526549356	0.901	0.239	0	pDC	DC_subset
HERPUD1	2.5985735120437272e-266	2.110407216527876	0.952	0.495	6.918961833167628e-262	pDC	DC_subset
LILRB4	0	2.1007796899502167	0.863	0.094	0	pDC	DC_subset
LRRC26	0	2.0621126601398636	0.744	0.038	0	pDC	DC_subset
LIME1	0	2.0238195930071035	0.84	0.1	0	pDC	DC_subset
SPIB	1.2059529287102094e-288	1.97328779866077	0.923	0.274	3.2109702679838033e-284	pDC	DC_subset
ZFAT	0	1.9625290214729127	0.783	0.032	0	pDC	DC_subset
PLVAP	0	1.9407916479460203	0.725	0.036	0	pDC	DC_subset
ZFP36L2	2.1844219052879095e-164	1.9110298248509447	0.887	0.431	5.816241765019588e-160	pDC	DC_subset
BCL11A	1.213202443250954e-305	1.907219053484725	0.869	0.216	3.2302728253999896e-301	pDC	DC_subset
GAS6	0	1.9056775786376274	0.86	0.191	0	pDC	DC_subset
BLNK	0	1.9009417501245542	0.805	0.069	0	pDC	DC_subset
SLC7A5	4.3645587337361166e-274	1.8743123651653213	0.773	0.153	1.1621074084445784e-269	pDC	DC_subset
CTSC	1.5829567935820072e-229	1.8737080594398487	0.948	0.543	4.214780758591452e-225	pDC	DC_subset
PLP2	2.6387080901571583e-268	1.8365098133222832	0.917	0.382	7.02582416085245e-264	pDC	DC_subset
RAC2	2.4788111293537368e-259	1.8346367427612167	0.914	0.365	6.60008251301726e-255	pDC	DC_subset
CTSB	7.384319001157848e-243	1.8211153045129922	0.935	0.501	1.9661487772482888e-238	pDC	DC_subset
TSPAN13	7.563868664113331e-227	1.7745955330323082	0.918	0.443	2.0139556705068155e-222	pDC	DC_subset
SPCS1	1.720384058053115e-249	1.7560276006711788	0.946	0.701	4.580694592972224e-245	pDC	DC_subset
HSP90B1	3.7874622642850427e-211	1.7497015484541052	0.962	0.673	1.0084497024885354e-206	pDC	DC_subset
MX1	1.5897278540578567e-214	1.7238014632284624	0.935	0.444	4.232809384214449e-210	pDC	DC_subset
CD99	7.116725143044414e-237	1.7216950002599989	0.929	0.472	1.8948992365870054e-232	pDC	DC_subset
TLR9	0	1.713804347328145	0.709	0.015	0	pDC	DC_subset
LAMP5	0	1.691276648079568	0.626	0.021	0	pDC	DC_subset
CXCR4	4.258505006589144e-134	1.6614187182311966	0.864	0.508	1.1338695430544256e-129	pDC	DC_subset
SLC15A4	0	1.6591894147741748	0.763	0.1	0	pDC	DC_subset
CD36	2.591492618677575e-227	1.602967129285244	0.677	0.113	6.900108246490911e-223	pDC	DC_subset
TRAF4	1.6346176246086197e-251	1.599880662733828	0.733	0.144	4.352332887282911e-247	pDC	DC_subset
IGHM	0	1.582069408233125	0.702	0.039	0	pDC	DC_subset
AREG	9.152792351802664e-86	1.5791377889768983	0.479	0.14	2.437022491590977e-81	pDC	DC_subset
ERN1	3.840586539723326e-254	1.5728713264977237	0.716	0.126	1.0225945720667328e-249	pDC	DC_subset
CXCR3	8.933717184156775e-207	1.5537613890160271	0.77	0.223	2.378691537453583e-202	pDC	DC_subset
ARL4C	7.877919941837458e-178	1.5421872420162692	0.847	0.386	2.0975749637136416e-173	pDC	DC_subset
ERP29	2.3770180860724305e-228	1.5385973580894459	0.942	0.596	6.329048355976453e-224	pDC	DC_subset
PTPRS	0	1.5384349388709622	0.658	0.025	0	pDC	DC_subset
RPS6KA4	2.2383937141786957e-218	1.5285606787151704	0.838	0.326	5.959947103372195e-214	pDC	DC_subset
SEL1L3	5.823855445641077e-294	1.5241762284124691	0.694	0.072	1.550659750956393e-289	pDC	DC_subset
CYBB	4.1719498318249915e-243	1.5166104768685902	0.851	0.191	1.1108233622217222e-238	pDC	DC_subset
SERPINF1	2.7007545301615056e-171	1.5007859494992917	0.917	0.609	7.191029012008025e-167	pDC	DC_subset
RNASET2	2.789652931752524e-222	1.4959158924611136	0.956	0.579	7.42772989608427e-218	pDC	DC_subset
RAB11FIP1	1.7579156990931646e-172	1.4802977396455792	0.817	0.341	4.68062634040546e-168	pDC	DC_subset
CCDC186	3.381251588747956e-222	1.4763860888237872	0.708	0.158	9.002920480200308e-218	pDC	DC_subset
IRF8	4.375277026725589e-187	1.4640462953862272	0.968	0.637	1.1649612611359553e-182	pDC	DC_subset
OFD1	2.9664195424093906e-173	1.4509213648157768	0.796	0.338	7.898388673619244e-169	pDC	DC_subset
FCHSD2	2.028184000188502e-176	1.4505907103230218	0.904	0.444	5.400242718901906e-172	pDC	DC_subset
IRF4	7.817635037586863e-110	1.4499053166943678	0.601	0.207	2.081523505107878e-105	pDC	DC_subset
FCER1G	1.1441941928884742e-187	1.4363622686318216	0.923	0.385	3.0465314579848516e-183	pDC	DC_subset
ZNF331	1.1030667691544794e-70	1.4264993711837772	0.46	0.167	2.937025579550717e-66	pDC	DC_subset
NPC2	1.4884182883650064e-187	1.4263471402542418	0.946	0.756	3.963062534600666e-183	pDC	DC_subset
MEF2C	1.2910447115374705e-207	1.425659364924852	0.783	0.239	3.437535648939669e-203	pDC	DC_subset
IDH3A	8.346140184424149e-209	1.4251829800800127	0.792	0.274	2.222243285504774e-204	pDC	DC_subset
SELENOS	1.700721625479702e-180	1.4250429354330714	0.857	0.424	4.5283414000022544e-176	pDC	DC_subset
OAS1	6.642061807227572e-223	1.4197272540954007	0.767	0.194	1.7685153767924133e-218	pDC	DC_subset
SIDT1	1.2627270842920357e-291	1.4136607878494118	0.629	0.04	3.3621371346359744e-287	pDC	DC_subset
SIT1	1.681661416897527e-240	1.4121974239312378	0.667	0.101	4.477591688631355e-236	pDC	DC_subset
CD7	2.392400260313532e-173	1.4060051499616373	0.593	0.115	6.37000493311081e-169	pDC	DC_subset
ST6GALNAC4	4.326162880615386e-276	1.403406677042489	0.707	0.102	1.1518841285926527e-271	pDC	DC_subset
SLC44A2	3.0598512070768095e-272	1.385432154995213	0.693	0.091	8.147159823962714e-268	pDC	DC_subset
CREM	2.0297928109816022e-63	1.375268499518826	0.449	0.176	5.404526338519614e-59	pDC	DC_subset
CYBA	1.904628477820988e-184	1.368382168309564	0.961	0.703	5.071263785046163e-180	pDC	DC_subset
PACSIN1	0	1.3668275014992963	0.621	0.011	0	pDC	DC_subset
PPIB	1.2758303390141728e-193	1.357397215457588	0.975	0.782	3.3970258606591367e-189	pDC	DC_subset
BTG2	1.6649797707147088e-118	1.3549047675304835	0.816	0.415	4.4331751375049835e-114	pDC	DC_subset
B4GALT1	4.32807342044332e-158	1.350325232921303	0.643	0.186	1.1523928289272383e-153	pDC	DC_subset
PRMT9	4.1568227564631667e-181	1.3502230221714888	0.663	0.163	1.1067956271358827e-176	pDC	DC_subset
RASD1	4.5411034991050855e-126	1.3407868805711327	0.316	0.023	1.20911421767172e-121	pDC	DC_subset
TNFRSF21	1.6652521629817093e-265	1.3402895444255334	0.685	0.091	4.433900409155099e-261	pDC	DC_subset
LGMN	2.900203144337981e-163	1.3348781601394852	0.874	0.42	7.722080892114309e-159	pDC	DC_subset
AC007381.1	0	1.3301072648892291	0.594	0.013	0	pDC	DC_subset
CD164	3.077407608911278e-175	1.319150893343809	0.892	0.493	8.193905499487169e-171	pDC	DC_subset
CD68	3.6766930921635983e-177	1.3169323838921896	0.84	0.324	9.789563027194797e-173	pDC	DC_subset
SEC61B	1.8788707795987426e-200	1.3059681971278785	0.964	0.852	5.002681337759612e-196	pDC	DC_subset
CNPY3	5.315388573075052e-179	1.2984341173438239	0.9	0.55	1.4152753614669633e-174	pDC	DC_subset
MPEG1	1.0944684848749752e-166	1.2877291526765153	0.918	0.405	2.914131787828109e-162	pDC	DC_subset
GPX7	1.8899808439912217e-300	1.286588643908375	0.66	0.051	5.032262995211027e-296	pDC	DC_subset
TSPYL2	1.8407430644973865e-106	1.2814949121413735	0.486	0.134	4.901162483530741e-102	pDC	DC_subset
ZFP36	3.326807886170635e-113	1.273260351202122	0.943	0.664	8.857958677717933e-109	pDC	DC_subset
RUNX2	2.317868112611003e-239	1.268000173681774	0.624	0.071	6.171555636638057e-235	pDC	DC_subset
SOX4	2.1831843703272196e-69	1.259761242030303	0.671	0.37	5.812946704433255e-65	pDC	DC_subset
HRH2	3.7343370613064677e-152	1.2518411001885443	0.604	0.15	9.943045859434601e-148	pDC	DC_subset
CD2AP	3.062657517154713e-203	1.2431894321589412	0.696	0.163	8.154631905176139e-199	pDC	DC_subset
UBE2J1	6.223997512908554e-165	1.2380738656475967	0.821	0.391	1.6572015777870317e-160	pDC	DC_subset
TNFSF13	1.0867171553375887e-178	1.23347293794889	0.703	0.191	2.8934930978018634e-174	pDC	DC_subset
SLC20A1	1.6329958934360311e-121	1.2277736637536265	0.76	0.347	4.3480148658627764e-117	pDC	DC_subset
NUCB2	1.9961141753098982e-203	1.2275426605005335	0.72	0.164	5.314853603180135e-199	pDC	DC_subset
SUSD1	7.376365607981715e-226	1.2257909254696346	0.564	0.057	1.9640311067812116e-221	pDC	DC_subset
RRBP1	2.0917644392396873e-119	1.2242268821939286	0.686	0.286	5.569531995919591e-115	pDC	DC_subset
CARD11	9.764311673775326e-253	1.2135485679694895	0.608	0.06	2.5998456262594183e-248	pDC	DC_subset
GAPT	5.963532646945149e-216	1.2064371253164263	0.59	0.075	1.5878502025756153e-211	pDC	DC_subset
RNF149	1.1039276241300453e-140	1.2038075900031782	0.855	0.432	2.9393176920086585e-136	pDC	DC_subset
SLC3A2	2.0754843716669714e-150	1.1984906749856217	0.755	0.309	5.526184688000478e-146	pDC	DC_subset
P4HB	4.0312007830970134e-151	1.1891959171774817	0.909	0.574	1.0733475205074108e-146	pDC	DC_subset
DHRS7	1.6092410940550363e-155	1.1815566180129453	0.808	0.401	4.28476533703094e-151	pDC	DC_subset
CD53	2.9652705729412534e-154	1.1814832266639759	0.86	0.433	7.895329427513381e-150	pDC	DC_subset
NPC1	3.1946528227348003e-239	1.172592260504184	0.543	0.036	8.506082605813679e-235	pDC	DC_subset
NR4A3	3.607091183309201e-39	1.1669074142659563	0.442	0.237	9.604240984679078e-35	pDC	DC_subset
SSR4	3.4446486984931035e-166	1.1637470712426359	0.938	0.761	9.171721624607737e-162	pDC	DC_subset
RGS2	2.4380463208679266e-24	1.1580727941266953	0.591	0.475	6.491542133942941e-20	pDC	DC_subset
POLB	7.958098052660322e-192	1.1542814924406712	0.624	0.125	2.1189231875013375e-187	pDC	DC_subset
BLK	3.7390454430049256e-244	1.1469759397668464	0.553	0.037	9.955582396544916e-240	pDC	DC_subset
SEPTIN1	2.8107211308387343e-170	1.1341864464407758	0.722	0.228	7.483826082971214e-166	pDC	DC_subset
MYL12A	2.693451541250925e-165	1.1291152307991599	0.958	0.854	7.171584073734714e-161	pDC	DC_subset
OPN3	3.174735202947985e-207	1.1271583597221109	0.54	0.061	8.453049951369304e-203	pDC	DC_subset
PAG1	5.124122878490869e-181	1.1249376232199388	0.595	0.111	1.3643489576269788e-176	pDC	DC_subset
SMIM5	2.4434227393460526e-264	1.122741068718235	0.507	0.009	6.505857385782799e-260	pDC	DC_subset
ZC3HAV1	4.87822118506195e-66	1.1191275273771129	0.594	0.307	1.2988751727345949e-61	pDC	DC_subset
STAT1	9.036057811935464e-117	1.1172197686716487	0.853	0.472	2.4059407530059365e-112	pDC	DC_subset
CYTH4	1.2847690364000636e-152	1.1155630760410349	0.664	0.21	3.420826036318809e-148	pDC	DC_subset
IGKC	3.1506986551383137e-184	1.1009261329901023	0.512	0.056	8.389050239171274e-180	pDC	DC_subset
VAMP8	5.040256702239252e-141	1.0989248213201206	0.92	0.709	1.3420187495382231e-136	pDC	DC_subset
NAPA	3.027309850906563e-148	1.0955392030843831	0.881	0.548	8.060515209023815e-144	pDC	DC_subset
EIF4A3	2.262375088718501e-92	1.094303496263012	0.728	0.401	6.023799911221881e-88	pDC	DC_subset
PARP10	1.778115818397644e-163	1.0925305950918958	0.709	0.244	4.734411178065567e-159	pDC	DC_subset
IFIT2	1.4268327434711341e-62	1.0908752959211299	0.379	0.119	3.7990848627662416e-58	pDC	DC_subset
PPP1R15A	1.1951344303152291e-101	1.0843557605767342	0.888	0.563	3.182164934157329e-97	pDC	DC_subset
IRF2BP2	8.968636689136044e-113	1.0826613605111621	0.719	0.345	2.387989204849363e-108	pDC	DC_subset
P2RY6	2.547488773913204e-108	1.078495999906075	0.645	0.253	6.782943609421298e-104	pDC	DC_subset
GPR65	2.5119356897614818e-74	1.077371112146527	0.615	0.31	6.688279967558921e-70	pDC	DC_subset
TGFBR2	8.678868117166008e-158	1.073977363669017	0.645	0.174	2.3108354248766212e-153	pDC	DC_subset
SULF2	6.178589340994675e-155	1.070549375176893	0.68	0.213	1.645111197933242e-150	pDC	DC_subset
UNC93B1	3.9331700400162597e-150	1.0651293989249946	0.651	0.207	1.0472458548547294e-145	pDC	DC_subset
TRIM22	7.960586315923422e-125	1.0599297273922217	0.848	0.462	2.1195857124777705e-120	pDC	DC_subset
LINC02812	3.289007486672004e-184	1.0586502827266844	0.497	0.058	8.757311334012877e-180	pDC	DC_subset
IGF2R	1.5374020700915378e-150	1.0562591473816747	0.606	0.158	4.0934867518257285e-146	pDC	DC_subset
SLA2	2.1556496310034646e-253	1.0554508909658007	0.525	0.022	5.739632707509825e-249	pDC	DC_subset
PDIA4	7.467782997497724e-119	1.04988634242829	0.748	0.355	1.988371900913744e-114	pDC	DC_subset
AFF3	5.156211550691332e-151	1.046319584879368	0.63	0.18	1.372892887487074e-146	pDC	DC_subset
BST2	1.1971102707176687e-131	1.0444693280553943	0.939	0.779	3.1874258068128646e-127	pDC	DC_subset
EZR	5.988322360434295e-23	1.043790970103577	0.673	0.521	1.5944507116892356e-18	pDC	DC_subset
CLN8	1.0600046938036926e-163	1.041610592902387	0.519	0.088	2.822368497721712e-159	pDC	DC_subset
SMC6	2.261462569349168e-130	1.039402586755638	0.598	0.171	6.021370237149094e-126	pDC	DC_subset
CD300A	9.695809990335848e-193	1.0393449765244978	0.651	0.122	2.581606368026823e-188	pDC	DC_subset
LYN	2.6754944888972556e-118	1.0373693612873685	0.818	0.472	7.123771626137833e-114	pDC	DC_subset
CXorf21	2.8807776254337307e-99	1.0318759935091215	0.53	0.179	7.670358505479852e-95	pDC	DC_subset
LAIR1	6.491158958830776e-193	1.0315015975837858	0.623	0.107	1.7283359843782824e-188	pDC	DC_subset
PNOC	2.952373003387603e-149	1.021669916889004	0.384	0.031	7.860988358819832e-145	pDC	DC_subset
CTSD	9.908445401234515e-116	1.011713553063811	0.747	0.349	2.638222672532702e-111	pDC	DC_subset
TLR7	1.0830963467331212e-227	1.0108934588394414	0.501	0.027	2.8838523328116086e-223	pDC	DC_subset
YPEL5	4.49746857162784e-75	1.0097012636504858	0.817	0.573	1.1974959818816287e-70	pDC	DC_subset
IGFLR1	3.2523805938786343e-136	1.0083125475783246	0.917	0.589	8.659788569261252e-132	pDC	DC_subset
SP110	3.9626452323276264e-116	1.0077625797301248	0.799	0.426	1.0550939195595538e-111	pDC	DC_subset
TMEM109	7.762700458288287e-137	1.0074343841557765	0.713	0.278	2.0668966240238395e-132	pDC	DC_subset
AEBP1	2.4969329191819044e-202	1.0026421021074476	0.47	0.031	6.6483335906137384e-198	pDC	DC_subset
DCK	1.729142808541488e-133	1.0024991128592107	0.796	0.376	4.604015642022566e-129	pDC	DC_subset
DAB2	4.426382218296595e-155	1.0005569359709432	0.524	0.095	1.1785685294436514e-150	pDC	DC_subset
NAPSA	3.8762114488062966e-106	0.9955479477003333	0.838	0.402	1.0320800603591645e-101	pDC	DC_subset
PAXX	1.6147706457487272e-92	0.9944828213150128	0.809	0.54	4.299488321370561e-88	pDC	DC_subset
GRAMD1B	1.0706886324200286e-181	0.9911091515697769	0.503	0.058	2.8508155526815682e-177	pDC	DC_subset
NEK8	2.507434807535997e-173	0.989941505502595	0.414	0.028	6.676295918545346e-169	pDC	DC_subset
CD4	2.269125269544126e-87	0.9888920210828798	0.782	0.462	6.04177294268819e-83	pDC	DC_subset
CXXC5	6.797882625493647e-155	0.9864098296437815	0.564	0.122	1.8100042278639386e-150	pDC	DC_subset
IFNAR2	2.8476939750531537e-133	0.9862823087875962	0.665	0.237	7.582269977976527e-129	pDC	DC_subset
TRAM1	9.427739146942064e-106	0.9847760855975045	0.813	0.456	2.5102298252647938e-101	pDC	DC_subset
TM9SF2	1.347353568238709e-106	0.98278211954305	0.764	0.397	3.587463610792386e-102	pDC	DC_subset
SEC61G	7.298887593632215e-103	0.9805545032422822	0.852	0.65	1.9434018106805137e-98	pDC	DC_subset
ATP6V0C	1.8849970936249295e-128	0.9748970861874042	0.916	0.693	5.018993261485737e-124	pDC	DC_subset
EPHB1	8.465454940211107e-225	0.9745546301157959	0.459	0.014	2.2540120323806096e-220	pDC	DC_subset
ISG15	4.259200510111018e-77	0.9731271579393763	0.783	0.462	1.1340547278221596e-72	pDC	DC_subset
OSTC	8.362846799293697e-112	0.9709144878974927	0.847	0.527	2.22669158877994e-107	pDC	DC_subset
MDFIC	1.34472057124047e-156	0.970228116657368	0.554	0.115	3.580452992984876e-152	pDC	DC_subset
UTRN	4.4919968175209686e-135	0.9692656044605437	0.597	0.161	1.196039072633133e-130	pDC	DC_subset
XAF1	4.1053543947920554e-111	0.9687448662457167	0.668	0.258	1.0930916611573327e-106	pDC	DC_subset
CISH	1.0997648729488644e-93	0.965400698832331	0.414	0.101	2.9282339507136464e-89	pDC	DC_subset
RNF213	2.47041796160779e-103	0.9651422150049671	0.812	0.386	6.5777348645769015e-99	pDC	DC_subset
NR3C1	3.6421773649576887e-66	0.9644048533743201	0.747	0.465	9.697661451936342e-62	pDC	DC_subset
SELPLG	3.4401886697475234e-94	0.9622514515840674	0.805	0.456	9.159846352069757e-90	pDC	DC_subset
PRKCB	1.1076395190811068e-137	0.9587919118004626	0.738	0.297	2.949200983505355e-133	pDC	DC_subset
LPXN	3.713541058162098e-145	0.9567892149463828	0.637	0.187	9.887674421462402e-141	pDC	DC_subset
EIF2AK2	2.2687121996991682e-102	0.9527184861695432	0.677	0.3	6.040673102919005e-98	pDC	DC_subset
ADGRE5	4.22883400284896e-78	0.9516846575961092	0.549	0.222	1.1259693415985641e-73	pDC	DC_subset
HVCN1	4.120426904230328e-140	0.9481510564497143	0.588	0.158	1.0971048675203672e-135	pDC	DC_subset
LY9	2.31298352278229e-156	0.9478615026861197	0.498	0.084	6.158549927760125e-152	pDC	DC_subset
IQGAP2	1.9383850579928158e-153	0.9478564916967694	0.549	0.112	5.161144055411671e-149	pDC	DC_subset
SCARB2	1.372506442549691e-168	0.9468633523436017	0.555	0.097	3.6544356539328076e-164	pDC	DC_subset
ANKRD12	1.1863378759407189e-94	0.9456642649843023	0.83	0.505	3.1587432284797583e-90	pDC	DC_subset
RPN2	1.825510771670238e-102	0.9436818798123938	0.818	0.489	4.860604980649175e-98	pDC	DC_subset
OGT	2.825316630401243e-113	0.9427135063461555	0.643	0.248	7.5226880601063495e-109	pDC	DC_subset
NGLY1	1.576111030756839e-118	0.9403467813070205	0.63	0.234	4.1965532304931595e-114	pDC	DC_subset
CD37	2.8962997246779684e-119	0.9319325078764384	0.939	0.713	7.7116876469275585e-115	pDC	DC_subset
KRT5	5.172785486414882e-73	0.9314090789782405	0.265	0.042	1.3773058636128265e-68	pDC	DC_subset
ENPP2	2.7119798944418314e-112	0.9294812260608685	0.486	0.116	7.220917666940821e-108	pDC	DC_subset
TMEM8B	7.396866605147991e-175	0.9282079537373169	0.493	0.059	1.969489702286704e-170	pDC	DC_subset
AHI1	6.033880213986217e-164	0.9256987724850303	0.56	0.112	1.6065809457759702e-159	pDC	DC_subset
UBE2L6	1.4569630473597227e-90	0.9237326351020538	0.812	0.527	3.879309809899998e-86	pDC	DC_subset
USF2	3.0104962473278306e-129	0.9230471551940078	0.624	0.212	8.015747308135082e-125	pDC	DC_subset
PHB	3.779322608202242e-102	0.9219690483477035	0.782	0.44	1.0062824376599288e-97	pDC	DC_subset
TXNDC5	3.650338172757101e-179	0.9170648783158495	0.482	0.056	9.719390418783058e-175	pDC	DC_subset
COMMD6	4.487956643814069e-103	0.9146053767847135	0.89	0.78	1.194963335981934e-98	pDC	DC_subset
AL513493.1	1.7014988892718244e-218	0.9042405693970477	0.42	0.005	4.5304109425751595e-214	pDC	DC_subset
FOSB	3.7690248004488226e-63	0.8990991866483784	0.66	0.36	1.0035405433675035e-58	pDC	DC_subset
HCST	2.2637718434224037e-120	0.8977935268715165	0.827	0.373	6.027518910296492e-116	pDC	DC_subset
MGAT4A	1.7091607166114477e-142	0.897689144187358	0.584	0.15	4.550811324049641e-138	pDC	DC_subset
PIK3AP1	3.7141855199192745e-138	0.8945788977955056	0.567	0.14	9.88939036533706e-134	pDC	DC_subset
SPCS3	1.6083995008348974e-96	0.8942873201441066	0.774	0.419	4.282524510922998e-92	pDC	DC_subset
KCTD5	6.01444689727442e-145	0.8884213349662171	0.492	0.091	1.601406630868287e-140	pDC	DC_subset
TMED10	8.310122271734938e-88	0.8853127987689251	0.83	0.509	2.2126531560721445e-83	pDC	DC_subset
RANBP2	1.675420049850666e-57	0.8813733741608679	0.578	0.308	4.460973424732384e-53	pDC	DC_subset
SFT2D2	7.013493686541248e-96	0.8770385256674119	0.698	0.341	1.8674128289784727e-91	pDC	DC_subset
DDIT4	1.1919534078116767e-41	0.8750632821102278	0.586	0.345	3.1736951436393704e-37	pDC	DC_subset
EIF1AY	2.0278900309372016e-92	0.8740356459754309	0.554	0.203	5.399459996373393e-88	pDC	DC_subset
TMIGD2	2.544701902479293e-204	0.873350569126042	0.545	0.06	6.775523285541366e-200	pDC	DC_subset
SCAMP5	1.4678972314256518e-214	0.8701292705397909	0.436	0.012	3.9084231683939405e-210	pDC	DC_subset
HSPA5	6.583012738992431e-66	0.869608893467932	0.831	0.523	1.752792971884125e-61	pDC	DC_subset
BHLHE40	1.4119290147588264e-54	0.8687294847037232	0.686	0.406	3.759402194696851e-50	pDC	DC_subset
LAMP1	7.717662806327021e-110	0.8674975727964593	0.706	0.283	2.0549048988126327e-105	pDC	DC_subset
ADA	2.2069193406102416e-114	0.8637377721212778	0.628	0.232	5.87614343630883e-110	pDC	DC_subset
CD55	3.904583710398723e-94	0.8626485576954686	0.726	0.362	1.039634458730764e-89	pDC	DC_subset
ISG20	1.8322814454977652e-81	0.860919423744881	0.812	0.458	4.878632576782349e-77	pDC	DC_subset
SRP14	1.5756794823132152e-125	0.8591929066115078	0.942	0.864	4.195404189607167e-121	pDC	DC_subset
CYFIP2	4.824594637426575e-109	0.8590015779415312	0.598	0.215	1.2845965681611997e-104	pDC	DC_subset
MAPKAPK2	3.506051483578147e-142	0.8588269393757946	0.519	0.108	9.335212680175173e-138	pDC	DC_subset
MYO1E	1.2363100791573903e-131	0.8578424085300971	0.463	0.085	3.2917992167644673e-127	pDC	DC_subset
SRPRA	1.1399810111123293e-84	0.8549628910598278	0.698	0.367	3.035313440187688e-80	pDC	DC_subset
MS4A6A	4.3789813915525295e-91	0.8548947049601712	0.815	0.39	1.1659475853147766e-86	pDC	DC_subset
SERPING1	5.972454768224518e-108	0.8499697075048044	0.499	0.131	1.5902258065874603e-103	pDC	DC_subset
PCED1B-AS1	5.968102822220926e-141	0.8481702969902631	0.542	0.119	1.5890670574445438e-136	pDC	DC_subset
ZDHHC17	1.4659258819024076e-125	0.8479973736643012	0.524	0.13	3.90317425315335e-121	pDC	DC_subset
APBB1IP	3.037409729794887e-93	0.8456691297098524	0.783	0.436	8.087407146551866e-89	pDC	DC_subset
NIN	1.7304625775671144e-84	0.8455009501791545	0.625	0.29	4.6075296590301985e-80	pDC	DC_subset
PPM1K	1.4426198621017466e-99	0.8431587211263913	0.741	0.361	3.8411196448321106e-95	pDC	DC_subset
MAN2B1	3.188574027240244e-97	0.8392785324648893	0.896	0.582	8.489897204929873e-93	pDC	DC_subset
PHEX	2.9030229122778555e-197	0.8390107440591528	0.385	0.006	7.729588806231018e-193	pDC	DC_subset
PIK3CD	1.1124623989718144e-150	0.8380086875166071	0.523	0.095	2.962042383502353e-146	pDC	DC_subset
P2RX1	8.712084195809278e-160	0.8371583118984632	0.389	0.027	2.3196795379761783e-155	pDC	DC_subset
CANX	1.5379886903450355e-72	0.8367581673726558	0.829	0.562	4.095048686912692e-68	pDC	DC_subset
BAG1	1.5473360632149969e-93	0.8297643162561993	0.686	0.342	4.1199370019162504e-89	pDC	DC_subset
ZNF10	2.1040384607488822e-79	0.8290053421624578	0.341	0.078	5.602212805589973e-75	pDC	DC_subset
SELENOH	3.987473000427838e-88	0.8280166236002706	0.863	0.651	1.0617045610939161e-83	pDC	DC_subset
FLNB	7.695579366100346e-81	0.827173224662709	0.508	0.189	2.0490249620178782e-76	pDC	DC_subset
TACC1	3.7127745898738864e-91	0.8252503733406922	0.633	0.287	9.88563362299821e-87	pDC	DC_subset
CYSLTR1	9.8419398183685e-156	0.8243922891991904	0.475	0.067	2.6205148960387968e-151	pDC	DC_subset
XBP1	2.028425559412069e-78	0.8232464116994083	0.694	0.377	5.4008858944905745e-74	pDC	DC_subset
IFITM1	5.982715165478256e-65	0.8195075247917216	0.687	0.332	1.5929577399602405e-60	pDC	DC_subset
IFI35	3.801062774800886e-80	0.8177883183220271	0.668	0.344	1.0120709744184839e-75	pDC	DC_subset
TMED9	2.105175970109557e-82	0.817773886744642	0.809	0.519	5.605241538013706e-78	pDC	DC_subset
IFITM2	4.9891292331112496e-105	0.817195761886109	0.861	0.44	1.3284055496082013e-100	pDC	DC_subset
CHML	4.08483605324759e-112	0.8155706979614392	0.363	0.051	1.0876284475377034e-107	pDC	DC_subset
NBPF14	2.773532960170786e-57	0.8133624819773756	0.556	0.288	7.384808859750735e-53	pDC	DC_subset
AC007952.4	2.4067809376189303e-72	0.8127835675968804	0.569	0.251	6.408294924504164e-68	pDC	DC_subset
ARMH1	3.833326972222095e-109	0.8096466518061614	0.437	0.091	1.020661639623855e-104	pDC	DC_subset
TMBIM6	5.671743379240838e-84	0.8081995773476156	0.926	0.729	1.5101583921566656e-79	pDC	DC_subset
TMEM59	6.68343955363465e-84	0.8075606307668488	0.805	0.527	1.779532615550762e-79	pDC	DC_subset
GLT1D1	9.212808612854776e-194	0.8073098294162881	0.451	0.028	2.4530024212587127e-189	pDC	DC_subset
JAML	3.715043869717189e-123	0.807298617998969	0.777	0.301	9.891675807508987e-119	pDC	DC_subset
CCND3	6.829093942600563e-75	0.8067456024591827	0.673	0.357	1.818314553156826e-70	pDC	DC_subset
EML4	2.6736584321940944e-73	0.8062323660136298	0.591	0.278	7.118882941559995e-69	pDC	DC_subset
BCL7A	6.238425094560524e-126	0.8034390738378887	0.467	0.094	1.6610430656776852e-121	pDC	DC_subset
FXYD5	4.910167864716856e-88	0.8022383860171995	0.874	0.528	1.30738129565951e-83	pDC	DC_subset
AZIN2	5.866751092906489e-183	0.8017682518317056	0.401	0.018	1.5620811459972818e-178	pDC	DC_subset
SELENOF	1.2577337955278714e-82	0.801542658316646	0.776	0.473	3.3488420039725106e-78	pDC	DC_subset
SSR3	6.976964693310337e-81	0.8007064590739934	0.835	0.584	1.8576866192408104e-76	pDC	DC_subset
CD69	5.712980902048731e-24	0.8003842999530117	0.431	0.256	1.521138294979495e-19	pDC	DC_subset
TUT4	3.106000550027911e-115	0.7995899933979589	0.506	0.129	8.270037064504316e-111	pDC	DC_subset
RUBCNL	4.706720528999164e-100	0.7988156606737141	0.629	0.23	1.2532114080513173e-95	pDC	DC_subset
PALD1	3.205228545916612e-110	0.7979187255155464	0.503	0.136	8.534241526357571e-106	pDC	DC_subset
TYROBP	1.6261567671781845e-102	0.7975710210056404	0.952	0.578	4.329805008288634e-98	pDC	DC_subset
CHAF1A	4.309743179277877e-129	0.7975086668179467	0.493	0.107	1.1475122189145275e-124	pDC	DC_subset
DCPS	4.971680423812804e-96	0.7971620697641104	0.601	0.239	1.323759629644397e-91	pDC	DC_subset
STMN1	9.027423497935812e-105	0.7963928813495911	0.844	0.406	2.4036417805603893e-100	pDC	DC_subset
SMARCB1	1.5048554662681968e-97	0.7960614424815208	0.706	0.362	4.006828164485701e-93	pDC	DC_subset
NCF1	1.288826137042704e-72	0.7948545557716034	0.729	0.413	3.4316284724899037e-68	pDC	DC_subset
CSF2RB	6.223687808482646e-79	0.7923391673086972	0.638	0.292	1.6571191158865893e-74	pDC	DC_subset
FERMT3	8.16204820301056e-75	0.7911996352242916	0.782	0.508	2.1732269545335917e-70	pDC	DC_subset
ODC1	1.660931810314485e-85	0.7903345328419874	0.612	0.274	4.422397038143348e-81	pDC	DC_subset
MGST2	2.7915924494290954e-89	0.789411622607809	0.65	0.299	7.432894055849909e-85	pDC	DC_subset
ZNF706	1.0946285328913367e-87	0.7889371535225382	0.825	0.553	2.914557931676473e-83	pDC	DC_subset
CHD9	9.20751633698196e-83	0.788451445038996	0.693	0.349	2.4515932998848167e-78	pDC	DC_subset
TTC24	3.7152304770974785e-168	0.7875118356919791	0.407	0.029	9.892172668319746e-164	pDC	DC_subset
FUZ	5.396252103604785e-134	0.7859915513180475	0.444	0.074	1.4368060851058102e-129	pDC	DC_subset
ZDHHC4	1.5967059417577966e-117	0.7853562117514827	0.521	0.144	4.251389240524309e-113	pDC	DC_subset
LINC02245	8.164829759555759e-94	0.7851865929803314	0.521	0.184	2.1739675717793163e-89	pDC	DC_subset
TSPAN3	1.186984636955579e-98	0.7837170342789513	0.681	0.315	3.160465294357925e-94	pDC	DC_subset
ACAP1	3.357566794529447e-77	0.7822467805192812	0.619	0.299	8.939857347114105e-73	pDC	DC_subset
MAPKAPK3	8.550577891883173e-100	0.7817600820668715	0.625	0.253	2.2766768694928136e-95	pDC	DC_subset
RUBCN	1.3277077314841178e-96	0.77273200596533	0.484	0.139	3.535154605849612e-92	pDC	DC_subset
SEPTIN9	6.277990863350698e-81	0.7701328400017118	0.767	0.458	1.6715778472757566e-76	pDC	DC_subset
EMB	1.5990074287911734e-93	0.7686303221300581	0.541	0.195	4.257517179899378e-89	pDC	DC_subset
NR4A2	2.421098702225035e-12	0.766972655800139	0.362	0.261	6.446417404544378e-8	pDC	DC_subset
NOTCH4	3.3730272579963e-139	0.7657401417137627	0.337	0.022	8.981022377140949e-135	pDC	DC_subset
LYSMD2	9.110616186187535e-108	0.7650939284515215	0.562	0.178	2.425792665734293e-103	pDC	DC_subset
ATP13A2	2.003567846556434e-178	0.763989896121831	0.392	0.017	5.334699748241161e-174	pDC	DC_subset
SNX9	1.0486958454861041e-79	0.7617901268879788	0.689	0.348	2.7922575581913005e-75	pDC	DC_subset
SMIM3	1.0748241601201916e-141	0.761497388348456	0.397	0.042	2.861826808736022e-137	pDC	DC_subset
SLC38A1	6.323072576455132e-84	0.7590803687504494	0.615	0.275	1.6835813042069435e-79	pDC	DC_subset
NME8	1.2097040151622013e-153	0.7584230660687429	0.372	0.026	3.220957910770877e-149	pDC	DC_subset
GNG7	8.471029769769563e-114	0.7583474987682577	0.546	0.16	2.2554963864988437e-109	pDC	DC_subset
SCN9A	4.002069355953068e-147	0.7574001346758995	0.397	0.038	1.0655909867160638e-142	pDC	DC_subset
MILR1	3.033362908266346e-122	0.7524592535657346	0.457	0.095	8.076632079549972e-118	pDC	DC_subset
PTPRE	2.6986054808496317e-81	0.751509918297022	0.813	0.417	7.18530695331023e-77	pDC	DC_subset
CORO1C	2.613961620048823e-85	0.7511840175834732	0.581	0.245	6.959934209541996e-81	pDC	DC_subset
AKAP9	2.347787906110719e-67	0.7485399248092018	0.646	0.349	6.2512200788104e-63	pDC	DC_subset
ATP2A3	1.8733906850384115e-111	0.7475278957227827	0.492	0.129	4.988090037983274e-107	pDC	DC_subset
CAPG	1.5930336412169695e-88	0.7467513027826649	0.89	0.531	4.241611373104303e-84	pDC	DC_subset
EIF2AK4	8.346150980800546e-75	0.7447585051264503	0.546	0.243	2.2222461601479532e-70	pDC	DC_subset
MYDGF	6.055536998085304e-72	0.74464345149216	0.781	0.496	1.6123472811101932e-67	pDC	DC_subset
HM13	3.96445873212893e-63	0.744059508878902	0.726	0.433	1.055576782016649e-58	pDC	DC_subset
CNP	2.4107942165020923e-110	0.7438665707792732	0.555	0.177	6.418980680858471e-106	pDC	DC_subset
TGFBI	5.016102467580661e-87	0.7398752333470227	0.704	0.318	1.3355874430180268e-82	pDC	DC_subset
SYK	6.447360924751177e-78	0.737935373017276	0.737	0.421	1.7166743198242484e-73	pDC	DC_subset
ADGRG5	4.296639853188537e-155	0.7375131750429693	0.383	0.029	1.1440233273099797e-150	pDC	DC_subset
CHST12	5.9816947253182e-99	0.7373394629691307	0.482	0.141	1.592686037563224e-94	pDC	DC_subset
TASP1	6.465419953745568e-103	0.7368287247257095	0.411	0.087	1.721482716884295e-98	pDC	DC_subset
ARHGAP9	6.682742145376165e-85	0.7355218081405428	0.568	0.235	1.7793469236278576e-80	pDC	DC_subset
LAPTM4A	8.880179825037064e-65	0.735245073515307	0.725	0.452	2.3644366802143686e-60	pDC	DC_subset
FEZ2	4.2336934002311714e-74	0.7352369948902782	0.562	0.259	1.1272632047455518e-69	pDC	DC_subset
MAP2K6	3.1722119471498306e-100	0.7351959194566207	0.518	0.163	8.4463315304811392e-96	pDC	DC_subset
LMAN1	1.4437270461293492e-76	0.7351839853299276	0.52	0.212	3.844067633024005e-72	pDC	DC_subset
MAP3K2	5.6744511845296746e-80	0.7351803101582977	0.551	0.227	1.5108793723928712e-75	pDC	DC_subset
SARAF	3.0045234376738236e-76	0.7345553292082481	0.946	0.78	7.999844105150323e-72	pDC	DC_subset
OAS2	6.142812254240491e-77	0.7326965335743699	0.524	0.199	1.635585190814073e-72	pDC	DC_subset
GPM6B	2.5961740916027933e-129	0.7308580663728771	0.346	0.033	6.912573136301598e-125	pDC	DC_subset
ITPR1	2.1122676263291098e-91	0.7305367848774362	0.484	0.147	5.624123781863888e-87	pDC	DC_subset
GUK1	1.7781633726121607e-70	0.7303454103818567	0.868	0.662	4.734537795917139e-66	pDC	DC_subset
IFI16	3.741931809969988e-68	0.7294547739536652	0.78	0.465	9.96326763722609e-64	pDC	DC_subset
GTF2I	8.919720711374176e-74	0.7267674964538705	0.704	0.38	2.374964836610488e-69	pDC	DC_subset
SPN	2.5655350190473184e-68	0.7260611075724533	0.628	0.319	6.83099354171539e-64	pDC	DC_subset
PROC	5.714457868222632e-175	0.7256072592853646	0.371	0.012	1.521531551992958e-170	pDC	DC_subset
IL2RG	4.207557728897532e-65	0.7252122871231235	0.895	0.67	1.120304320896257e-60	pDC	DC_subset
SIVA1	3.123753303399524e-79	0.723718615491395	0.752	0.443	8.317305545631573e-75	pDC	DC_subset
LPIN1	4.4145506110528156e-72	0.7234447592698963	0.353	0.094	1.1754182456989226e-67	pDC	DC_subset
SCAMP2	2.4524883446899866e-74	0.7225320755313276	0.698	0.386	6.529995466571559e-70	pDC	DC_subset
ARID3A	5.28567875508165e-106	0.7211320626680655	0.41	0.083	1.40736482532804e-101	pDC	DC_subset
NIPA2	2.286772748807301e-86	0.7202363505638736	0.559	0.222	6.08876112097432e-82	pDC	DC_subset
PDIA6	1.9352555383022157e-56	0.7185923668586167	0.818	0.527	5.15281139628348e-52	pDC	DC_subset
AHCY	5.051365912938098e-78	0.7122990840723556	0.628	0.301	1.344976687978898e-73	pDC	DC_subset
TRABD	1.457106260533356e-76	0.7115442401705112	0.734	0.42	3.8796911292961137e-72	pDC	DC_subset
P2RY14	7.62942837622015e-71	0.7106003051929332	0.565	0.253	2.031411599452377e-66	pDC	DC_subset
SHD	3.628446447930678e-140	0.7094602049702078	0.288	0.006	9.661101512260224e-136	pDC	DC_subset
HYOU1	2.7837559219224475e-79	0.7090297933995457	0.549	0.219	7.412028517710709e-75	pDC	DC_subset
JUND	3.404767445745552e-73	0.7083474682478523	0.671	0.348	9.065533801042108e-69	pDC	DC_subset
SLC29A1	1.2358724508618695e-75	0.7077356622362334	0.37	0.099	3.2906339876648135e-71	pDC	DC_subset
VASH2	3.5786455375844767e-132	0.7069909423292372	0.31	0.017	9.528501608372427e-128	pDC	DC_subset
RNF130	1.798256436959099e-105	0.7068551014098674	0.682	0.22	4.788037589047297e-101	pDC	DC_subset
PTPRCAP	1.0315028613486017e-116	0.7064716142751436	0.412	0.074	2.7464795186267866e-112	pDC	DC_subset
CCDC69	3.842316183156246e-73	0.7062818252225807	0.529	0.23	1.023055106927182e-68	pDC	DC_subset
TTC39C	7.793188630853573e-120	0.7056231959015997	0.437	0.084	2.0750144048510724e-115	pDC	DC_subset
MIA3	2.5734394887746447e-52	0.7050126838525754	0.484	0.233	6.852039982811369e-48	pDC	DC_subset
PI4KA	1.3119092920896358e-92	0.7000454971145244	0.472	0.142	3.493089681117864e-88	pDC	DC_subset
RPL22L1	5.306361109500746e-62	0.6981700923761707	0.757	0.498	1.4128717090156688e-57	pDC	DC_subset
SKAP2	5.634636658256543e-69	0.6975818360366366	0.542	0.239	1.5002783566273871e-64	pDC	DC_subset
TMED2	2.3741877689299417e-75	0.6973167398919451	0.757	0.468	6.321512353552863e-71	pDC	DC_subset
ALG2	2.231846019280122e-69	0.6971001938444376	0.543	0.24	5.942513210935253e-65	pDC	DC_subset
WDFY2	7.052951729927427e-75	0.6952136077291109	0.521	0.212	1.8779189276104766e-70	pDC	DC_subset
DAD1	5.707396329814559e-69	0.6941284885050676	0.822	0.576	1.5196513467764244e-64	pDC	DC_subset
SEC11C	7.291580771954625e-72	0.6932535847153771	0.584	0.281	1.9414562963406384e-67	pDC	DC_subset
KTN1	1.75206197663883e-55	0.6915208372747996	0.799	0.535	4.6650402189985494e-51	pDC	DC_subset
ITCH	3.783585790556827e-84	0.6901083122859556	0.46	0.145	1.0074175525936608e-79	pDC	DC_subset
ABHD15	3.3072993361678735e-128	0.6892100718654992	0.359	0.039	8.80601521248058e-124	pDC	DC_subset
USP15	1.8793071161424532e-72	0.6882600099980363	0.682	0.361	5.003843127440896e-68	pDC	DC_subset
SH2D3C	1.803278368489567e-100	0.6853876589704911	0.447	0.113	4.801408983940322e-96	pDC	DC_subset
ARHGAP24	2.3275524281303497e-91	0.6843729050643176	0.38	0.083	6.19734109513987e-87	pDC	DC_subset
IFI44	2.119565499793311e-98	0.6831775270121407	0.446	0.106	5.64355509974967e-94	pDC	DC_subset
DNAJC3	7.959978317065873e-49	0.6831352695593249	0.51	0.268	2.1194238267019593e-44	pDC	DC_subset
STAT2	7.563997806011648e-59	0.6826365121570359	0.532	0.253	2.0139900558286612e-54	pDC	DC_subset
MDN1	6.771494072381132e-79	0.6821193320197783	0.361	0.088	1.8029780117122e-74	pDC	DC_subset
SSR1	1.125996044270656e-61	0.6816984434213647	0.719	0.44	2.998077067475049e-57	pDC	DC_subset
ADAR	4.022553533780456e-64	0.6813539180777668	0.739	0.456	1.0710451039043843e-59	pDC	DC_subset
ACTN4	1.2639516718937841e-56	0.6809669946066087	0.615	0.35	3.3653977215843896e-52	pDC	DC_subset
SGSM3	1.3040532495698287e-78	0.6805718075693108	0.481	0.174	3.472172182304626e-74	pDC	DC_subset
MMP23B	9.320468299194524e-144	0.6778744790347557	0.294	0.006	2.481667889343534e-139	pDC	DC_subset
ERCC1	9.35132561389189e-78	0.6778125558281917	0.656	0.326	2.4898839579548545e-73	pDC	DC_subset
CCS	7.008271768028643e-75	0.6776940584554458	0.604	0.295	1.8660224409553065e-70	pDC	DC_subset
ST3GAL4	1.2423833331621617e-108	0.6763900450333136	0.42	0.089	3.307969862877572e-104	pDC	DC_subset
JTB	7.334380372838262e-67	0.6762301664987329	0.778	0.534	1.9528521180719156e-62	pDC	DC_subset
PMEPA1	5.702810394552757e-115	0.675537090908869	0.306	0.026	1.518430295653617e-110	pDC	DC_subset
NKG7	2.90149798068405e-134	0.6723086232907405	0.418	0.053	7.725528523369351e-130	pDC	DC_subset
NRDC	4.2925209813922385e-65	0.6664369545102353	0.672	0.37	1.1429266365054974e-60	pDC	DC_subset
PDE4B	4.08952799026546e-37	0.6663654896323936	0.667	0.451	1.0888777226880814e-32	pDC	DC_subset
PARK7	2.806059012864061e-73	0.6658486125419047	0.891	0.787	7.471412727651849e-69	pDC	DC_subset
LILRB1	6.964836586884044e-102	0.6626560249893392	0.435	0.092	1.8544573896237454e-97	pDC	DC_subset
CREB3L2	2.0214395408497289e-110	0.6626454013562406	0.376	0.062	5.382284921466488e-106	pDC	DC_subset
RMC1	1.2108819897139532e-91	0.6608484451765801	0.475	0.142	3.224094385812372e-87	pDC	DC_subset
SEPTIN6	6.373393698445953e-64	0.6597864379363407	0.795	0.516	1.6969798061482194e-59	pDC	DC_subset
PIK3CG	5.83393927316086e-76	0.6595434335130483	0.463	0.162	1.5533446708718106e-71	pDC	DC_subset
ASIP	8.944128176636025e-185	0.658796714789115	0.362	0.005	2.381463568311108e-180	pDC	DC_subset
SNAP29	7.538185409634961e-78	0.6586652280848828	0.546	0.233	2.0071172471694047e-73	pDC	DC_subset
TATDN3	2.196159176473847e-76	0.6581241963968543	0.42	0.133	5.847493423279265e-72	pDC	DC_subset
CTNS	1.5766269868853834e-102	0.6572702058117031	0.353	0.058	4.197927015281022e-98	pDC	DC_subset
APEX1	1.807890049351225e-67	0.656707798612215	0.742	0.44	4.8136880454025716e-63	pDC	DC_subset
ARHGAP4	2.6479119809907113e-67	0.6567075886695721	0.672	0.367	7.050330440585868e-63	pDC	DC_subset
SNRPN	6.677347660389789e-72	0.6564005628058722	0.571	0.256	1.7779105880553854e-67	pDC	DC_subset
RPN1	3.119780145873226e-58	0.6553595011001152	0.769	0.501	8.306726616402052e-54	pDC	DC_subset
MX2	3.9807197541157274e-63	0.653343889339477	0.564	0.262	1.0599064417308536e-58	pDC	DC_subset
TMX1	5.4686742057572925e-56	0.6526248198332913	0.659	0.385	1.4560891940249368e-51	pDC	DC_subset
CORO1A	2.6787224802116013e-65	0.6520495076623156	0.92	0.642	7.132366475811409e-61	pDC	DC_subset
INPP4A	5.873782779574025e-77	0.6518040489266825	0.412	0.128	1.56395340288938e-72	pDC	DC_subset
SEC61A1	1.2189947527567658e-64	0.6516483936446994	0.597	0.301	3.2456954286901645e-60	pDC	DC_subset
CCDC189	4.2843197627195544e-104	0.6515790344767618	0.371	0.063	1.1407429800217086e-99	pDC	DC_subset
ARHGAP27	3.3662452489970665e-82	0.6505977439523314	0.482	0.166	8.96296459997959e-78	pDC	DC_subset
ISCA1	4.612885762930377e-51	0.6499546302396407	0.331	0.114	1.2282269632378422e-46	pDC	DC_subset
ANXA11	3.878516532772089e-67	0.649441958737033	0.84	0.628	1.0326938120158965e-62	pDC	DC_subset
DDX24	9.603632133383417e-46	0.6491905864121499	0.706	0.474	2.5570630918346687e-41	pDC	DC_subset
STAP1	1.1454136987033011e-137	0.6489200880501104	0.344	0.026	3.0497785141674095e-133	pDC	DC_subset
RNF11	6.70480785834198e-80	0.6486583814331552	0.521	0.201	1.7852221403621354e-75	pDC	DC_subset
NADK	5.314484257357998e-81	0.6484332324482571	0.523	0.197	1.4150345783641406e-76	pDC	DC_subset
GALNT2	8.456764912231998e-66	0.6439958002305692	0.489	0.201	2.251698225530892e-61	pDC	DC_subset
ARHGAP18	1.5641727399665996e-75	0.6432680270674325	0.476	0.171	4.164766337435068e-71	pDC	DC_subset
PPP6R1	5.227222110681913e-66	0.642427844713109	0.503	0.225	1.3918001591901663e-61	pDC	DC_subset
RPLP0	2.7925033347836638e-83	0.6423559646922286	0.981	0.966	7.435319379194983e-79	pDC	DC_subset
CHMP1B	4.040265485091351e-26	0.6412824166576991	0.524	0.355	1.0757610880604232e-21	pDC	DC_subset
PGD	4.18785028652412e-67	0.6410302206473866	0.682	0.376	1.115057017289912e-62	pDC	DC_subset
PRMT7	2.0645316063628108e-76	0.6396281968458936	0.381	0.106	5.49702185510162e-72	pDC	DC_subset
PEBP1	1.0407310935556484e-65	0.6389507643686752	0.846	0.621	2.7710506097012694e-61	pDC	DC_subset
CD180	3.548862146583093e-136	0.6381122442918182	0.351	0.03	9.449200351492143e-132	pDC	DC_subset
NUCB1	1.7974165063137776e-61	0.6379742125765371	0.72	0.447	4.785801189711064e-57	pDC	DC_subset
NUDT22	1.8401457839393266e-64	0.6371532225751981	0.588	0.298	4.899572164316851e-60	pDC	DC_subset
ARHGAP17	7.051818280059614e-60	0.6368163213340292	0.578	0.306	1.8776171352486726e-55	pDC	DC_subset
GNAS	8.962873073879842e-62	0.6363669328350492	0.84	0.585	2.3864545846512467e-57	pDC	DC_subset
FYB1	3.2405066227283686e-83	0.636070398027657	0.803	0.39	8.628172933676554e-79	pDC	DC_subset
ARF1	1.4717131142900615e-69	0.6358404680532019	0.895	0.688	3.918583338108718e-65	pDC	DC_subset
GRN	6.710329800753235e-65	0.6348446175886093	0.952	0.739	1.7866924127485565e-60	pDC	DC_subset
POLR2A	2.5473425455490808e-51	0.6334246764690094	0.568	0.315	6.782554261778983e-47	pDC	DC_subset
AGPAT5	5.694643494845133e-53	0.6333404906862745	0.349	0.122	1.5162557769374652e-48	pDC	DC_subset
STX7	1.472282745171431e-53	0.6326326716323105	0.628	0.365	3.920100037293453e-49	pDC	DC_subset
MS4A4A	2.2790745142346333e-100	0.6325909209050598	0.396	0.076	6.068263801601135e-96	pDC	DC_subset
SPNS3	4.1124789360782886e-92	0.6316756110346453	0.384	0.086	1.0949886415202052e-87	pDC	DC_subset
SPCS2	3.2656620931201914e-58	0.6309566079041358	0.78	0.517	8.695151889141822e-54	pDC	DC_subset
KRTCAP2	1.0883187275647145e-57	0.6299351363599652	0.843	0.629	2.897757444013809e-53	pDC	DC_subset
VEGFB	1.4768479142108858e-117	0.6274986891958787	0.368	0.051	3.9322552563779046e-113	pDC	DC_subset
RMDN3	7.983535997121229e-94	0.6265685441321364	0.446	0.121	2.1256962945934984e-89	pDC	DC_subset
HIVEP3	2.5367808474318183e-89	0.6253869779824741	0.41	0.101	6.754432684371959e-85	pDC	DC_subset
CCR2	1.8368426088839386e-85	0.62431628175139	0.358	0.072	4.890777130414374e-81	pDC	DC_subset
COBLL1	3.3844294467444846e-110	0.6238150187570274	0.354	0.046	9.011381844901864e-106	pDC	DC_subset
IQSEC1	1.8989720427805526e-75	0.6231665770451149	0.447	0.149	5.056202961107499e-71	pDC	DC_subset
IDS	5.794522602461671e-47	0.6228427949834199	0.719	0.489	1.5428495881314445e-42	pDC	DC_subset
ANKRD11	1.1465493328008418e-48	0.6227938125044351	0.612	0.358	3.052802253515521e-44	pDC	DC_subset
GLIPR1	8.077534666503745e-48	0.6225066681778784	0.689	0.396	2.150724380303287e-43	pDC	DC_subset
HIGD1A	1.187399341016525e-87	0.6223416355448692	0.435	0.12	3.1615694853905997e-83	pDC	DC_subset
ST14	7.814055582062663e-81	0.6202782377704703	0.432	0.132	2.0805704392800047e-76	pDC	DC_subset
PRXL2A	1.0574275329579895e-101	0.6188306419635629	0.322	0.044	2.815506549253943e-97	pDC	DC_subset
IL18R1	1.679517885986739e-89	0.6176282912443549	0.316	0.053	4.471884323228291e-85	pDC	DC_subset
PAFAH2	1.61682133531069e-123	0.6173346868292597	0.344	0.035	4.304948487398243e-119	pDC	DC_subset
CMKLR1	1.879098141602714e-127	0.6160777739441413	0.313	0.021	5.003286711831386e-123	pDC	DC_subset
AC243960.1	1.0211166133176788e-134	0.6132708414713941	0.362	0.033	2.7188250946196515e-130	pDC	DC_subset
LINC01226	5.64270460021717e-119	0.6130081892851594	0.284	0.017	1.5024265268538235e-114	pDC	DC_subset
PFKFB2	2.3793826184811742e-141	0.6128613386062434	0.337	0.021	6.335344159967975e-137	pDC	DC_subset
SLC35C2	1.9407461877113883e-66	0.6120553152450605	0.523	0.234	5.167430799400342e-62	pDC	DC_subset
RELT	1.0136768195246864e-64	0.6112988907535726	0.477	0.189	2.69901589966643e-60	pDC	DC_subset
OCIAD2	3.2329339009131823e-83	0.6105573942976001	0.538	0.203	8.608009804571439e-79	pDC	DC_subset
CKS2	5.395710032140376e-35	0.6105469299880215	0.551	0.331	1.4366617531576966e-30	pDC	DC_subset
PIM2	1.967142384655957e-32	0.6091447257873165	0.495	0.295	5.237713313384951e-28	pDC	DC_subset
EGLN3	1.979665117010559e-46	0.6090836632538046	0.453	0.202	5.271056340552315e-42	pDC	DC_subset
USP9Y	5.795853158361356e-65	0.6075261032958605	0.362	0.107	1.5432038619452947e-60	pDC	DC_subset
SLC12A3	2.5177004748744975e-99	0.6062741417067243	0.302	0.037	6.703629284400836e-95	pDC	DC_subset
MRPL36	9.227047447470956e-60	0.6062118385563307	0.515	0.245	2.4567936533636168e-55	pDC	DC_subset
IKZF1	8.432228517301072e-49	0.6061901422306105	0.639	0.379	2.2451651650165833e-44	pDC	DC_subset
JUNB	1.02704450100798e-9	0.6057312047833543	0.818	0.783	2.7346086883838474e-5	pDC	DC_subset
CD47	4.0274962794059767e-45	0.6052319464322279	0.676	0.448	1.0723611593546353e-40	pDC	DC_subset
PCM1	9.618466050378108e-53	0.6052213971905209	0.569	0.299	2.561012770573675e-48	pDC	DC_subset
IVD	4.702251997014463e-77	0.6041224271639951	0.403	0.116	1.252021616725071e-72	pDC	DC_subset
PTP4A3	4.198068360550911e-115	0.6027950431240193	0.318	0.031	1.1177776816802856e-110	pDC	DC_subset
BAIAP2	9.516152285940918e-55	0.6014936948344861	0.427	0.171	2.5337707076546287e-50	pDC	DC_subset
IGSF6	2.664663346702626e-65	0.5998006761472751	0.538	0.191	7.094932626930412e-61	pDC	DC_subset
DHTKD1	3.4209249578868098e-68	0.5988724248185961	0.392	0.124	9.10855479286942e-64	pDC	DC_subset
TAGAP	1.3149719885380445e-54	0.597600042401075	0.459	0.184	3.5012444166813975e-50	pDC	DC_subset
GNA15	1.7099674103101212e-49	0.5964383499197342	0.636	0.353	4.5529592266917285e-45	pDC	DC_subset
PRDX5	1.7715767594531345e-50	0.5962992240859282	0.783	0.577	4.7170002797199156e-46	pDC	DC_subset
CBFA2T3	1.343649885566905e-53	0.5958878061197435	0.466	0.212	3.5776021853104416e-49	pDC	DC_subset
ARF4	9.818492535091554e-50	0.593981155465929	0.69	0.453	2.614271822393477e-45	pDC	DC_subset
BTAF1	7.343816695288072e-58	0.5936040427760793	0.508	0.229	1.9553646332874022e-53	pDC	DC_subset
RIPOR2	7.244055609138741e-65	0.5921034421436712	0.534	0.233	1.928802246489281e-60	pDC	DC_subset
TMEM19	5.0610033660561125e-85	0.5920190999311574	0.407	0.108	1.3475427562461005e-80	pDC	DC_subset
AKAP13	8.67033340762735e-31	0.5898863854492786	0.741	0.548	2.3085629731148583e-26	pDC	DC_subset
GLG1	1.6424015923467474e-41	0.5897397098913327	0.603	0.369	4.37305847978245e-37	pDC	DC_subset
ATF5	1.380970119102147e-20	0.5881382585671113	0.578	0.425	3.676971039121377e-16	pDC	DC_subset
MANF	8.61443313288611e-52	0.5867173118063005	0.556	0.29	2.2936789659622557e-47	pDC	DC_subset
CIAO2A	4.177908761649754e-54	0.5859866452672879	0.768	0.532	1.1124099868768635e-49	pDC	DC_subset
TRAF3IP3	6.408113483343147e-60	0.5839576481421687	0.501	0.217	1.7062242960749464e-55	pDC	DC_subset
PPP1R14A	1.876626789545515e-42	0.5837244528748018	0.311	0.112	4.996706489843888e-38	pDC	DC_subset
SLC38A2	7.479780049994344e-35	0.5812847952605944	0.528	0.316	1.991566236111494e-30	pDC	DC_subset
CCDC18-AS1	4.478893675013696e-55	0.5809123843929593	0.599	0.301	1.1925502299091468e-50	pDC	DC_subset
SEMA7A	8.286355891046527e-37	0.5808915229052429	0.422	0.206	2.2063251195500482e-32	pDC	DC_subset
DDX5	9.777897598618453e-67	0.5785293517535806	0.971	0.848	2.603463014608149e-62	pDC	DC_subset
MAPRE2	9.293129103991467e-55	0.5765949424308561	0.488	0.223	2.474388555228768e-50	pDC	DC_subset
RHBDF2	3.021553403541164e-91	0.5765372209732735	0.418	0.099	8.045188092268704e-87	pDC	DC_subset
CUX2	4.608645282856366e-113	0.5764771074527943	0.25	0.009	1.227097893013336e-108	pDC	DC_subset
TOR3A	5.806499130725634e-39	0.5752497500461976	0.586	0.365	1.5460384585470074e-34	pDC	DC_subset
DMXL1	2.6012271928216893e-62	0.574102855812866	0.422	0.151	6.92602752360703e-58	pDC	DC_subset
AC023590.1	1.1169442741876006e-137	0.5727592247052906	0.294	0.009	2.973975824451905e-133	pDC	DC_subset
LAPTM5	1.1248338789523812e-57	0.5719751278810485	0.923	0.754	2.9949826860986103e-53	pDC	DC_subset
SLC7A6	3.4590416792674146e-57	0.5719691197917127	0.414	0.162	9.210044375217419e-53	pDC	DC_subset
MIF4GD	9.92597685304004e-50	0.5710064356873611	0.555	0.304	2.642890596890441e-45	pDC	DC_subset
SFMBT2	1.749553714301157e-73	0.5705500179395635	0.342	0.083	4.658361719698261e-69	pDC	DC_subset
TP53I13	1.4006822305331794e-59	0.5702743171100806	0.462	0.195	3.729456507017643e-55	pDC	DC_subset
SCAF11	1.4707814998967652e-37	0.5698792901873524	0.742	0.535	3.916102821625127e-33	pDC	DC_subset
VPS13C	1.314211398489238e-41	0.5683281345481832	0.66	0.412	3.499219269617445e-37	pDC	DC_subset
LRRFIP1	1.192688595361691e-53	0.5681296126881406	0.883	0.647	3.1756526540100384e-49	pDC	DC_subset
CCND2	4.8824513545260986e-36	0.5667503344598269	0.315	0.125	1.300001497656119e-31	pDC	DC_subset
AC097375.1	4.1273516650973356e-142	0.5667024061111716	0.293	0.007	1.0989486543488165e-137	pDC	DC_subset
LY6E	3.4005361169538177e-44	0.5649876580731799	0.825	0.619	9.054267465001235e-40	pDC	DC_subset
PAIP1	1.332666920713744e-57	0.564298245136218	0.495	0.228	3.5483589430924147e-53	pDC	DC_subset
FAM214A	1.5973152635837252e-95	0.5636862511123633	0.331	0.054	4.2530116208180267e-91	pDC	DC_subset
STAMBPL1	1.803748021452134e-108	0.5630720112000368	0.304	0.031	4.802659481918452e-104	pDC	DC_subset
SND1	9.294385052578138e-47	0.5625527877083767	0.665	0.421	2.474722964099455e-42	pDC	DC_subset
SAMHD1	1.2782707253109532e-53	0.5619732171792562	0.853	0.483	3.403523633212944e-49	pDC	DC_subset
TEX2	1.5464860975872544e-77	0.5608154229790405	0.328	0.071	4.117673883435824e-73	pDC	DC_subset
NUMA1	7.551299941221864e-48	0.5597088342096883	0.48	0.234	2.0106091223497334e-43	pDC	DC_subset
IFRD1	2.2739821270752306e-16	0.5584728751329328	0.407	0.279	6.054704811550509e-12	pDC	DC_subset
VCL	3.1299473250113958e-52	0.5578043925293201	0.379	0.139	8.333797747575343e-48	pDC	DC_subset
SLC35F3	3.1341488364054188e-130	0.5576617683800402	0.292	0.012	8.344984691813068e-126	pDC	DC_subset
EPHA2	1.595370029005699e-126	0.5562405396136032	0.297	0.016	4.2478322392305744e-122	pDC	DC_subset
CIB2	4.203603984127709e-97	0.5542003176594392	0.335	0.054	1.1192515968138437e-92	pDC	DC_subset
GGA2	7.51543240367185e-55	0.553821411029233	0.56	0.288	2.001059031801667e-50	pDC	DC_subset
NBPF10	3.537838234716054e-45	0.5515298930348091	0.424	0.196	9.419848083754965e-41	pDC	DC_subset
CD320	6.891715925211847e-86	0.550295478470277	0.371	0.086	1.8349882822469064e-81	pDC	DC_subset
ITPR2	2.018710150974388e-59	0.5499583135763085	0.42	0.152	5.3750176479844056e-55	pDC	DC_subset
PHYKPL	1.6973195252759383e-52	0.5491640906700882	0.607	0.338	4.5192829679997137e-48	pDC	DC_subset
CDKN2D	2.748894586929273e-75	0.5482727077949993	0.403	0.119	7.319206727157882e-71	pDC	DC_subset
ATG101	1.123144342032033e-58	0.5477018962230897	0.521	0.247	2.990484125094491e-54	pDC	DC_subset
ITGAE	6.965381111470664e-68	0.5456681121505795	0.467	0.175	1.854602374740179e-63	pDC	DC_subset
GTF3A	1.3348071578097731e-45	0.5454552069037357	0.735	0.516	3.554057538384302e-41	pDC	DC_subset
DRAP1	4.877281737910085e-49	0.5452195150266679	0.813	0.563	1.2986250355359393e-44	pDC	DC_subset
AP3S1	2.054316833998108e-56	0.5442240884464267	0.637	0.362	5.4698240022033626e-52	pDC	DC_subset
TARBP1	4.5449070266371635e-59	0.5438290873216384	0.333	0.098	1.2101269449124112e-54	pDC	DC_subset
SETX	5.32884864229925e-43	0.5437414622282537	0.495	0.254	1.4188592394985982e-38	pDC	DC_subset
TNNI2	7.067139945900987e-55	0.5434880187049571	0.305	0.087	1.881696681995597e-50	pDC	DC_subset
TIMM13	3.7435988990767244e-52	0.5430822714533765	0.647	0.382	9.967706428681686e-48	pDC	DC_subset
M6PR	5.241741921127081e-40	0.542635708605752	0.804	0.593	1.3956662039192966e-35	pDC	DC_subset
EIF4EBP3	1.4132231180451416e-78	0.5424856718722473	0.376	0.099	3.762847874106994e-74	pDC	DC_subset
SNHG7	1.5747288731377926e-44	0.5422348040793558	0.547	0.306	4.1928730976166865e-40	pDC	DC_subset
PDCD4	2.210717032746081e-47	0.5406378149888382	0.602	0.346	5.886255171389716e-43	pDC	DC_subset
DPP7	4.0913148727450446e-48	0.5402981102596061	0.748	0.507	1.0893534980170955e-43	pDC	DC_subset
CDH1	2.5719031128116935e-71	0.5391408877598222	0.27	0.046	6.847949228172415e-67	pDC	DC_subset
PPM1G	7.509263505039517e-46	0.5386761860937543	0.719	0.485	1.999416500851822e-41	pDC	DC_subset
CLTC	2.0923959249009962e-42	0.5386487209823234	0.599	0.355	5.571213389641393e-38	pDC	DC_subset
NRP1	2.057232123873669e-98	0.538481331883749	0.279	0.027	5.477586253026032e-94	pDC	DC_subset
NT5C3A	9.77967574803639e-57	0.5383004189756483	0.412	0.16	2.6039364646721693e-52	pDC	DC_subset
ARHGAP15	2.283908248604287e-45	0.5381274583063391	0.453	0.22	6.081134102733774e-41	pDC	DC_subset
NREP	1.7635203955155066e-55	0.5378153069723763	0.485	0.22	4.695549405099588e-51	pDC	DC_subset
MTDH	2.219705203506255e-40	0.5375554912277445	0.879	0.653	5.9101870748557546e-36	pDC	DC_subset
PHACTR1	1.689178096257955e-61	0.5373939125972521	0.476	0.187	4.4976055990964305e-57	pDC	DC_subset
YME1L1	7.853569863343193e-35	0.5372349356315489	0.63	0.425	2.0910915118137587e-30	pDC	DC_subset
IFNLR1	6.989574474990557e-123	0.5371310392466392	0.262	0.008	1.8610440997109857e-118	pDC	DC_subset
MAGED1	8.250646435743021e-82	0.5365646086749871	0.401	0.107	2.1968171199809367e-77	pDC	DC_subset
SAMD9L	9.66656259456001e-27	0.5342956621228081	0.51	0.321	2.5738189564275483e-22	pDC	DC_subset
MLEC	1.3205926816157637e-38	0.5332319662266457	0.612	0.394	3.5162100740701327e-34	pDC	DC_subset
XRN1	6.646970904180528e-41	0.5323743386526414	0.429	0.203	1.7698224729471074e-36	pDC	DC_subset
SRSF7	2.3902350039183808e-27	0.5313706414911055	0.829	0.66	6.364239721433081e-23	pDC	DC_subset
OIP5-AS1	5.733681582813886e-45	0.528953145751834	0.555	0.311	1.5266500582400254e-40	pDC	DC_subset
PLSCR1	1.6361617089838188e-38	0.5281007437502402	0.655	0.408	4.356444166340316e-34	pDC	DC_subset
REEP5	1.7292672084479057e-46	0.5278059361054444	0.746	0.476	4.604346869213394e-42	pDC	DC_subset
C12orf45	6.683343505209177e-45	0.5269387822915865	0.523	0.286	1.7795070416969955e-40	pDC	DC_subset
SNX18	5.845690854864097e-75	0.5265485883998717	0.341	0.081	1.5564736470161145e-70	pDC	DC_subset
SLAMF7	2.862022872041853e-48	0.5262550469835225	0.505	0.231	7.620422099098637e-44	pDC	DC_subset
CAT	6.249708095793001e-51	0.52623135798465	0.774	0.519	1.6640472775858443e-46	pDC	DC_subset
RBBP4	1.6035426064159577e-44	0.5257772894948198	0.741	0.513	4.269592543843129e-40	pDC	DC_subset
RABAC1	7.780731431428702e-43	0.524442854646306	0.734	0.515	2.0716975509322063e-38	pDC	DC_subset
ATP13A1	6.916872860502865e-45	0.5225099670434249	0.462	0.23	1.841686567837493e-40	pDC	DC_subset
GNPTAB	9.904028891666587e-34	0.5224291318372369	0.405	0.214	2.6370467326951457e-29	pDC	DC_subset
IRF9	2.9272061869402465e-44	0.5220595941485583	0.69	0.433	7.7939791933471e-40	pDC	DC_subset
HSH2D	2.7021019953991346e-37	0.5219351089962768	0.55	0.319	7.194616772949736e-33	pDC	DC_subset
IL16	1.4275894195231317e-42	0.5210059274561369	0.599	0.346	3.8010995884222905e-38	pDC	DC_subset
PRKCD	1.7891124345147677e-44	0.5202082379990856	0.625	0.373	4.763690768139021e-40	pDC	DC_subset
ERGIC3	1.390047732617896e-40	0.5187911903627178	0.725	0.523	3.70114109286841e-36	pDC	DC_subset
RAP1GDS1	3.170789225933675e-43	0.5181105769218814	0.494	0.262	8.442543392971003e-39	pDC	DC_subset
TMCO1	5.625400875532788e-45	0.5172183346758048	0.591	0.364	1.4978192371193602e-40	pDC	DC_subset
TNRC6B	1.4127223859962473e-41	0.5156140307095567	0.546	0.308	3.761514624953608e-37	pDC	DC_subset
LINC02611	1.7695419252932415e-113	0.5152850463554567	0.287	0.021	4.711582330285784e-109	pDC	DC_subset
VPS36	3.2371876495184297e-47	0.51445350478745	0.558	0.31	8.619335835607772e-43	pDC	DC_subset
KCNAB2	5.610318167762001e-43	0.5144031231941737	0.446	0.221	1.4938033153483103e-38	pDC	DC_subset
UBAC2	3.998181822263615e-54	0.5132162090501644	0.507	0.246	1.0645558919959102e-49	pDC	DC_subset
BCAP31	2.279005829721126e-47	0.5126647777653572	0.787	0.552	6.0680809222154705e-43	pDC	DC_subset
PPP1R16B	3.990118984626788e-45	0.5120490400513749	0.387	0.154	1.0624090808467285e-40	pDC	DC_subset
CDYL	5.151056112968445e-85	0.5110826884006562	0.368	0.082	1.3715202006389781e-80	pDC	DC_subset
TRIM14	7.83098512778573e-59	0.5109820967563126	0.344	0.104	2.0850781001242286e-54	pDC	DC_subset
Z93241.1	2.52524958775059e-58	0.5081459224318929	0.271	0.06	6.72372955234472e-54	pDC	DC_subset
LINC02132	3.767569856851068e-102	0.5074704269953194	0.265	0.021	1.0031531500851654e-97	pDC	DC_subset
LMAN2	2.1045201814849797e-37	0.5069390931991004	0.703	0.496	5.6034954352219066e-33	pDC	DC_subset
ARHGEF7	1.521633022760716e-44	0.506842928694228	0.446	0.204	4.051500086402683e-40	pDC	DC_subset
IFNAR1	6.82466087688833e-42	0.5065585896089742	0.52	0.291	1.8171342050802866e-37	pDC	DC_subset
STT3A	4.785530103268732e-43	0.5055814659002769	0.435	0.212	1.2741952452963326e-38	pDC	DC_subset
STRBP	1.794471079037502e-62	0.5042245426522235	0.318	0.085	4.777958695045253e-58	pDC	DC_subset
MEF2D	1.8500713991831107e-60	0.5033629080598003	0.377	0.124	4.92600010746495e-56	pDC	DC_subset
SMIM14	1.0304510274977546e-38	0.5032208276356915	0.654	0.425	2.7436789058155216e-34	pDC	DC_subset
COX5A	4.6454336257203395e-40	0.5031101662327369	0.888	0.778	1.2368931571842975e-35	pDC	DC_subset
TOM1	1.4663760100126099e-52	0.5030480533404476	0.353	0.121	3.904372764259575e-48	pDC	DC_subset
UBE2D2	2.0390605024328356e-46	0.5030078770053719	0.842	0.654	5.429202493777668e-42	pDC	DC_subset
ADAM10	9.185471530403052e-34	0.5020835954618654	0.412	0.214	2.4457236496851166e-29	pDC	DC_subset
RECQL5	3.2013607914391137e-78	0.5018168555335634	0.314	0.06	8.523943243285784e-74	pDC	DC_subset
A1BG	5.3125737930959946e-48	0.5005260560443554	0.588	0.326	1.4145258981497396e-43	pDC	DC_subset
STK11IP	6.926711570552087e-76	0.49938918727544623	0.337	0.078	1.8443062227751988e-71	pDC	DC_subset
C15orf39	1.6023195008873096e-58	0.4993782273377025	0.38	0.132	4.2663359030625507e-54	pDC	DC_subset
S100PBP	7.74532469985059e-43	0.49879766169352935	0.278	0.091	2.062270154582218e-38	pDC	DC_subset
PARVB	2.9310671445717897e-42	0.4987548441082697	0.412	0.189	7.804259379136847e-38	pDC	DC_subset
AGPAT2	3.5799027586622784e-39	0.49856424583517106	0.431	0.22	9.531849085214182e-35	pDC	DC_subset
NECTIN1	8.611847969684592e-106	0.49761644894977836	0.274	0.021	2.2929906404082196e-101	pDC	DC_subset
SEC63	9.546316872960997e-39	0.49758566049864755	0.472	0.257	2.541802330594595e-34	pDC	DC_subset
PDIA3	2.1540105102235217e-26	0.4973978709862221	0.89	0.717	5.735268384521149e-22	pDC	DC_subset
MLF2	1.1588295038545245e-44	0.49660836988743595	0.739	0.51	3.085499436963057e-40	pDC	DC_subset
ADAM19	6.06482738292616e-44	0.4958418463704637	0.647	0.369	1.6148209389779193e-39	pDC	DC_subset
KMO	2.621075104509995e-85	0.49570762829794546	0.289	0.042	6.978874573268312e-81	pDC	DC_subset
EMC7	1.6919405960046248e-36	0.4956287394060622	0.533	0.332	4.504961030921914e-32	pDC	DC_subset
H1FX	8.053531781164897e-27	0.4943997298160029	0.489	0.312	2.1443333720529656e-22	pDC	DC_subset
LHFPL2	2.4268924590838714e-81	0.49380519708046744	0.272	0.038	6.461843861556716e-77	pDC	DC_subset
ZNF791	1.3953115532664736e-55	0.4933833593607107	0.348	0.113	3.7151565417273127e-51	pDC	DC_subset
SOCS3	2.8824710732907017e-34	0.4932152096554181	0.593	0.353	7.674867479743823e-30	pDC	DC_subset
SUMF2	6.1148543437389715e-40	0.4926085764819519	0.505	0.283	1.6281411175639384e-35	pDC	DC_subset
AL135905.2	1.4405885854048188e-32	0.49234672487780257	0.362	0.181	3.8357111674988706e-28	pDC	DC_subset
ZEB2	7.4211898227655265e-62	0.49219565664309894	0.656	0.305	1.9759660022095492e-57	pDC	DC_subset
RNASEH2B	4.442054337876883e-47	0.4917017219216677	0.66	0.406	1.1827413880030988e-42	pDC	DC_subset
DNAJC1	3.786603951280721e-37	0.49137537802426706	0.475	0.264	1.0082211680680049e-32	pDC	DC_subset
CCDC57	6.721293507972635e-47	0.4910742863903057	0.451	0.213	1.7896116094327937e-42	pDC	DC_subset
SERINC3	1.04553709763894e-37	0.49002130574856256	0.493	0.285	2.7838470761734415e-33	pDC	DC_subset
LNPEP	1.7155217581605756e-33	0.48979847325164005	0.47	0.267	4.567748233278349e-29	pDC	DC_subset
ARID5A	9.853106120874125e-37	0.48938552602614904	0.523	0.305	2.623488035743945e-32	pDC	DC_subset
CLCN5	9.291774916177282e-68	0.48909901946131074	0.287	0.058	2.4740279891813634e-63	pDC	DC_subset
SNRNP25	4.5748272489250123e-57	0.4889357889725152	0.563	0.266	1.2180935032987739e-52	pDC	DC_subset
KRT10	2.052998534375679e-45	0.4888307879288184	0.595	0.35	5.466313897628683e-41	pDC	DC_subset
OS9	2.132600317428406e-31	0.4885180299318028	0.702	0.507	5.678261605184874e-27	pDC	DC_subset
SYS1	7.995405261172439e-45	0.48814222195651163	0.45	0.217	2.1288566048397737e-40	pDC	DC_subset
ORMDL1	4.116967726664608e-50	0.4877039183903106	0.524	0.266	1.0961838269017185e-45	pDC	DC_subset
LINC01215	8.830943707401344e-82	0.48664860933458676	0.252	0.03	2.3513270715326818e-77	pDC	DC_subset
MPG	3.828709160834191e-41	0.48607359160636043	0.621	0.402	1.0194321011637118e-36	pDC	DC_subset
PHC3	6.466988947027744e-42	0.48452209834338533	0.396	0.173	1.7219004770356072e-37	pDC	DC_subset
RASGRP2	3.2899961689645326e-53	0.4844819903687407	0.407	0.156	8.759943799484964e-49	pDC	DC_subset
TPT1	4.746746240075599e-54	0.48446723614283815	0.981	0.973	1.263868653882529e-49	pDC	DC_subset
TMEM63A	1.3099363872870644e-63	0.48410138747371695	0.267	0.054	3.4878366247905377e-59	pDC	DC_subset
RASAL3	8.734107454260409e-47	0.4839316548822372	0.361	0.139	2.3255434507713766e-42	pDC	DC_subset
RNF126	6.3378880045473364e-46	0.4836630124427052	0.482	0.241	1.687526060090774e-41	pDC	DC_subset
TFEC	4.045363196368854e-63	0.4834981545132161	0.323	0.08	1.077118404665171e-58	pDC	DC_subset
SBDS	5.537641215889487e-30	0.4830349374465849	0.502	0.322	1.474452350142735e-25	pDC	DC_subset
NOP10	1.2703225690235545e-46	0.4825752761450246	0.735	0.49	3.3823608722821164e-42	pDC	DC_subset
HNRNPUL1	3.2673717983585e-34	0.4818996657033823	0.65	0.463	8.699704150309342e-30	pDC	DC_subset
SLC9A3R1	7.234885460092501e-65	0.4818595599630619	0.424	0.144	1.9263606026042292e-60	pDC	DC_subset
ARID1B	1.154765663994274e-39	0.48164599988515466	0.506	0.274	3.074679056951154e-35	pDC	DC_subset
SLC30A5	4.862863644466509e-44	0.4809285183261915	0.377	0.162	1.2947860739756528e-39	pDC	DC_subset
RASSF5	2.015673843739078e-40	0.47893302776225155	0.571	0.332	5.3669331763396696e-36	pDC	DC_subset
MGAT1	2.4078880349290215e-40	0.4781933149557219	0.685	0.458	6.411242681802012e-36	pDC	DC_subset
USP11	2.483921920111956e-45	0.47727405350546326	0.451	0.21	6.613690504490094e-41	pDC	DC_subset
KIAA0100	2.054909040505443e-39	0.4756555120431822	0.407	0.194	5.471400811249792e-35	pDC	DC_subset
SOCS1	4.541990418584593e-28	0.4751820820408781	0.652	0.423	1.2093503688523337e-23	pDC	DC_subset
TMEM50A	2.7407395195277715e-42	0.47488266824152126	0.822	0.628	7.297493044694644e-38	pDC	DC_subset
TCIRG1	4.168967532681836e-44	0.47470479174458813	0.632	0.379	1.1100292952518656e-39	pDC	DC_subset
MFSD12	4.408300837906214e-57	0.4743107196128713	0.35	0.112	1.1737541811009084e-52	pDC	DC_subset
SYNRG	2.62282919951177e-35	0.47430737575924325	0.447	0.245	6.983545026620039e-31	pDC	DC_subset
TTC3	1.371054294453666e-36	0.47383446408822616	0.608	0.39	3.650569164412331e-32	pDC	DC_subset
SAMD9	5.935932159513161e-28	0.4731339286654186	0.35	0.18	1.5805012967919744e-23	pDC	DC_subset
UCP2	3.3674573682491944e-41	0.47240434110695917	0.891	0.72	8.966191988700305e-37	pDC	DC_subset
NOTCH2	8.4171398910972945e-30	0.47218415512197254	0.519	0.329	2.2411476674035656e-25	pDC	DC_subset
NRROS	1.0087226868722259e-27	0.47200084121813296	0.383	0.205	2.6858250260659885e-23	pDC	DC_subset
ARID2	2.361899767188512e-34	0.4708405463560923	0.363	0.17	6.288794320116132e-30	pDC	DC_subset
JMJD1C	7.765126591641485e-37	0.4708270793949696	0.656	0.422	2.067542606290462e-32	pDC	DC_subset
EIF4G2	7.35086399472721e-37	0.4707555189026107	0.868	0.713	1.9572410472360668e-32	pDC	DC_subset
EIF2S2	2.1798538839844173e-35	0.4701552699589995	0.686	0.491	5.80407895149691e-31	pDC	DC_subset
DDOST	1.8579168498460345e-37	0.469683511809432	0.741	0.543	4.946889404400051e-33	pDC	DC_subset
CCDC88A	7.612611138875564e-44	0.4696247415973416	0.83	0.582	2.0269338418370076e-39	pDC	DC_subset
ZDHHC24	5.233638937197001e-39	0.46917795047861066	0.454	0.239	1.3935087034180736e-34	pDC	DC_subset
FAM53C	4.187890205042957e-27	0.4691343413845171	0.335	0.174	1.1150676459947378e-22	pDC	DC_subset
KDELR2	3.1033651387392625e-34	0.4683472652890248	0.655	0.444	8.26302001840716e-30	pDC	DC_subset
GPATCH11	1.2690978121002364e-63	0.468181553945734	0.3	0.071	3.3790998344980893e-59	pDC	DC_subset
RBM6	2.2063897682984408e-36	0.46792554111927165	0.534	0.31	5.874733397071429e-32	pDC	DC_subset
LSM10	8.734049019036093e-49	0.46743058047522257	0.576	0.314	2.32552789180855e-44	pDC	DC_subset
PPM1J	5.138516176756876e-43	0.46689651571555246	0.401	0.177	1.3681813172232858e-38	pDC	DC_subset
DNAJB9	6.687732340911794e-32	0.4648996097254674	0.445	0.253	1.780675613091174e-27	pDC	DC_subset
DNAJC7	3.899794091587831e-35	0.464762578957877	0.664	0.465	1.038359174826176e-30	pDC	DC_subset
BTK	1.3361070640375555e-40	0.4627371132821623	0.444	0.224	3.557518668706395e-36	pDC	DC_subset
CTSW	7.283816616248833e-81	0.46219902059614654	0.278	0.041	1.9393890122424144e-76	pDC	DC_subset
LAMTOR5	2.5572024566607047e-38	0.4617688432043108	0.698	0.506	6.808807261104793e-34	pDC	DC_subset
CDCA7L	1.97818722494724e-66	0.4616208159331261	0.346	0.094	5.267121305144521e-62	pDC	DC_subset
KLF13	2.7435881037565785e-45	0.46156395356856056	0.394	0.168	7.305077685062266e-41	pDC	DC_subset
TPP1	1.7362603969960154e-35	0.46041053149459665	0.661	0.418	4.62296693304159e-31	pDC	DC_subset
DDX3X	4.54658005357856e-27	0.4600265214077195	0.628	0.448	1.2105724050658273e-22	pDC	DC_subset
KDM6B	7.453804703343369e-26	0.45931088378841844	0.445	0.269	1.9846500403122052e-21	pDC	DC_subset
DNASE2	1.1385398815996808e-58	0.45876370437456293	0.341	0.103	3.03147628874731e-54	pDC	DC_subset
NSMCE3	9.500220356121542e-41	0.4579703788283001	0.283	0.099	2.5295286720209216e-36	pDC	DC_subset
GRASP	3.959044105859901e-20	0.45728372018799873	0.292	0.155	1.0541350836262572e-15	pDC	DC_subset
SEC62	6.724635081101865e-36	0.45523644048292367	0.729	0.501	1.7905013366941825e-31	pDC	DC_subset
UBXN4	2.0495817754070354e-26	0.4543350886391151	0.734	0.556	5.457216435198772e-22	pDC	DC_subset
HERC5	1.1107820376842887e-38	0.45399090368091083	0.331	0.126	2.957568253538187e-34	pDC	DC_subset
RPS3A	7.615476415741319e-59	0.45337594330665265	0.983	0.978	2.0276967504552837e-54	pDC	DC_subset
CCDC107	1.9058354287444588e-39	0.45180289855776135	0.516	0.29	5.074477412574996e-35	pDC	DC_subset
NUDT5	6.328401971459404e-38	0.45147744325294825	0.53	0.311	1.685000308920781e-33	pDC	DC_subset
SERP1	1.7472020890348118e-43	0.449891020894297	0.904	0.798	4.65210028226409e-39	pDC	DC_subset
TSEN54	3.278001904960115e-49	0.44950806344354755	0.322	0.109	8.728007872146802e-45	pDC	DC_subset
ACSL3	4.4074379444e-35	0.44837948284002804	0.375	0.179	1.173524427075944e-30	pDC	DC_subset
TOX2	1.8890084420914752e-48	0.44829056051276733	0.257	0.065	5.029673877912762e-44	pDC	DC_subset
MCL1	5.4927607884836795e-18	0.4467019057715329	0.859	0.724	1.4625024875416646e-13	pDC	DC_subset
TTC7A	2.272784309050367e-47	0.44609674847016145	0.387	0.158	6.051515501277507e-43	pDC	DC_subset
PRDX6	1.163744623917481e-37	0.44512407022293443	0.726	0.521	3.0985864356426846e-33	pDC	DC_subset
B3GNT2	3.1678484887205726e-28	0.44476726990277116	0.342	0.172	8.434713386067396e-24	pDC	DC_subset
ACADM	3.273617799885752e-42	0.444467751604851	0.44	0.214	8.716334753975802e-38	pDC	DC_subset
DNM2	7.469025646602301e-38	0.44438965351123094	0.435	0.223	1.988702768664329e-33	pDC	DC_subset
MNAT1	3.875835414882645e-52	0.44426640792739486	0.324	0.105	1.031979937566653e-47	pDC	DC_subset
SLC1A5	2.495217209180983e-26	0.4441944243069931	0.518	0.326	6.643765341165285e-22	pDC	DC_subset
RBM39	1.9942509903916483e-32	0.4441473287844566	0.864	0.656	5.309892687016803e-28	pDC	DC_subset
MAN1A1	2.5736264321310622e-45	0.4439824450430192	0.293	0.097	6.852537738192166e-41	pDC	DC_subset
NDRG1	7.345282453312454e-35	0.44385375821328593	0.336	0.148	1.955754906018974e-30	pDC	DC_subset
RELL1	7.574360128974395e-45	0.4437798035374839	0.293	0.095	2.0167491279407223e-40	pDC	DC_subset
RILPL2	2.7153373663950374e-41	0.4430824650461487	0.615	0.366	7.2298572717634266e-37	pDC	DC_subset
ADD3	2.71107871691032e-41	0.4424543422092581	0.485	0.256	7.218518191645417e-37	pDC	DC_subset
MED13L	2.843878634052011e-37	0.4390091777130771	0.514	0.288	7.572111251026885e-33	pDC	DC_subset
THEMIS2	1.7301500820808398e-25	0.43801741525832283	0.578	0.412	4.606697608548444e-21	pDC	DC_subset
CHMP5	1.6208054903038863e-31	0.4379201629460767	0.691	0.503	4.3155566984831274e-27	pDC	DC_subset
OXR1	1.739502738057728e-49	0.4376615402079495	0.336	0.116	4.6315999903525065e-45	pDC	DC_subset
H3F3B	7.271978775259638e-32	0.4368590882528376	0.973	0.954	1.936237068700631e-27	pDC	DC_subset
P3H2	5.6389473379919506e-52	0.4355464657463666	0.274	0.075	1.5014261182137367e-47	pDC	DC_subset
DDAH2	4.9640953563203425e-35	0.43548318145716614	0.537	0.319	1.3217400295738543e-30	pDC	DC_subset
CLECL1	1.589139317157912e-30	0.4352576378584448	0.383	0.199	4.2312423458646566e-26	pDC	DC_subset
MYL12B	3.2131668172973598e-43	0.4352524682541792	0.912	0.822	8.55537796773595e-39	pDC	DC_subset
TP53I11	1.727613662909944e-59	0.4350254848247126	0.294	0.073	4.599944138864017e-55	pDC	DC_subset
CBX6	1.7480229090252455e-36	0.43408304638436424	0.446	0.237	4.6542857975706186e-32	pDC	DC_subset
TMED4	3.989205121764184e-31	0.43271863821655365	0.492	0.304	1.0621657557209315e-26	pDC	DC_subset
BBX	1.0531002961269847e-34	0.43245397396268115	0.536	0.33	2.8039848484677095e-30	pDC	DC_subset
C11orf58	1.4232281731764995e-36	0.43208985787527165	0.822	0.663	3.7894873338997476e-32	pDC	DC_subset
PRPF8	1.6212498312749383e-32	0.43085359238081355	0.603	0.389	4.316739800752651e-28	pDC	DC_subset
SEC31A	5.590021681830361e-32	0.43034085590136684	0.553	0.348	1.488399173004152e-27	pDC	DC_subset
FBXW11	4.394736946691938e-26	0.4302390956548777	0.345	0.182	1.1701426594261955e-21	pDC	DC_subset
FMNL3	4.6738149271471e-49	0.42999091693402863	0.39	0.151	1.244449962502187e-44	pDC	DC_subset
ARPC5L	4.1889758676877645e-34	0.42988856108669105	0.542	0.336	1.1153567145305442e-29	pDC	DC_subset
ATP11B	5.506284284046419e-40	0.42787323519886766	0.305	0.114	1.4661032534701994e-35	pDC	DC_subset
DDRGK1	1.7825994019788267e-32	0.4267470330158034	0.499	0.298	4.746349167708824e-28	pDC	DC_subset
SCRN1	1.018243259837281e-40	0.4265711980455674	0.275	0.092	2.7111745036427444e-36	pDC	DC_subset
SLFN11	2.3651613398326285e-48	0.426296035054304	0.252	0.064	6.297478583438356e-44	pDC	DC_subset
ST3GAL2	2.824237173172889e-42	0.4262944621871874	0.396	0.177	7.519813897290134e-38	pDC	DC_subset
SP100	7.107709829382971e-27	0.4261521791466877	0.602	0.429	1.89249881917151e-22	pDC	DC_subset
TOP2B	7.62125395170978e-26	0.42583666086664906	0.364	0.201	2.029235077182246e-21	pDC	DC_subset
CHD2	6.042105828648568e-24	0.42558742344576106	0.549	0.378	1.6087710979359678e-19	pDC	DC_subset
ABRACL	6.346314347748102e-38	0.4250935389211594	0.816	0.584	1.6897696582314097e-33	pDC	DC_subset
CHST11	7.088012271409872e-48	0.4238643553567697	0.311	0.102	1.8872541473855928e-43	pDC	DC_subset
USP18	1.5182380678443518e-39	0.42341116844757626	0.403	0.175	4.042460679442371e-35	pDC	DC_subset
TLN1	1.4732939524316476e-32	0.4233924797633557	0.664	0.444	3.922792477744505e-28	pDC	DC_subset
CCNL1	1.557267838999085e-31	0.42330986646338786	0.759	0.546	4.146381348118964e-27	pDC	DC_subset
MYCBP	6.395735535922654e-42	0.42319991072640495	0.497	0.262	1.7029285437947657e-37	pDC	DC_subset
COPE	7.871586979619753e-31	0.42244190706543816	0.834	0.683	2.0958887491935553e-26	pDC	DC_subset
SEC16A	5.440517722889392e-39	0.42231744344841055	0.34	0.141	1.4485922488965296e-34	pDC	DC_subset
MIB2	5.2408001397785935e-53	0.4221979389170105	0.3	0.087	1.3954154452174484e-48	pDC	DC_subset
CD3E	1.1198635090720385e-25	0.42141818404119546	0.38	0.184	2.9817485792552095e-21	pDC	DC_subset
COX7A2	4.2962737206038094e-32	0.4212974998933938	0.857	0.716	1.1439258408479703e-27	pDC	DC_subset
DGKZ	8.694303059606734e-36	0.42077780276209853	0.46	0.251	2.314945132650889e-31	pDC	DC_subset
PTPMT1	5.6280972393545545e-39	0.42070261846021917	0.458	0.243	1.4985371709505437e-34	pDC	DC_subset
RNF5	1.7101581367980243e-27	0.4205340264137398	0.619	0.441	4.5534670550384196e-23	pDC	DC_subset
ATP2B4	3.1301073771546237e-43	0.4204576229428428	0.376	0.156	8.334223902411902e-39	pDC	DC_subset
ECHDC1	1.2165883608619326e-39	0.42025561899756636	0.54	0.299	3.2392881696309815e-35	pDC	DC_subset
ARMCX3	2.94699108402153e-39	0.41974201554183843	0.344	0.144	7.846658460315726e-35	pDC	DC_subset
SLC2A1	1.695960909781143e-38	0.41934847653081553	0.388	0.18	4.515665518383271e-34	pDC	DC_subset
GMPPB	2.457338530463912e-36	0.4181407903209111	0.337	0.146	6.542909571213212e-32	pDC	DC_subset
RPL3	9.620584002952555e-53	0.41806785517349176	0.979	0.96	2.5615766966261474e-48	pDC	DC_subset
CD2	2.88527225530044e-43	0.41774851445602923	0.374	0.145	7.682325906962952e-39	pDC	DC_subset
MAP3K8	2.6909136978001225e-10	0.4174294616353147	0.585	0.49	7.164826811762606e-6	pDC	DC_subset
CGAS	2.451269165909291e-48	0.41729097635425616	0.294	0.089	6.526749281150079e-44	pDC	DC_subset
TRIM44	3.8039764528101987e-34	0.4153602118717803	0.53	0.315	1.0128467703252435e-29	pDC	DC_subset
KDM5A	2.0811930656688346e-28	0.4152391153150178	0.594	0.401	5.541384656649839e-24	pDC	DC_subset
CD79A	7.145766023874442e-48	0.41515052662113683	0.274	0.076	1.902631661516809e-43	pDC	DC_subset
RASGEF1B	3.804288615768914e-30	0.41484989234303515	0.355	0.168	1.012929886834631e-25	pDC	DC_subset
ODF2L	3.524804330587664e-36	0.41481114143395525	0.294	0.114	9.385144010622714e-32	pDC	DC_subset
AC004687.1	1.5754216594129656e-19	0.4146670075573047	0.445	0.286	4.1947177103529625e-15	pDC	DC_subset
RPSA	4.617370952290844e-40	0.4134015901941108	0.957	0.933	1.22942118975696e-35	pDC	DC_subset
DSTN	2.235610049800774e-24	0.413239859895961	0.626	0.453	5.952535318599541e-20	pDC	DC_subset
CUX1	1.3305868740026407e-31	0.41309375546978955	0.606	0.398	3.542820610719431e-27	pDC	DC_subset
JKAMP	3.8267039463257345e-28	0.4121577139023767	0.425	0.249	1.0188981927486901e-23	pDC	DC_subset
RNF138	6.180557372780606e-31	0.41192279242635566	0.403	0.218	1.645635206076564e-26	pDC	DC_subset
COQ4	1.699614908980814e-36	0.41155743697017383	0.427	0.219	4.525394656652315e-32	pDC	DC_subset
TMEM141	5.1870297231635785e-34	0.4113947794390842	0.486	0.285	1.3810985340895345e-29	pDC	DC_subset
DTNBP1	3.150995459754436e-38	0.41135788493779557	0.355	0.157	8.38984051114216e-34	pDC	DC_subset
SASH3	6.511885877767251e-29	0.41129401488517947	0.507	0.318	1.733854733814308e-24	pDC	DC_subset
SON	2.281138106445343e-32	0.4108699070839359	0.9	0.711	6.07375832222137e-28	pDC	DC_subset
PTPN22	8.083356094672243e-27	0.41081492566114597	0.326	0.164	2.1522743937674313e-22	pDC	DC_subset
B4GALT3	1.6695935203707776e-47	0.4098761836017972	0.361	0.141	4.445459707339232e-43	pDC	DC_subset
SLC1A4	3.8011107482214326e-22	0.40967968116088355	0.262	0.125	1.0120837478214386e-17	pDC	DC_subset
SCAMP4	9.697255193676001e-36	0.40926094564381293	0.367	0.174	2.5819911678681723e-31	pDC	DC_subset
MCOLN2	1.0631144580681432e-32	0.40893656779084364	0.51	0.292	2.830648556052238e-28	pDC	DC_subset
HINT2	1.4390685987799342e-33	0.40855760189041535	0.502	0.298	3.8316640511114527e-29	pDC	DC_subset
SPINT2	1.2376950585884464e-28	0.408452399714041	0.826	0.642	3.2954868629975973e-24	pDC	DC_subset
SUPT5H	1.0158094906218234e-32	0.40834226740336765	0.51	0.305	2.704694349729667e-28	pDC	DC_subset
PLXNB2	1.4230824108196556e-33	0.40821436694702623	0.376	0.182	3.789099227048415e-29	pDC	DC_subset
BIRC6	2.528287126251101e-26	0.4080872935075629	0.472	0.289	6.731817302356182e-22	pDC	DC_subset
CYCS	5.720988772934496e-28	0.4080814155491974	0.698	0.506	1.5232704706815387e-23	pDC	DC_subset
RIPOR1	3.1582159332431287e-35	0.40804435095680225	0.407	0.204	8.409065743853154e-31	pDC	DC_subset
DDX21	6.581384309173445e-27	0.4072040142890201	0.65	0.449	1.7523593861605214e-22	pDC	DC_subset
NIPBL	4.277654402579329e-25	0.406789692127707	0.541	0.362	1.1389682612307722e-20	pDC	DC_subset
ARL6IP1	3.21866710347779e-35	0.40617348908726814	0.824	0.598	8.570023029719963e-31	pDC	DC_subset
TTC14	8.249142324257257e-29	0.4061181731109425	0.405	0.219	2.1964166352567372e-24	pDC	DC_subset
REXO2	2.423686826806115e-41	0.4057341766847385	0.362	0.157	6.453308545053962e-37	pDC	DC_subset
AKNA	1.0029065155623285e-28	0.4043922617799516	0.512	0.323	2.670338888336256e-24	pDC	DC_subset
BIN2	1.7956256495625353e-39	0.40410996804650295	0.403	0.191	4.7810328545252064e-35	pDC	DC_subset
C11orf24	4.606611288039729e-46	0.403487391896733	0.296	0.098	1.2265563215534583e-41	pDC	DC_subset
LARS	1.2909719823426744e-31	0.4033533125099791	0.425	0.237	3.437342000185605e-27	pDC	DC_subset
ATP6V0B	4.0179664325289495e-31	0.40325917917653853	0.872	0.688	1.069823742325158e-26	pDC	DC_subset
DENND4C	1.7605783554221434e-43	0.4032164091161612	0.257	0.076	4.687715929146999e-39	pDC	DC_subset
DDB1	2.1585463517498204e-24	0.40242578681896846	0.447	0.285	5.747345516169072e-20	pDC	DC_subset
NUP210	9.329251752478833e-31	0.40228825083298964	0.359	0.177	2.4840065716150142e-26	pDC	DC_subset
DIPK2A	1.6187241013441336e-17	0.40183489018974466	0.357	0.225	4.31001479223889e-13	pDC	DC_subset
ADPGK	3.862764504071329e-27	0.40154606840538276	0.555	0.378	1.0284996768540321e-22	pDC	DC_subset
UBE2E2	8.605995753638677e-29	0.4015403419417205	0.549	0.348	2.291432429363834e-24	pDC	DC_subset
PNPLA2	2.974749038034802e-33	0.4010017114017489	0.506	0.298	7.920566788671463e-29	pDC	DC_subset
LRRC25	3.0353705283181e-45	0.39993930488039753	0.314	0.104	8.081977568699773e-41	pDC	DC_subset
IRF2BPL	1.292139550972373e-69	0.3989319096027446	0.276	0.051	3.4404507684190404e-65	pDC	DC_subset
EEF2	3.938897291820077e-40	0.3989237408832391	0.962	0.91	1.0487707929200137e-35	pDC	DC_subset
SRPRB	7.562834845587291e-31	0.39889717511152223	0.31	0.142	2.0136804059860722e-26	pDC	DC_subset
CXorf40A	6.709460258170117e-18	0.3988788052543584	0.291	0.163	1.7864608883403754e-13	pDC	DC_subset
RPS12	6.988823731866633e-57	0.39844759343215763	0.986	0.985	1.8608442068468096e-52	pDC	DC_subset
PTBP3	3.7921631646818386e-23	0.3976182925118724	0.626	0.452	1.0097013642281864e-18	pDC	DC_subset
N4BP2	6.7052752438150245e-31	0.39509870254948976	0.416	0.223	1.7853465864181883e-26	pDC	DC_subset
JAZF1	1.0465558072590861e-32	0.3947322254293844	0.284	0.117	2.7865594924080428e-28	pDC	DC_subset
CENPC	1.1195233460170436e-24	0.3942740191931871	0.332	0.175	2.98084286110498e-20	pDC	DC_subset
NFATC2IP	6.364611856246544e-29	0.3940433597847632	0.383	0.203	1.6946415528442048e-24	pDC	DC_subset
CLIC1	3.5000184002247544e-29	0.3929991586090553	0.935	0.754	9.31914899243843e-25	pDC	DC_subset
ERGIC2	1.9848905555951653e-27	0.3929710380989544	0.48	0.297	5.284969593327687e-23	pDC	DC_subset
SLC39A10	6.479204888240139e-24	0.3925224864634812	0.311	0.16	1.7251530935428192e-19	pDC	DC_subset
USP36	4.4587072134094945e-28	0.39232095469730593	0.307	0.143	1.187175382642412e-23	pDC	DC_subset
MAP2K3	6.500024971756121e-24	0.39194554256547	0.394	0.23	1.7306966489797848e-19	pDC	DC_subset
MDM4	2.4128151761102933e-26	0.3912423125330978	0.393	0.219	6.424361687911267e-22	pDC	DC_subset
TMEM242	6.314290749887222e-49	0.39074073129018105	0.297	0.094	1.6812430550649718e-44	pDC	DC_subset
MORF4L2	2.001418252994276e-30	0.39062820215986316	0.463	0.272	5.328976240422559e-26	pDC	DC_subset
ST6GAL1	1.3820576425209105e-32	0.3905943360066907	0.337	0.155	3.679866678976176e-28	pDC	DC_subset
VAV1	9.707762705307856e-38	0.39051745524175674	0.361	0.159	2.58478889791527e-33	pDC	DC_subset
TFRC	5.053475712729389e-37	0.39015325732827594	0.366	0.162	1.345538443271327e-32	pDC	DC_subset
NUP160	4.555477900012394e-34	0.3900157848732097	0.275	0.106	1.2129415456573e-29	pDC	DC_subset
ETV6	3.875714012580032e-27	0.38995253936005425	0.8	0.587	1.0319476129895592e-22	pDC	DC_subset
TMEM208	6.240426059407023e-29	0.38965625370805956	0.49	0.307	1.661575842577714e-24	pDC	DC_subset
GNL3	4.489011647478527e-30	0.3891603752816732	0.449	0.255	1.1952442412576326e-25	pDC	DC_subset
HECTD1	5.159276992644977e-20	0.38835864033974	0.435	0.293	1.3737090920616516e-15	pDC	DC_subset
C1GALT1	6.519241095141305e-32	0.3879747756334104	0.346	0.165	1.735813133992324e-27	pDC	DC_subset
TTC37	6.031461655488925e-24	0.3878101286955313	0.326	0.172	1.6059369803904812e-19	pDC	DC_subset
BDP1	1.5768516941416886e-24	0.38744144326902896	0.436	0.265	4.19852532082166e-20	pDC	DC_subset
MAD2L2	4.775184378357953e-31	0.38740994487333136	0.446	0.258	1.2714405925815885e-26	pDC	DC_subset
TMEM175	1.9674020008204053e-36	0.38589202012870466	0.332	0.142	5.238404567384411e-32	pDC	DC_subset
BPTF	5.0394473197764606e-26	0.38461296049168703	0.498	0.32	1.3418032433636803e-21	pDC	DC_subset
SLC18B1	5.459160165443219e-46	0.3844731480857575	0.257	0.073	1.4535559856509115e-41	pDC	DC_subset
SEMA4D	9.640292353640373e-47	0.3835828684276179	0.274	0.079	2.566824242080286e-42	pDC	DC_subset
SRPK2	1.094380977758058e-32	0.38356662327153773	0.399	0.203	2.9138987913786054e-28	pDC	DC_subset
NACA	2.2883193306634666e-39	0.38345705772994476	0.955	0.946	6.092879049824546e-35	pDC	DC_subset
CMTM3	1.0815398297516467e-36	0.3832795116504406	0.389	0.184	2.8797079506967347e-32	pDC	DC_subset
MOB1A	3.757982308382894e-36	0.3831284715428893	0.791	0.615	1.0006003694300295e-31	pDC	DC_subset
VPS25	6.759538318523725e-35	0.3829836533620977	0.44	0.237	1.799794672690127e-30	pDC	DC_subset
SEPHS1	7.890677336609988e-36	0.38279664629984866	0.254	0.089	2.1009717476457755e-31	pDC	DC_subset
COQ7	6.296731311457615e-41	0.38261700502071727	0.263	0.084	1.6765676789887046e-36	pDC	DC_subset
RBBP6	8.729165064270043e-29	0.38215021435780383	0.559	0.365	2.3242274900125415e-24	pDC	DC_subset
RESF1	1.4903879002002495e-27	0.38177166181068384	0.399	0.218	3.9683068230731845e-23	pDC	DC_subset
FNDC3A	2.75548499035174e-28	0.3817071019006555	0.31	0.147	7.336754335310544e-24	pDC	DC_subset
TOMM20	6.700372063175882e-26	0.3810723366899542	0.748	0.571	1.7840410655412105e-21	pDC	DC_subset
CDIP1	1.2510046205577993e-69	0.3807432277412637	0.306	0.066	3.3309249026971966e-65	pDC	DC_subset
CSNK1G2	3.1489047040040268e-24	0.3806650556368339	0.333	0.182	8.384273664881122e-20	pDC	DC_subset
DBI	2.984535987720869e-20	0.3806585394889366	0.846	0.747	7.946625520905585e-16	pDC	DC_subset
CLK1	6.478603917304925e-24	0.3804113116435912	0.506	0.338	1.7249930790216092e-19	pDC	DC_subset
COPA	1.2429728459180334e-25	0.38033612889124313	0.49	0.317	3.309539499541356e-21	pDC	DC_subset
DNAJB11	1.9066654193440155e-28	0.3802795023255042	0.475	0.285	5.076687345545375e-24	pDC	DC_subset
KRI1	2.573565318261095e-29	0.3796085081334474	0.289	0.127	6.852375016401992e-25	pDC	DC_subset
NHP2	8.521091139253844e-33	0.37957719843724647	0.712	0.5	2.2688257267377285e-28	pDC	DC_subset
RPS4X	1.646276522263373e-41	0.3790945685076723	0.971	0.96	4.383375868178457e-37	pDC	DC_subset
CHID1	7.232174739272044e-28	0.3777735284422279	0.363	0.201	1.9256388460785744e-23	pDC	DC_subset
LEPROT	1.7751822479958057e-24	0.3775530814781449	0.388	0.226	4.7266002535136324e-20	pDC	DC_subset
SLC39A6	1.6682378454660225e-25	0.3767483612333937	0.287	0.137	4.441850087337831e-21	pDC	DC_subset
RGS1	2.2800587980646335e-37	0.3766124847545407	0.872	0.602	6.070884555726893e-33	pDC	DC_subset
PSENEN	2.0437343900190025e-29	0.37630740952714425	0.584	0.384	5.441647186864596e-25	pDC	DC_subset
BIK	4.13873557798857e-39	0.3735089264237708	0.254	0.082	1.1019797349952366e-34	pDC	DC_subset
LIMD1	1.2812325872609447e-38	0.3733753681172563	0.262	0.088	3.4114098868409915e-34	pDC	DC_subset
TMEM248	1.345739486935874e-29	0.3731273071307357	0.428	0.245	3.5831659579154582e-25	pDC	DC_subset
LAGE3	1.1650503039504707e-32	0.37267265671817906	0.463	0.264	3.102062939298523e-28	pDC	DC_subset
DDX17	2.426499563666188e-30	0.3724844530215421	0.822	0.622	6.460797738217591e-26	pDC	DC_subset
GANAB	6.921925370914036e-23	0.3722977830442167	0.357	0.203	1.8430318492595713e-18	pDC	DC_subset
GIT2	4.71368800959892e-25	0.37205761015571126	0.442	0.27	1.2550665694358084e-20	pDC	DC_subset
CEBPZOS	2.0976263824485426e-38	0.37189055567380486	0.398	0.187	5.58514000590749e-34	pDC	DC_subset
THOC2	2.2356702459614796e-21	0.37169936428919226	0.479	0.32	5.952695596897036e-17	pDC	DC_subset
CHCHD10	6.297476889347043e-27	0.3707919829133244	0.673	0.482	1.6767661965575436e-22	pDC	DC_subset
HNRNPU	1.753846908606079e-21	0.3701735987847097	0.856	0.685	4.669792778854546e-17	pDC	DC_subset
TLE5	3.959830415328059e-25	0.3700078773244273	0.598	0.419	1.054344446385249e-20	pDC	DC_subset
SH2B3	7.116055366508065e-28	0.3695965861784605	0.376	0.204	1.8947209018864373e-23	pDC	DC_subset
GGNBP2	2.695571385983905e-21	0.3695391401594741	0.586	0.424	7.177228372320746e-17	pDC	DC_subset
BIN1	1.5223749214746919e-29	0.36953248380267545	0.397	0.215	4.0534754659185145e-25	pDC	DC_subset
ARHGAP25	8.850535033588873e-32	0.36927531734731295	0.362	0.174	2.3565434580433735e-27	pDC	DC_subset
EEF1D	7.130359379444277e-38	0.3689535746671928	0.94	0.889	1.898529488370833e-33	pDC	DC_subset
CHD4	2.895795934538147e-18	0.3685568422734915	0.49	0.346	7.71034625530127e-14	pDC	DC_subset
CCDC85B	2.1622446860096396e-25	0.36815019270673865	0.599	0.407	5.757192700969266e-21	pDC	DC_subset
TGFB1	7.227258233512227e-23	0.36800668204375564	0.541	0.369	1.9243297772549655e-18	pDC	DC_subset
NBDY	3.8268593197069154e-27	0.3679670552161529	0.628	0.44	1.0189395624651633e-22	pDC	DC_subset
OCIAD1	4.2334352674569535e-26	0.3678893325470274	0.633	0.448	1.1271944743130885e-21	pDC	DC_subset
ATP6AP1	5.6892127814621404e-27	0.367517738053192	0.584	0.39	1.5148097951921095e-22	pDC	DC_subset
SMG7	6.552060084683384e-30	0.36714971118995915	0.31	0.14	1.744551518147798e-25	pDC	DC_subset
EEF2K	2.4542507183634415e-34	0.3664295696537307	0.254	0.09	6.534687962714499e-30	pDC	DC_subset
PRKACB	3.388999954221571e-37	0.36617958580366866	0.354	0.157	9.023551278110355e-33	pDC	DC_subset
PRRC2C	5.181157936147897e-20	0.3633581540809363	0.812	0.652	1.379535112078739e-15	pDC	DC_subset
TMEM258	6.500423902574724e-26	0.3632210656670598	0.865	0.728	1.7308028682995462e-21	pDC	DC_subset
POP5	1.3160554090405493e-33	0.36320370602722357	0.453	0.252	3.5041291321113666e-29	pDC	DC_subset
SSR2	7.403979110778533e-23	0.36303287302038156	0.834	0.691	1.9713834780358923e-18	pDC	DC_subset
HSPE1	4.945998091678763e-25	0.36211466968280237	0.741	0.548	1.3169214518903876e-20	pDC	DC_subset
ETNK1	5.727180650198923e-20	0.3615633582628545	0.358	0.212	1.5249191199219652e-15	pDC	DC_subset
FOS	2.662026752235754e-37	0.36142303654100383	0.891	0.614	7.087912430502918e-33	pDC	DC_subset
MBP	9.269865590067984e-28	0.3611896802377842	0.582	0.37	2.4681944120115014e-23	pDC	DC_subset
SDHAF3	3.7480109906973627e-41	0.3611621145382893	0.328	0.129	9.979454063830798e-37	pDC	DC_subset
TMEM179B	1.811154358514447e-21	0.36114853115604284	0.601	0.448	4.822379594980567e-17	pDC	DC_subset
ARFGAP3	3.312271967931581e-24	0.36105992146576454	0.41	0.247	8.819255341814629e-20	pDC	DC_subset
METTL7A	1.5670071253037547e-29	0.3609913321702058	0.261	0.107	4.172313171833777e-25	pDC	DC_subset
CERS6	9.51445934154533e-38	0.36086650556833155	0.472	0.234	2.5333199442798596e-33	pDC	DC_subset
SERPINF2	4.2220054366730755e-32	0.36051919034131585	0.499	0.277	1.1241511675685732e-27	pDC	DC_subset
TM9SF3	2.2564379824974408e-33	0.3591977471748864	0.362	0.173	6.007991772197686e-29	pDC	DC_subset
RERE	8.088837631676979e-28	0.358268616508618	0.367	0.196	2.1537339078103125e-23	pDC	DC_subset
SETD2	5.08006582929006e-20	0.357955423843506	0.381	0.236	1.3526183277067715e-15	pDC	DC_subset
NDUFA9	2.7630410284877808e-27	0.35717249412573926	0.546	0.36	7.356873042451565e-23	pDC	DC_subset
OTUD6B-AS1	1.221431453083037e-22	0.3568738015088661	0.357	0.205	3.2521833869788942e-18	pDC	DC_subset
ATP6V1G1	7.7064114492247e-36	0.3564325202624363	0.868	0.707	2.0519091124705687e-31	pDC	DC_subset
BSG	2.2611152198501073e-22	0.35590638774499794	0.719	0.545	6.0204453843728955e-18	pDC	DC_subset
SLC33A1	3.7910419095714944e-34	0.3557890455350391	0.27	0.1	1.0094028188425061e-29	pDC	DC_subset
DEF6	3.9141496547035546e-20	0.3551524587934183	0.484	0.332	1.0421814870613685e-15	pDC	DC_subset
EIF3A	3.0910191496697495e-20	0.3546114907969806	0.672	0.515	8.230147587910675e-16	pDC	DC_subset
NUDT1	3.896582103725009e-39	0.3544304889947305	0.506	0.262	1.0375039509378208e-34	pDC	DC_subset
SYPL1	4.3654407129770505e-21	0.353071701242648	0.402	0.252	1.1623422442372695e-16	pDC	DC_subset
TMEM30A	9.838399133012815e-14	0.3527071559609106	0.425	0.31	2.6195721531559924e-9	pDC	DC_subset
COMT	1.1481039647332865e-25	0.35181278280423744	0.747	0.553	3.0569416164988486e-21	pDC	DC_subset
WASF2	8.511301788204385e-26	0.3509787192293299	0.715	0.523	2.2662192141272996e-21	pDC	DC_subset
SNRNP200	1.6410454297057186e-20	0.3509773628736379	0.495	0.348	4.369447561134446e-16	pDC	DC_subset
DTX2	2.1258431585111142e-32	0.3504931475173196	0.293	0.121	5.660269993851693e-28	pDC	DC_subset
CRYBG3	3.009371793788494e-28	0.35030147881631546	0.32	0.153	8.012753338141245e-24	pDC	DC_subset
GRK2	1.9083735808382493e-24	0.3500803028246022	0.375	0.212	5.081235496339923e-20	pDC	DC_subset
TBC1D10C	8.924008102904268e-25	0.34986947555423287	0.389	0.22	2.3761063974792905e-20	pDC	DC_subset
GORASP2	1.3121371029276265e-24	0.3497741462319117	0.471	0.3	3.493696250255098e-20	pDC	DC_subset
BRD4	2.807753313720833e-17	0.34967803433822486	0.488	0.355	7.47592397311309e-13	pDC	DC_subset
GPSM3	2.6272595207540517e-27	0.3493959748495099	0.844	0.656	6.995341199959738e-23	pDC	DC_subset
HHEX	2.2046503648996335e-34	0.3493703230342508	0.262	0.095	5.870102061581764e-30	pDC	DC_subset
INTS6	2.9575575423795998e-30	0.34903073718992955	0.311	0.139	7.874792712339922e-26	pDC	DC_subset
DNAJC10	5.692812387083101e-21	0.34886466923608783	0.357	0.211	1.5157682261847465e-16	pDC	DC_subset
S100A4	1.3236478091379547e-118	0.34875895320753525	0.892	0.351	3.524344656610718e-114	pDC	DC_subset
BRD3	6.280574372207633e-27	0.3484688949336363	0.316	0.154	1.6722657323440045e-22	pDC	DC_subset
CNTRL	7.735679389851758e-18	0.34830376724722933	0.379	0.243	2.059701994341929e-13	pDC	DC_subset
GMCL1	9.62635461501929e-20	0.34735161407871634	0.297	0.164	2.5631131797950364e-15	pDC	DC_subset
MYCL	4.729919214276097e-28	0.34670210480229524	0.453	0.252	1.2593882899931535e-23	pDC	DC_subset
ZNF428	9.302388311383907e-29	0.3463354849174958	0.549	0.358	2.476853911789079e-24	pDC	DC_subset
MRPL16	2.726327536335407e-21	0.3463007794085815	0.435	0.285	7.259119698246655e-17	pDC	DC_subset
SERINC1	5.842424140921741e-13	0.34620656907926683	0.428	0.321	1.5556038517618227e-8	pDC	DC_subset
GNB1	2.91862800277845e-23	0.34617998870756406	0.542	0.38	7.771138920197901e-19	pDC	DC_subset
NFX1	2.255900908328353e-25	0.34546702563384235	0.379	0.207	6.006561758515073e-21	pDC	DC_subset
UFL1	1.6404893083122126e-19	0.34520123201258307	0.342	0.204	4.367966832312097e-15	pDC	DC_subset
IDI1	3.75445777797704e-14	0.344621712255987	0.288	0.178	9.996619279641666e-10	pDC	DC_subset
CDC40	3.677036644588964e-25	0.3443546046327365	0.47	0.298	9.790477769882577e-21	pDC	DC_subset
CAPRIN1	1.5183683525481705e-23	0.3427310173750582	0.533	0.359	4.042807575494759e-19	pDC	DC_subset
CMPK1	1.6615692851955712e-28	0.3424509225070831	0.547	0.345	4.424094378761728e-24	pDC	DC_subset
PCNX4	9.678967922498618e-29	0.3423940611746735	0.274	0.115	2.577121999044482e-24	pDC	DC_subset
LINC02256	2.5414390603189494e-23	0.34238823855710143	0.39	0.225	6.766835642005235e-19	pDC	DC_subset
PHF14	4.4423584248508765e-23	0.34230927899609626	0.387	0.227	1.1828223542007944e-18	pDC	DC_subset
LMF2	3.0430847184708385e-23	0.34224299784263884	0.381	0.225	8.102517371400455e-19	pDC	DC_subset
PSMA2	1.514621946786993e-24	0.34210418338342374	0.837	0.727	4.0328323955150477e-20	pDC	DC_subset
TNFSF13B	1.0467207206543975e-20	0.3417870828940135	0.624	0.447	2.7869985908143986e-16	pDC	DC_subset
MARS	1.2467796177188266e-21	0.34177418374780294	0.362	0.218	3.3196754101381476e-17	pDC	DC_subset
PIM3	3.0595693151810584e-26	0.3409423185366527	0.649	0.445	8.146409258601086e-22	pDC	DC_subset
HEXB	3.165032099741338e-24	0.34083700265481653	0.498	0.311	8.427214468771286e-20	pDC	DC_subset
ADD1	4.096259574716234e-24	0.3405068381958122	0.431	0.263	1.0906700743639446e-19	pDC	DC_subset
NCOA4	4.177717771301291e-21	0.34025105333013494	0.528	0.37	1.112359133786682e-16	pDC	DC_subset
ELMSAN1	1.7465335889934174e-23	0.3397098114239166	0.349	0.192	4.650320334053873e-19	pDC	DC_subset
BEX4	8.348237467538475e-22	0.33930389060064015	0.488	0.329	2.2228017081067943e-17	pDC	DC_subset
U2AF1L4	2.4959130229441415e-21	0.3389014373414492	0.368	0.217	6.645618014891072e-17	pDC	DC_subset
NAXE	3.897636581060882e-23	0.3388707952090789	0.445	0.281	1.0377847160732704e-18	pDC	DC_subset
MAGT1	1.4165720527358444e-22	0.33880876141919714	0.302	0.158	3.771764747614459e-18	pDC	DC_subset
CALCOCO2	7.200079507944512e-20	0.33866604729852445	0.442	0.29	1.9170931697853056e-15	pDC	DC_subset
ERLEC1	1.5826156523310692e-20	0.3373705388229501	0.416	0.269	4.213872435896705e-16	pDC	DC_subset
ERO1B	2.0268227217163551e-19	0.33735910137030184	0.302	0.163	5.396618178841967e-15	pDC	DC_subset
HNRNPA2B1	3.4096252916920366e-28	0.3370941838642896	0.974	0.898	9.078468301659216e-24	pDC	DC_subset
ETS1	1.8430856958207415e-31	0.336729655588356	0.274	0.106	4.907399973692306e-27	pDC	DC_subset
LEMD3	3.053296387949377e-24	0.3366669394998664	0.27	0.124	8.129706962554011e-20	pDC	DC_subset
KIF5B	5.736855334871806e-20	0.3365327546419965	0.698	0.542	1.527495101462967e-15	pDC	DC_subset
GLO1	1.845443056242647e-31	0.336091705008334	0.446	0.244	4.913676681551672e-27	pDC	DC_subset
PFKFB3	2.1206986150148152e-8	0.3358125771385523	0.37	0.282	5.646572132338447e-4	pDC	DC_subset
CTSA	7.992776098816772e-22	0.3354445044846158	0.393	0.236	2.1281565640709536e-17	pDC	DC_subset
EXOC6	7.493076927036094e-27	0.3347808054816324	0.289	0.135	1.9951066625926303e-22	pDC	DC_subset
PLIN3	5.0422118606528485e-14	0.3344841439307692	0.46	0.349	1.3425393300174274e-9	pDC	DC_subset
ARHGEF1	1.6774630749994137e-28	0.33428936088808414	0.559	0.368	4.466413183493439e-24	pDC	DC_subset
CMPK2	5.825450354077676e-23	0.3339126590272092	0.266	0.124	1.5510844112767222e-18	pDC	DC_subset
NEDD8	6.551207847621297e-21	0.333458865917599	0.795	0.66	1.7443246015076466e-16	pDC	DC_subset
SPTLC2	3.976514718718039e-19	0.33344968982825773	0.337	0.199	1.0587868090058651e-14	pDC	DC_subset
ATF7IP	4.527356109557207e-19	0.3332032145086267	0.396	0.248	1.205453837730702e-14	pDC	DC_subset
PAIP2	1.74140352963712e-27	0.33282386059471736	0.712	0.539	4.6366610380117955e-23	pDC	DC_subset
CFAP298	1.5240154364946198e-22	0.33268439506987196	0.363	0.209	4.0578435012105745e-18	pDC	DC_subset
NCLN	6.515045548754226e-23	0.3322555148152707	0.285	0.143	1.7346960278113002e-18	pDC	DC_subset
LEPROTL1	4.516528918093852e-22	0.3317832898576847	0.549	0.379	1.202570989731669e-17	pDC	DC_subset
CLN3	1.8800177361229578e-21	0.3317801747505653	0.336	0.192	5.005735224200987e-17	pDC	DC_subset
ABCA7	9.269199161369909e-33	0.3313451359639027	0.291	0.115	2.468016968706352e-28	pDC	DC_subset
RNF166	8.69393078421006e-25	0.33130804281708776	0.364	0.2	2.3148460106037705e-20	pDC	DC_subset
CALR	2.0201596729203623e-18	0.3312280009493884	0.903	0.727	5.3788771451177563e-14	pDC	DC_subset
LETM1	5.058324069657284e-33	0.33111093059510877	0.284	0.116	1.3468293667869484e-28	pDC	DC_subset
GPAA1	4.430038418814222e-25	0.330454141593432	0.499	0.32	1.1795420293934746e-20	pDC	DC_subset
COPB1	1.2695111533534842e-13	0.3303933407477342	0.472	0.351	3.380200396918987e-9	pDC	DC_subset
N4BP2L1	1.5664867872851547e-29	0.32946763770549503	0.562	0.337	4.170927719825453e-25	pDC	DC_subset
CCDC47	1.1284282497219955e-12	0.3292449880356725	0.398	0.288	3.004553057709785e-8	pDC	DC_subset
ELOF1	3.2027710990897487e-28	0.32895164657972287	0.38	0.205	8.527698328436364e-24	pDC	DC_subset
SEPTIN2	2.32650015907263e-18	0.3286756344395205	0.699	0.544	6.194539323546784e-14	pDC	DC_subset
PHF3	4.12127405963755e-15	0.32853651826167385	0.457	0.325	1.097330431119094e-10	pDC	DC_subset
CYB5B	3.348520815590716e-26	0.3283841532468049	0.405	0.229	8.915771523591842e-22	pDC	DC_subset
ARHGAP5	3.322610643641153e-20	0.3282953593184342	0.298	0.162	8.846783099758934e-16	pDC	DC_subset
SFPQ	5.300343527050606e-21	0.3280905803784053	0.684	0.501	1.4112694675124944e-16	pDC	DC_subset
INF2	3.1544814688116466e-26	0.32793088799773773	0.284	0.13	8.3991223588578905e-22	pDC	DC_subset
TNKS2	5.2802104519904426e-20	0.3271021266689894	0.394	0.244	1.4059088349469753e-15	pDC	DC_subset
UFM1	2.796161177480733e-23	0.3266561344132056	0.533	0.368	7.4450587511602e-19	pDC	DC_subset
TM9SF1	9.308132711875439e-27	0.3265815250622952	0.313	0.152	2.478383415863954e-22	pDC	DC_subset
PNN	1.8904355717557532e-23	0.3263388928764571	0.623	0.445	5.033473753356868e-19	pDC	DC_subset
LENG8	4.677624910783645e-22	0.3260633561141755	0.472	0.306	1.2454644087452533e-17	pDC	DC_subset
NHLRC3	1.6226249510903127e-22	0.3256409904330448	0.289	0.145	4.320401194773066e-18	pDC	DC_subset
TOP1	6.5838747062094485e-21	0.32563168926195485	0.671	0.515	1.7530224792753278e-16	pDC	DC_subset
S100A6	1.2099812266222848e-57	0.32555774212319477	0.933	0.67	3.2216960140044955e-53	pDC	DC_subset
PIP5K1A	4.993176370103141e-23	0.32529940155556536	0.285	0.141	1.3294831403036623e-18	pDC	DC_subset
MTR	3.524132356001271e-26	0.3252599897819938	0.261	0.11	9.383354811088984e-22	pDC	DC_subset
EPC1	2.162873077946747e-22	0.32510909285943945	0.61	0.436	5.758865857341009e-18	pDC	DC_subset
LDHB	3.1247168245379065e-23	0.32484212243186916	0.892	0.733	8.31987101701463e-19	pDC	DC_subset
RREB1	2.3514667697197723e-33	0.32481664764273466	0.284	0.11	6.261015421055865e-29	pDC	DC_subset
STT3B	4.5540342948971874e-21	0.324050542429334	0.342	0.198	1.212557171359325e-16	pDC	DC_subset
HSPA9	2.5674261663733815e-15	0.3238152747090499	0.559	0.423	6.836028910585765e-11	pDC	DC_subset
PACC1	2.5655376886752017e-22	0.323624623633898	0.294	0.154	6.831000649866592e-18	pDC	DC_subset
KLHL6	1.0798510842564648e-16	0.32361707481694135	0.333	0.198	2.875211496941263e-12	pDC	DC_subset
KDM4B	3.632587550896159e-21	0.3234519671364427	0.302	0.162	9.672127613016113e-17	pDC	DC_subset
RABEP1	2.9700287908110565e-24	0.3234288131886668	0.339	0.18	7.907998658413519e-20	pDC	DC_subset
DHX9	2.6149050259077785e-14	0.3232638152060102	0.403	0.285	6.962446121982051e-10	pDC	DC_subset
FPGS	4.4478701281919457e-20	0.32241682406669825	0.424	0.276	1.1842899003323875e-15	pDC	DC_subset
MAP4K1	4.238988266461695e-20	0.3220673116521768	0.403	0.251	1.1286730158280909e-15	pDC	DC_subset
TLK1	3.730496613453538e-27	0.321932078226472	0.326	0.16	9.93282028298139e-23	pDC	DC_subset
ITGA4	9.471491967162246e-17	0.3217722714966449	0.676	0.517	2.52187945117662e-12	pDC	DC_subset
SEPTIN11	6.967386393305935e-19	0.3216539114127043	0.447	0.295	1.8551363010816382e-14	pDC	DC_subset
CASP8	1.3731458664787627e-22	0.3203485525215285	0.358	0.2	3.656138184086354e-18	pDC	DC_subset
MYD88	6.514886413194081e-24	0.3202852530913165	0.597	0.39	1.734653656377056e-19	pDC	DC_subset
ELF1	1.2407686760444938e-16	0.3201338358569922	0.549	0.415	3.3036706768360693e-12	pDC	DC_subset
GLT8D1	3.779847125731313e-24	0.32012530597035693	0.3	0.149	1.0064220956972194e-19	pDC	DC_subset
NAGK	1.588758401473964e-23	0.32001262072832126	0.616	0.415	4.230228119764577e-19	pDC	DC_subset
SURF4	7.351955705801028e-22	0.3198665901453263	0.41	0.252	1.957531726226582e-17	pDC	DC_subset
GAK	1.5721578078506462e-16	0.3196773895970631	0.341	0.208	4.1860273791831305e-12	pDC	DC_subset
FUT7	8.656051369615824e-14	0.3196456946304984	0.254	0.146	2.3047602376739094e-9	pDC	DC_subset
SNHG8	7.485207596060658e-20	0.31930988987930475	0.724	0.567	1.9930113745271108e-15	pDC	DC_subset
RNF13	7.64427828919863e-27	0.31915035903092726	0.441	0.259	2.0353655372820272e-22	pDC	DC_subset
ACTR2	4.147273916410488e-20	0.3189097467330997	0.812	0.65	1.1042531529834565e-15	pDC	DC_subset
SRSF10	5.505681275442276e-19	0.318402114354542	0.625	0.476	1.4659426963992605e-14	pDC	DC_subset
ARMCX6	9.280239413203003e-26	0.318163621009085	0.333	0.172	2.4709565461594314e-21	pDC	DC_subset
STRAP	8.343247915124893e-22	0.3181082047590802	0.612	0.446	2.221473189881154e-17	pDC	DC_subset
TAF7	1.5032451771917384e-20	0.31754219635407543	0.569	0.409	4.002540608790723e-16	pDC	DC_subset
EIF4G1	2.512078360016225e-17	0.31739318004928363	0.453	0.309	6.6886598413792e-13	pDC	DC_subset
SH3TC1	1.4433103713079002e-26	0.3169968432919799	0.405	0.226	3.842958194644415e-22	pDC	DC_subset
CNOT2	5.6991623921840616e-12	0.3161436487347089	0.451	0.344	1.5174589785429282e-7	pDC	DC_subset
PTPRC	2.7739524419817074e-21	0.31576000396288295	0.837	0.595	7.385925772020494e-17	pDC	DC_subset
BORCS7	1.7752128230814848e-30	0.31569357091410655	0.394	0.203	4.726681662736761e-26	pDC	DC_subset
ZMYM2	3.3393371913843356e-20	0.3151108542428189	0.383	0.229	8.891319205779932e-16	pDC	DC_subset
EMC3	9.82955526494431e-22	0.3145384758544392	0.44	0.282	2.6172173848440718e-17	pDC	DC_subset
STN1	3.4644919024286885e-33	0.3145177159506851	0.313	0.133	9.224556139406626e-29	pDC	DC_subset
DFFA	3.9751423581740506e-25	0.31442336834564555	0.28	0.132	1.0584214042874227e-20	pDC	DC_subset
PPP1R10	2.799930306339362e-19	0.3143724304106632	0.472	0.319	7.455094433659185e-15	pDC	DC_subset
PHF11	3.5349242221298966e-17	0.3142766177966554	0.521	0.38	9.412089233843062e-13	pDC	DC_subset
WAKMAR2	4.389340977198536e-23	0.3136139439786509	0.287	0.138	1.1687059285888823e-18	pDC	DC_subset
SNHG15	3.0188753861035433e-12	0.31343610591342697	0.375	0.268	8.038057603039294e-8	pDC	DC_subset
TRIM5	5.856569454981787e-29	0.3132163946898614	0.263	0.108	1.5593701830834507e-24	pDC	DC_subset
TBL1XR1	1.0123976003191566e-15	0.3124853813385902	0.368	0.241	2.6956098506097865e-11	pDC	DC_subset
SRSF6	1.5694378727592125e-16	0.3123788667071067	0.358	0.231	4.178785280008679e-12	pDC	DC_subset
MXD4	7.203503452651417e-23	0.3123509776996069	0.288	0.145	1.9180048293029663e-18	pDC	DC_subset
ZRANB2	3.741569674311003e-21	0.3117884523844695	0.507	0.345	9.962303414820477e-17	pDC	DC_subset
SLC39A7	4.567010770719734e-25	0.3116531277615324	0.285	0.137	1.2160122878118364e-20	pDC	DC_subset
CORO7	1.865291327754018e-14	0.31160246724230456	0.447	0.321	4.966524689277849e-10	pDC	DC_subset
SP140	6.190829419977403e-13	0.3099917713521925	0.275	0.171	1.6483702413631832e-8	pDC	DC_subset
SRRM2	1.2732442269493078e-25	0.3085488138095187	0.733	0.546	3.390140078675227e-21	pDC	DC_subset
NEMF	1.8373518526363586e-12	0.30803761938111385	0.516	0.402	4.892133042829568e-8	pDC	DC_subset
CHCHD2	2.3086008234903995e-23	0.3076517039391211	0.917	0.865	6.146880552625538e-19	pDC	DC_subset
ROCK1	4.874726839413924e-13	0.30701165587648016	0.623	0.493	1.2979447682623515e-8	pDC	DC_subset
ARMC10	1.328691337115265e-21	0.306968373472036	0.348	0.2	3.5377735542031045e-17	pDC	DC_subset
SETD5	6.193635522572108e-14	0.30696300670130233	0.355	0.237	1.6491173942400494e-9	pDC	DC_subset
TAX1BP3	4.40354774210388e-19	0.30691409440596845	0.414	0.27	1.1724886218125791e-14	pDC	DC_subset
CDV3	1.2583064395115675e-20	0.30458466030819464	0.458	0.303	3.3503667258434996e-16	pDC	DC_subset
SENP6	3.765259153764614e-14	0.30457580014065455	0.425	0.309	1.002537902281366e-9	pDC	DC_subset
CHMP4B	8.293415965833088e-24	0.30440702372153705	0.576	0.39	2.208204935062718e-19	pDC	DC_subset
XPNPEP1	1.5801773552877707e-20	0.30429331195685894	0.424	0.271	4.2073802261892184e-16	pDC	DC_subset
EAF2	2.06197631645777e-29	0.30417060478240565	0.332	0.151	5.490218140200458e-25	pDC	DC_subset
PIN1	7.646248551818273e-20	0.30392768300100903	0.556	0.407	2.035890139407133e-15	pDC	DC_subset
DCAF12	8.204285727768043e-24	0.30369829022853967	0.265	0.123	2.184473117875519e-19	pDC	DC_subset
BUD23	1.7663658182849405e-17	0.30363498548556256	0.541	0.399	4.703125627765482e-13	pDC	DC_subset
GRB2	3.535453767058737e-20	0.3032682820903776	0.754	0.602	9.413499200170593e-16	pDC	DC_subset
TCEA1	3.018436347862005e-21	0.3027419624497725	0.687	0.533	8.036888619817374e-17	pDC	DC_subset
NDUFC2	8.004820126166395e-21	0.3019930493357812	0.825	0.647	2.131363406793064e-16	pDC	DC_subset
UBR2	1.6580853563144593e-19	0.3018572220461526	0.34	0.197	4.414818069722879e-15	pDC	DC_subset
POLK	8.228311224117178e-19	0.30169913092206174	0.311	0.174	2.19087014653344e-14	pDC	DC_subset
SLC43A3	5.188966335558901e-20	0.301417943529744	0.288	0.153	1.381614176505913e-15	pDC	DC_subset
PTPN2	8.881787490525917e-21	0.3012691710735521	0.652	0.481	2.3648647372274305e-16	pDC	DC_subset
PFKP	1.3659251198022824e-18	0.30114316279237285	0.318	0.177	3.636912223985557e-14	pDC	DC_subset
HP1BP3	1.4225226394534607e-19	0.3009235920627047	0.582	0.419	3.787608779808784e-15	pDC	DC_subset
SRSF5	1.3952334175513105e-24	0.30088718245020396	0.872	0.695	3.7149484975721195e-20	pDC	DC_subset
PHF20L1	1.3158275813830018e-14	0.30076457938711976	0.371	0.25	3.503522518190381e-10	pDC	DC_subset
SUB1	1.2159802129900827e-22	0.30060350116444123	0.93	0.891	3.2376689151073945e-18	pDC	DC_subset
TTC17	4.545762050190892e-19	0.299982881666226	0.464	0.313	1.210354603483827e-14	pDC	DC_subset
KLF10	7.283506939938996e-7	0.2999394428721204	0.278	0.207	0.019393065578281573	pDC	DC_subset
ARL6IP6	8.768419305523746e-22	0.29991824647967547	0.394	0.236	2.3346793242887526e-17	pDC	DC_subset
COPG1	3.25749030300106e-18	0.29979483032666526	0.384	0.248	8.673393680770622e-14	pDC	DC_subset
PCF11	8.296310815795254e-13	0.29932433144860304	0.375	0.26	2.2089757178136445e-8	pDC	DC_subset
SDR39U1	6.852731692265324e-19	0.2993156733804567	0.405	0.261	1.8246083403825653e-14	pDC	DC_subset
SMU1	2.941611650681901e-21	0.2990051462899398	0.45	0.29	7.83233518110563e-17	pDC	DC_subset
RABGAP1L	1.7337233850016696e-25	0.2981791109843537	0.629	0.411	4.6162118849054454e-21	pDC	DC_subset
VAMP2	1.7189785810012113e-18	0.29809211528986324	0.696	0.542	4.576952369773825e-14	pDC	DC_subset
EIF4G3	8.984139335323715e-22	0.297964289577736	0.27	0.133	2.3921169394232923e-17	pDC	DC_subset
PSMD9	1.5468569818478963e-18	0.29762333344083514	0.514	0.373	4.118661399868209e-14	pDC	DC_subset
UBALD2	3.7110290492898125e-29	0.2971313662417703	0.285	0.122	9.880985946639055e-25	pDC	DC_subset
SKIL	2.4133158152661425e-12	0.2969756983864763	0.313	0.201	6.425694689727631e-8	pDC	DC_subset
PPP4R3A	8.401254552571944e-14	0.29603939734950413	0.354	0.237	2.2369180371678057e-9	pDC	DC_subset
UBE2E3	2.0239974953958994e-19	0.2955038158821806	0.414	0.268	5.389095731241122e-15	pDC	DC_subset
CTBS	2.2909106413639597e-19	0.29541676612583445	0.388	0.241	6.099778673695679e-15	pDC	DC_subset
DNAJC4	5.298829130296618e-19	0.2946358788955279	0.647	0.486	1.4108662442327774e-14	pDC	DC_subset
NANS	9.153485731544792e-23	0.29457260129357854	0.46	0.288	2.437207110881116e-18	pDC	DC_subset
TM7SF3	4.063455260744249e-20	0.29447186481495713	0.296	0.16	1.0819355977257639e-15	pDC	DC_subset
DTWD1	2.694464462226021e-30	0.2943211651547893	0.266	0.106	7.174281077123004e-26	pDC	DC_subset
FRYL	4.8574497325602776e-18	0.29406519952936905	0.403	0.254	1.2933445657914994e-13	pDC	DC_subset
PSD4	1.4706561975818675e-28	0.293384410793855	0.27	0.116	3.915769191681481e-24	pDC	DC_subset
RBIS	1.2558679281760745e-18	0.2929001734113603	0.741	0.612	3.343873945561616e-14	pDC	DC_subset
YIPF5	2.8586700744643324e-19	0.2928570965053358	0.294	0.162	7.611494940268731e-15	pDC	DC_subset
UBC	2.1640998546520667e-20	0.29268356413441765	0.978	0.932	5.762132272996593e-16	pDC	DC_subset
TSEN34	1.0369939189003936e-21	0.2925504710090836	0.363	0.208	2.761100008464188e-17	pDC	DC_subset
CARHSP1	2.4971341756415546e-25	0.2924418189803458	0.37	0.197	6.648869456063204e-21	pDC	DC_subset
APPL1	1.5699277431223955e-20	0.2920621756361992	0.658	0.484	4.18008960883769e-16	pDC	DC_subset
LBR	3.824572180958744e-12	0.29120081072801124	0.35	0.241	1.0183305889020752e-7	pDC	DC_subset
PRRC2A	1.6420184318872093e-22	0.2909012751830678	0.441	0.274	4.372038276742884e-18	pDC	DC_subset
EDEM2	3.9007258144191243e-22	0.29084657384057344	0.279	0.141	1.038607255347236e-17	pDC	DC_subset
LRBA	4.272873941155155e-16	0.29080306603647915	0.258	0.142	1.1376954155719716e-11	pDC	DC_subset
CCNH	6.10769128601127e-12	0.2906049206903286	0.427	0.314	1.6262338818133606e-7	pDC	DC_subset
SUPT16H	4.942713674233636e-15	0.2904290937517937	0.428	0.295	1.316046942901448e-10	pDC	DC_subset
UCK2	1.0998542334106162e-26	0.29026296260886497	0.366	0.194	2.928471881879107e-22	pDC	DC_subset
TRRAP	7.163661122319974e-27	0.2901547360161213	0.253	0.105	1.9073964104289163e-22	pDC	DC_subset
GOLGA4	5.083438014298445e-14	0.2895197392276505	0.428	0.303	1.353516205687104e-9	pDC	DC_subset
CTSZ	8.264472604280576e-20	0.2893294019071724	0.744	0.541	2.2004984756157462e-15	pDC	DC_subset
FBXO6	3.393653624586926e-22	0.288870183953624	0.362	0.205	9.03594214082515e-18	pDC	DC_subset
TXNL4A	1.0739817303734162e-17	0.2887211579911794	0.379	0.247	2.859583755292258e-13	pDC	DC_subset
CCDC88B	2.2711444355858736e-14	0.28865857450371346	0.285	0.171	6.047149174190947e-10	pDC	DC_subset
HSP90AB1	9.117842365836744e-10	0.2886266761926439	0.944	0.86	2.4277167083276913e-5	pDC	DC_subset
PNISR	4.323791087400008e-29	0.28845450440868414	0.834	0.613	1.151252614931126e-24	pDC	DC_subset
BRD2	2.486073088939403e-20	0.2882073549706885	0.72	0.559	6.619418206610054e-16	pDC	DC_subset
NDUFA4	2.371940209119504e-19	0.28803748024435727	0.882	0.771	6.3155280008015914e-15	pDC	DC_subset
RFC1	1.6674682927905663e-17	0.28754585993978155	0.368	0.232	4.439801076384162e-13	pDC	DC_subset
GMPR	3.541940509340231e-24	0.287224612387167	0.256	0.112	9.4307708001693e-20	pDC	DC_subset
LYPLA1	4.725814766420865e-19	0.2869047893069123	0.51	0.358	1.2582954397072196e-14	pDC	DC_subset
TMC8	5.101247452259273e-19	0.28670038795571345	0.323	0.178	1.358258146638554e-14	pDC	DC_subset
PRPF38B	1.817776499276741e-18	0.28653562021025447	0.588	0.431	4.8400117069742503e-14	pDC	DC_subset
RPS5	5.016544359407843e-27	0.2864526205257478	0.964	0.941	1.3357051011359324e-22	pDC	DC_subset
AC020916.1	7.257716127963107e-12	0.2864084578860241	0.302	0.193	1.9324394962314568e-7	pDC	DC_subset
APRT	1.544057989442455e-19	0.28620348774304194	0.826	0.68	4.111208802689481e-15	pDC	DC_subset
OAZ1	1.1297968083816084e-26	0.2859450778327415	0.934	0.909	3.0081969819968707e-22	pDC	DC_subset
CYBC1	1.2865875421714147e-15	0.28546967636574516	0.549	0.41	3.425667989785609e-11	pDC	DC_subset
RGS19	1.8007206911037666e-19	0.2853106522306349	0.584	0.408	4.7945989121328894e-15	pDC	DC_subset
TPR	1.210908264080531e-16	0.2849241870537249	0.636	0.485	3.224164343940822e-12	pDC	DC_subset
RPL6	3.698766437086621e-30	0.2848316352709741	0.962	0.969	9.848335515386837e-26	pDC	DC_subset
TECR	1.6594646373855905e-17	0.2844227100423805	0.582	0.405	4.418490543502873e-13	pDC	DC_subset
EFCAB14	3.8481394538006364e-20	0.28383592907398025	0.351	0.205	1.0246056109689574e-15	pDC	DC_subset
GOLGA2	4.9982108359131044e-15	0.28358588596423695	0.284	0.169	1.3308236171702231e-10	pDC	DC_subset
NONO	8.078559309942119e-16	0.2835146197145709	0.617	0.482	2.1509972018651884e-11	pDC	DC_subset
HSD17B12	3.355292045677541e-12	0.28334230691207846	0.368	0.261	8.933800600821021e-8	pDC	DC_subset
NUP62	7.401708226169786e-14	0.2831098900255623	0.489	0.363	1.970778832299967e-9	pDC	DC_subset
UHMK1	5.72568715846646e-17	0.28280840021819365	0.431	0.287	1.5245214628132796e-12	pDC	DC_subset
EMC4	1.9879043214735247e-20	0.28238085892582243	0.537	0.385	5.292994046355407e-16	pDC	DC_subset
HADH	7.447972587164324e-24	0.28215459316482516	0.315	0.162	1.983097181058373e-19	pDC	DC_subset
NDUFB10	5.2453131013129835e-20	0.2820458749207988	0.69	0.519	1.3966170663555949e-15	pDC	DC_subset
HUWE1	2.309860942448694e-15	0.2820398315224276	0.375	0.249	6.150235745363892e-11	pDC	DC_subset
MESD	1.0083172914863923e-14	0.2820135115159704	0.516	0.394	2.684745620311668e-10	pDC	DC_subset
TPST2	1.0681834640053662e-15	0.28156218456024934	0.28	0.164	2.844145291260688e-11	pDC	DC_subset
PDE7A	1.5969652373482727e-23	0.28151955552578606	0.274	0.125	4.252079640963511e-19	pDC	DC_subset
GCHFR	4.925228009983244e-21	0.2814150192326296	0.284	0.144	1.3113912099381385e-16	pDC	DC_subset
DPP4	2.29987181510566e-19	0.28132498321066307	0.253	0.124	6.12363869490033e-15	pDC	DC_subset
COX14	1.7785853881087404e-18	0.2811949752462106	0.63	0.485	4.735661454378332e-14	pDC	DC_subset
BCLAF1	2.138555826066455e-16	0.2811757917597144	0.61	0.459	5.6941187424845436e-12	pDC	DC_subset
HPS4	8.744202394813911e-24	0.28097449289676546	0.261	0.119	2.328231329643152e-19	pDC	DC_subset
NDUFAF3	1.69725126053301e-17	0.27978232938475345	0.593	0.448	4.5191012062951925e-13	pDC	DC_subset
RPS2	6.3952765093076176e-24	0.2797784697223129	0.991	0.964	1.7028063233682463e-19	pDC	DC_subset
EP400	4.1137587362644675e-20	0.2786116426874451	0.294	0.157	1.0953294011177772e-15	pDC	DC_subset
BCL2L13	6.447611274331745e-23	0.27848879453861125	0.331	0.177	1.7167409779035703e-18	pDC	DC_subset
IER3IP1	7.129080993382199e-19	0.27835914679855	0.482	0.332	1.8981891052979443e-14	pDC	DC_subset
ADCY7	2.3130907830075485e-13	0.27828439345464484	0.337	0.222	6.158835518835899e-9	pDC	DC_subset
TBC1D9B	5.972406539724269e-16	0.27824105564290635	0.313	0.193	1.590212965266984e-11	pDC	DC_subset
RDH14	1.9776722938342037e-17	0.2768941138167465	0.293	0.168	5.265750249562951e-13	pDC	DC_subset
SNHG6	1.167661143366527e-18	0.27658703227343806	0.802	0.668	3.1090145603277145e-14	pDC	DC_subset
KANSL1	4.8106268891346325e-11	0.2763406122446251	0.305	0.208	1.2808775155009873e-6	pDC	DC_subset
USP24	1.005366845778492e-18	0.2758719107843555	0.262	0.134	2.676889763569813e-14	pDC	DC_subset
SMDT1	5.910121895736134e-19	0.2757611808993077	0.748	0.6	1.573629055958703e-14	pDC	DC_subset
PRRC2B	9.17468172472847e-17	0.2756618886061063	0.366	0.232	2.4428507560262025e-12	pDC	DC_subset
CTBP1	4.30699271830528e-19	0.2753418675611066	0.322	0.184	1.1467798811759639e-14	pDC	DC_subset
HLA-E	6.8484804834154325e-18	0.27498970519587473	0.957	0.864	1.823476413514193e-13	pDC	DC_subset
NOP58	4.6273883757427714e-11	0.2749537625414892	0.554	0.443	1.2320884289252704e-6	pDC	DC_subset
ZNF800	2.1376043118943332e-14	0.27424188327962923	0.387	0.264	5.691585240849852e-10	pDC	DC_subset
IL10RB	3.2417732248693383e-19	0.27413670003246376	0.371	0.225	8.6315453885371e-15	pDC	DC_subset
RPS6KA3	1.712215551302218e-10	0.2734592803795541	0.333	0.239	4.558945126897286e-6	pDC	DC_subset
TUSC2	1.3360001624233386e-20	0.27264922151677	0.396	0.24	3.557234032468381e-16	pDC	DC_subset
NCSTN	8.88330414608985e-12	0.2724404535254793	0.337	0.237	2.3652685619378834e-7	pDC	DC_subset
RPL10A	8.903861047944342e-25	0.27212724177100345	0.962	0.934	2.3707420426256603e-20	pDC	DC_subset
CLEC2B	4.125154195211936e-15	0.2720756113996131	0.503	0.349	1.09836355601713e-10	pDC	DC_subset
AFF4	1.833383027099644e-14	0.27183336583814055	0.486	0.361	4.881565647955512e-10	pDC	DC_subset
DDX27	5.815073096125051e-14	0.27125098814280213	0.383	0.269	1.548321362574256e-9	pDC	DC_subset
RAB1B	8.487800209549984e-15	0.27075651766908326	0.529	0.397	2.2599616837947787e-10	pDC	DC_subset
SDF4	1.1768518417322595e-14	0.2706912938286613	0.573	0.446	3.1334857137963143e-10	pDC	DC_subset
AIDA	4.774718390022931e-21	0.2706134651524415	0.318	0.172	1.2713165185275055e-16	pDC	DC_subset
UPF3A	3.606929662612118e-15	0.2706048003070241	0.331	0.214	9.603810919671024e-11	pDC	DC_subset
RPL13	2.2052949250977765e-28	0.2700097341800207	0.99	0.986	5.87181826756534e-24	pDC	DC_subset
DBNL	1.6304923304718075e-19	0.269736996858178	0.827	0.688	4.341348879114235e-15	pDC	DC_subset
CHCHD7	2.8508009312827705e-23	0.26970580271544775	0.464	0.29	7.5905425596335045e-19	pDC	DC_subset
SVIP	1.999986277715147e-34	0.2693727497934293	0.328	0.137	5.32516346304435e-30	pDC	DC_subset
PRKRA	1.3295536168998282e-14	0.2688165273286834	0.376	0.259	3.5400694603574825e-10	pDC	DC_subset
SHISA5	7.136345978563634e-17	0.2685215500080541	0.49	0.353	1.900123480252353e-12	pDC	DC_subset
SLC2A6	3.7624141495888126e-23	0.26843984023595974	0.329	0.167	1.0017803914695172e-18	pDC	DC_subset
ACYP2	1.4418905279457413e-21	0.2677016300536952	0.329	0.179	3.839177719708331e-17	pDC	DC_subset
SMIM7	1.8994608509400638e-14	0.2676660115356245	0.468	0.348	5.057504461713013e-10	pDC	DC_subset
ADI1	3.763296109024796e-18	0.26764835218996497	0.484	0.336	1.0020152219889422e-13	pDC	DC_subset
ABCD4	3.011623525188439e-26	0.26757049061180516	0.25	0.106	8.018748798166737e-22	pDC	DC_subset
NARS	7.282712621168215e-15	0.2675617874652463	0.399	0.274	1.939095062512249e-10	pDC	DC_subset
MTRNR2L12	2.409138379488051e-10	0.26717703822640093	0.947	0.775	6.414571849224885e-6	pDC	DC_subset
PHB2	1.6008301712804856e-16	0.2670244139141038	0.794	0.647	4.262370414051421e-12	pDC	DC_subset
RPS8	1.1324229803863522e-26	0.2666930199744142	0.986	0.978	3.015189427576701e-22	pDC	DC_subset
DNAJC19	2.6765371640691763e-22	0.2663016167787594	0.468	0.302	7.12654785305059e-18	pDC	DC_subset
MCTS1	3.379882573955588e-18	0.26625809883613816	0.477	0.328	8.999275341414148e-14	pDC	DC_subset
TM2D1	5.990053290854984e-16	0.26623542359583763	0.374	0.248	1.594911589223048e-11	pDC	DC_subset
RIOK1	1.1600130396395272e-13	0.26622229694284294	0.256	0.151	3.088650719344205e-9	pDC	DC_subset
CDK11A	4.81440182761618e-17	0.26556986953297723	0.301	0.172	1.2818826306210841e-12	pDC	DC_subset
BRWD1	4.801542001601105e-8	0.26556660734386833	0.32	0.241	0.0012784585733463102	pDC	DC_subset
TMEM70	2.678862983368819e-12	0.2654503990144733	0.342	0.234	7.132740579517817e-8	pDC	DC_subset
PIGT	1.8365401731496767e-15	0.26528369191697077	0.383	0.258	4.8899718650283294e-11	pDC	DC_subset
NOP53	1.8119943789223147e-14	0.26487611976842906	0.79	0.66	4.824616233318555e-10	pDC	DC_subset
ARSA	4.73074889919003e-16	0.26466160368780584	0.316	0.195	1.2596092018983375e-11	pDC	DC_subset
MARCH1	1.776653768644637e-14	0.26458100748588487	0.488	0.331	4.730518324393211e-10	pDC	DC_subset
SMC1A	4.6171771714144345e-12	0.26445116296854354	0.401	0.289	1.2293695936608073e-7	pDC	DC_subset
SMIM19	6.913101044847799e-20	0.2644085583201933	0.377	0.232	1.840682284201175e-15	pDC	DC_subset
HERC1	6.757167843103768e-13	0.26434623750531494	0.32	0.208	1.799163509904809e-8	pDC	DC_subset
HERC2	6.576159241433382e-18	0.26415089793609126	0.372	0.234	1.7509681596240524e-13	pDC	DC_subset
YLPM1	1.2350763150590827e-16	0.2640786113917281	0.307	0.18	3.2885141964763137e-12	pDC	DC_subset
POLE3	1.0610821515758152e-20	0.26403554810917923	0.415	0.257	2.8252373367857656e-16	pDC	DC_subset
NOP56	4.983731174442492e-19	0.26347581173339046	0.389	0.242	1.326968262507058e-14	pDC	DC_subset
CIAO2B	2.8834136552085537e-18	0.2633093767353767	0.709	0.564	7.677377198358295e-14	pDC	DC_subset
DDX54	2.4400299333172873e-12	0.2628175505356228	0.363	0.257	6.49682370045061e-8	pDC	DC_subset
RB1CC1	7.0032083495949794e-12	0.2624006251776927	0.319	0.213	1.8646742551631593e-7	pDC	DC_subset
ZNF394	1.9795662362717666e-20	0.261886453625346	0.332	0.183	5.270793060697205e-16	pDC	DC_subset
SCAMP3	4.8890696092278986e-17	0.26188030535918283	0.412	0.275	1.3017636741530204e-12	pDC	DC_subset
ALG3	1.301689259963905e-19	0.2617601132026713	0.331	0.194	3.4658778235798936e-15	pDC	DC_subset
ATP6AP2	3.680116492106964e-17	0.26167994225578317	0.616	0.448	9.798678171884002e-13	pDC	DC_subset
FKBP3	1.2592367926269686e-16	0.26122939252884536	0.476	0.333	3.3528438840485666e-12	pDC	DC_subset
ACOT7	2.0616234886305003e-15	0.2605898209441647	0.348	0.219	5.48927870082757e-11	pDC	DC_subset
USO1	6.594404574800813e-14	0.2605078267540724	0.361	0.245	1.7558261620864644e-9	pDC	DC_subset
AAAS	6.415969507708169e-17	0.2602881539788366	0.289	0.164	1.708316041122377e-12	pDC	DC_subset
ZNF22	2.1661026977039413e-19	0.26025477283870446	0.482	0.324	5.7674650429065145e-15	pDC	DC_subset
DAZAP2	2.7374672457993092e-18	0.25988878676664173	0.868	0.744	7.28878028866524e-14	pDC	DC_subset
DENR	1.2744363757858069e-14	0.25962209063311187	0.385	0.265	3.393314294167289e-10	pDC	DC_subset
PBRM1	2.229959811552948e-12	0.2595067239081523	0.389	0.276	5.937490994240879e-8	pDC	DC_subset
ALG13	8.929479627821116e-17	0.2591575439752488	0.339	0.207	2.3775632457036502e-12	pDC	DC_subset
ABI2	3.0827053301674614e-15	0.2589295829044051	0.254	0.144	8.208011212103882e-11	pDC	DC_subset
UTP6	6.021481484056469e-15	0.2586239087910422	0.364	0.239	1.6032796599448754e-10	pDC	DC_subset
STX18	2.7609414510050368e-15	0.25833627082215616	0.318	0.199	7.351282707446011e-11	pDC	DC_subset
JPX	6.036968618619886e-7	0.2581325367873917	0.287	0.215	0.016074032643937308	pDC	DC_subset
ARHGEF3	1.1740321328237449e-18	0.25791796021637814	0.254	0.125	3.125977956856503e-14	pDC	DC_subset
WASHC4	3.0618767083048e-14	0.25772804812968964	0.351	0.231	8.152552923532361e-10	pDC	DC_subset
RSRP1	2.6420911739804394e-16	0.2576358109931438	0.678	0.522	7.034831959840318e-12	pDC	DC_subset
C1orf43	2.490413773647717e-14	0.2576310866898568	0.685	0.556	6.630975713714411e-10	pDC	DC_subset
HERPUD2	2.1714988061143486e-15	0.25750914091447885	0.31	0.187	5.7818327211600644e-11	pDC	DC_subset
GABARAP	2.4688187316570307e-21	0.25747801565342243	0.916	0.908	6.57347675491001e-17	pDC	DC_subset
GSDMD	4.6995127839623056e-15	0.25675099032584836	0.438	0.309	1.2512922738578035e-10	pDC	DC_subset
SLTM	1.1556341064940402e-12	0.25659947985998177	0.546	0.422	3.0769913719510316e-8	pDC	DC_subset
INPP5D	3.950336926248808e-13	0.2565863701997807	0.501	0.361	1.0518167099830076e-8	pDC	DC_subset
MRPL57	1.3023313383282562e-20	0.2565184000951177	0.668	0.49	3.467587421432815e-16	pDC	DC_subset
CNOT6L	1.8456365548215708e-20	0.2560509417627577	0.296	0.157	4.914191890867915e-16	pDC	DC_subset
RNASEH1	4.6561836830449984e-20	0.25586999151503037	0.336	0.192	1.2397554674475613e-15	pDC	DC_subset
POLE4	1.2796797423942382e-24	0.25582371750457744	0.45	0.268	3.407275282098899e-20	pDC	DC_subset
LSM3	4.0432765810289555e-18	0.25527793413134603	0.602	0.441	1.0765628224647697e-13	pDC	DC_subset
ALKBH5	1.0322993035862756e-15	0.2551481486366009	0.331	0.208	2.7486001257288176e-11	pDC	DC_subset
INTS10	4.443339393023231e-14	0.25464976435547604	0.341	0.221	1.1830835467863654e-9	pDC	DC_subset
ANAPC5	6.870437691429037e-18	0.25430405410593915	0.559	0.412	1.8293227397198955e-13	pDC	DC_subset
CDC73	4.124220322854436e-13	0.2539566725452267	0.344	0.232	1.098114903163222e-8	pDC	DC_subset
SREK1	7.659955691663452e-13	0.25385647250856247	0.397	0.282	2.0395398024623108e-8	pDC	DC_subset
SAP30BP	1.6547867417837655e-19	0.25381400244256047	0.497	0.332	4.406035178673454e-15	pDC	DC_subset
TSC22D3	8.12755581247956e-11	0.2536786359722156	0.643	0.521	2.1640430106308078e-6	pDC	DC_subset
RNMT	3.1471933353801532e-15	0.253610814812703	0.401	0.274	8.379716974783195e-11	pDC	DC_subset
PBX2	1.0685791325985497e-17	0.25328563990890274	0.262	0.138	2.845198798456899e-13	pDC	DC_subset
MCFD2	4.6004026759919776e-14	0.25306782580284015	0.298	0.186	1.224903216509624e-9	pDC	DC_subset
EEF1B2	6.683396243351406e-20	0.2525467184980288	0.949	0.896	1.7795210837547456e-15	pDC	DC_subset
ATG12	3.303124205343942e-16	0.252312610190187	0.457	0.322	8.794898509148779e-12	pDC	DC_subset
PARP9	2.9761573815566667e-9	0.2522673215755262	0.322	0.227	7.924316644132782e-5	pDC	DC_subset
UXT	8.510358377073031e-16	0.25224301712164077	0.769	0.625	2.265968021479465e-11	pDC	DC_subset
FNBP4	1.5575565778509978e-19	0.252166066481343	0.588	0.416	4.147150144186067e-15	pDC	DC_subset
DCTN4	8.220571627621948e-13	0.252122555679597	0.256	0.154	2.18880940157062e-8	pDC	DC_subset
AP1M1	9.3945212741695e-16	0.25202853410136783	0.498	0.359	2.501385234460371e-11	pDC	DC_subset
DCTN3	2.1736261522176656e-18	0.2519110374985868	0.559	0.406	5.787496992894756e-14	pDC	DC_subset
MAP4K4	9.668342807604292e-20	0.2516373298451725	0.399	0.24	2.574292955952719e-15	pDC	DC_subset
KMT2C	5.575700492813123e-11	0.25147918736245234	0.419	0.315	1.4845860132164221e-6	pDC	DC_subset
NSUN2	3.2588348764795625e-12	0.2511423092543679	0.283	0.179	8.676973742114484e-8	pDC	DC_subset
PTGES3	2.660729767747344e-15	0.2507428307906656	0.809	0.682	7.084459079604078e-11	pDC	DC_subset
ORAI2	2.655003350565535e-12	0.2501544518919493	0.291	0.187	7.069211921215793e-8	pDC	DC_subset
SNX3	7.397960436181556e-142	2.177245058101257	0.984	0.744	1.969780945737701e-137	DC1_XCR1lo	DC_subset
LGALS2	1.4114711985787322e-141	2.0744078462106965	0.977	0.518	3.758183213335732e-137	DC1_XCR1lo	DC_subset
RGCC	1.4340809216897415e-132	2.0543488408556403	0.89	0.289	3.8183838620911054e-128	DC1_XCR1lo	DC_subset
S100B	3.841185813884744e-101	2.0446223988012577	0.757	0.247	1.022754134804952e-96	DC1_XCR1lo	DC_subset
CLEC9A	2.0255101013762616e-156	1.910475833987595	0.822	0.171	5.393123195924434e-152	DC1_XCR1lo	DC_subset
HLA-DPB1	2.335988126106155e-131	1.8146310206066607	1	0.919	6.219801984570248e-127	DC1_XCR1lo	DC_subset
CPVL	7.293512408102195e-97	1.6735514287511277	0.909	0.372	1.9419706137812906e-92	DC1_XCR1lo	DC_subset
C1orf54	2.1187697882178606e-97	1.631536661807276	0.848	0.323	5.641436438108876e-93	DC1_XCR1lo	DC_subset
RGS10	2.371157652613922e-97	1.6130532390286123	0.935	0.753	6.313444365849829e-93	DC1_XCR1lo	DC_subset
CPNE3	1.025256256369694e-70	1.5752183847419046	0.809	0.47	2.7298473082099475e-66	DC1_XCR1lo	DC_subset
HLA-DPA1	2.9535735594750836e-103	1.5413888951769943	1	0.934	7.864184959458358e-99	DC1_XCR1lo	DC_subset
DNASE1L3	1.2615513669832964e-81	1.5266933847666881	0.9	0.454	3.3590066697297248e-77	DC1_XCR1lo	DC_subset
S100A10	4.6672677257062335e-98	1.52553805305683	0.977	0.678	1.2427067046465416e-93	DC1_XCR1lo	DC_subset
CST3	1.373428445668825e-77	1.4309513648277656	0.984	0.931	3.6568905794378136e-73	DC1_XCR1lo	DC_subset
C1orf162	1.0600880437877728e-64	1.380929842568255	0.79	0.438	2.822590425389324e-60	DC1_XCR1lo	DC_subset
C20orf27	1.5490556048935725e-53	1.346609737005106	0.67	0.333	4.124515453589626e-49	DC1_XCR1lo	DC_subset
PPT1	2.2744517194476376e-52	1.2882563145440686	0.786	0.458	6.05595514820128e-48	DC1_XCR1lo	DC_subset
TMSB4X	1.0996806554002593e-112	1.2823739049843592	1	0.991	2.92800971306873e-108	DC1_XCR1lo	DC_subset
RAB32	2.9287711297116033e-50	1.2251050891132667	0.612	0.291	7.798146009970115e-46	DC1_XCR1lo	DC_subset
HLA-DQA1	1.491404471646462e-69	1.172763211245874	0.997	0.833	3.97101354620587e-65	DC1_XCR1lo	DC_subset
CCND1	2.8159205437929397e-39	1.1592304109744507	0.54	0.253	7.497670039903081e-35	DC1_XCR1lo	DC_subset
EEF1B2	4.42694327187025e-95	1.1356567297323705	0.984	0.902	1.1787179155681727e-90	DC1_XCR1lo	DC_subset
CD48	1.94935689071419e-40	1.105607418083149	0.718	0.509	5.190357657215602e-36	DC1_XCR1lo	DC_subset
CSRP1	3.0287632694068314e-39	1.0983241099653025	0.641	0.376	8.06438508112263e-35	DC1_XCR1lo	DC_subset
HLA-DRA	6.753298556244492e-70	1.097514471162678	1	0.932	1.7981332735856585e-65	DC1_XCR1lo	DC_subset
HMOX1	1.2409315206129128e-35	1.0777320835355853	0.495	0.227	3.3041042667839417e-31	DC1_XCR1lo	DC_subset
LSM6	3.7025551535257202e-28	1.0232482804709675	0.647	0.509	9.858423351777583e-24	DC1_XCR1lo	DC_subset
CNN2	6.094094697394866e-46	1.0191595560826359	0.819	0.638	1.622613654128357e-41	DC1_XCR1lo	DC_subset
SHTN1	3.5814754053331624e-33	1.0170411026292991	0.566	0.304	9.536036414240078e-29	DC1_XCR1lo	DC_subset
HLA-DQB1	5.569606388403392e-51	1.0119716317938119	0.977	0.827	1.4829633969762871e-46	DC1_XCR1lo	DC_subset
NAAA	8.975310023986753e-30	1.0088194800652392	0.634	0.424	2.389766046986713e-25	DC1_XCR1lo	DC_subset
SPI1	2.0852111099264472e-33	0.9741695920802416	0.793	0.591	5.552083101290158e-29	DC1_XCR1lo	DC_subset
SERPINB1	3.6079044521746474e-26	0.9516604052617295	0.78	0.698	9.606406394360216e-22	DC1_XCR1lo	DC_subset
LMNA	4.859108010548195e-43	0.941498770078518	0.663	0.298	1.2937860988885623e-38	DC1_XCR1lo	DC_subset
ARHGDIB	2.8861113908202264e-45	0.9405139152923363	0.922	0.721	7.684560189197935e-41	DC1_XCR1lo	DC_subset
UCP2	1.3665790621607984e-40	0.9353087549923069	0.88	0.751	3.638653410909342e-36	DC1_XCR1lo	DC_subset
PPM1M	1.146258581700024e-18	0.9313251614629225	0.45	0.303	3.052028099634484e-14	DC1_XCR1lo	DC_subset
RPL8	1.3137702150980585e-94	0.9285239051409979	1	0.976	3.4980445747200906e-90	DC1_XCR1lo	DC_subset
RPL18A	1.331719522698971e-103	0.9121297308244305	0.994	0.976	3.54583640113828e-99	DC1_XCR1lo	DC_subset
PDE4DIP	1.2571224677435936e-13	0.8971771591130929	0.434	0.303	3.3472142826140923e-9	DC1_XCR1lo	DC_subset
CD74	2.215669442369072e-50	0.8843680089897266	1	0.99	5.899441457251891e-46	DC1_XCR1lo	DC_subset
SLC25A6	6.692060251126754e-57	0.8791540226468997	0.955	0.887	1.7818279624650096e-52	DC1_XCR1lo	DC_subset
HLA-DRB5	1.0983453513978708e-38	0.8764067902316128	0.977	0.872	2.9244543326319707e-34	DC1_XCR1lo	DC_subset
ARPC1B	1.0501109046682899e-55	0.8758310883596279	0.961	0.853	2.7960252947697886e-51	DC1_XCR1lo	DC_subset
CDK2AP2	9.737742976597017e-27	0.8712432446501923	0.696	0.542	2.592771444948722e-22	DC1_XCR1lo	DC_subset
RPL21	1.656034802328696e-79	0.8664137480298928	0.99	0.952	4.4093582646803863e-75	DC1_XCR1lo	DC_subset
EIF3L	3.9434021844188665e-36	0.8581501877422242	0.854	0.772	1.0499702656233674e-31	DC1_XCR1lo	DC_subset
ELOVL5	2.7968924943312557e-27	0.8573509290006208	0.608	0.433	7.447005955406401e-23	DC1_XCR1lo	DC_subset
RPL4	2.2810441083252405e-61	0.8557128950331103	0.971	0.912	6.073508042826786e-57	DC1_XCR1lo	DC_subset
FGL2	5.655334647171736e-28	0.8552487776767621	0.634	0.329	1.5057894031559464e-23	DC1_XCR1lo	DC_subset
COTL1	2.5269241138775088e-45	0.852827655969826	0.948	0.76	6.728188145610255e-41	DC1_XCR1lo	DC_subset
BATF3	2.961057922524991e-22	0.8263384338268475	0.476	0.278	7.88411282451504e-18	DC1_XCR1lo	DC_subset
NME2	1.3777057966099315e-47	0.8112307024831633	0.951	0.873	3.6682794540536034e-43	DC1_XCR1lo	DC_subset
HLA-DQA2	5.741874612945157e-17	0.8080428738427767	0.647	0.486	1.5288315344427776e-12	DC1_XCR1lo	DC_subset
RPL27A	1.068729427424086e-39	0.8027832570801827	0.926	0.886	2.8455989734593714e-35	DC1_XCR1lo	DC_subset
RPL23A	1.586860039512315e-69	0.7985879960045832	0.987	0.943	4.22517354120549e-65	DC1_XCR1lo	DC_subset
LIMD2	2.0758835331781416e-23	0.7985484816352684	0.78	0.708	5.52724749544012e-19	DC1_XCR1lo	DC_subset
RPS18	9.554886679229135e-68	0.7954089667047359	1	0.968	2.5440841272115496e-63	DC1_XCR1lo	DC_subset
APOL3	3.8840975912777306e-14	0.7923142947450443	0.337	0.192	1.0341798246536086e-9	DC1_XCR1lo	DC_subset
HLA-DRB1	3.3206996603726743e-35	0.7853649355095902	0.984	0.917	8.841694915708282e-31	DC1_XCR1lo	DC_subset
CKLF	8.936101800693447e-16	0.780731471614033	0.605	0.476	2.3793264654526373e-11	DC1_XCR1lo	DC_subset
PLCD1	6.657911238661664e-16	0.778766985254052	0.298	0.151	1.7727354464060545e-11	DC1_XCR1lo	DC_subset
EVI2B	1.1283222967329194e-14	0.7751494808045913	0.566	0.492	3.0042709472810713e-10	DC1_XCR1lo	DC_subset
TPMT	1.2306180586676247e-12	0.7698525015594024	0.359	0.241	3.276643643008418e-8	DC1_XCR1lo	DC_subset
ICAM3	1.4798467361207563e-17	0.7673550051018709	0.579	0.453	3.940239919595126e-13	DC1_XCR1lo	DC_subset
RPS11	3.78779909585823e-46	0.7583649465082285	0.977	0.902	1.0085393872632124e-41	DC1_XCR1lo	DC_subset
RAP1A	6.841604549029992e-13	0.7503553388057971	0.573	0.544	1.8216456272247257e-8	DC1_XCR1lo	DC_subset
IDO1	3.559884438988993e-39	0.7498778119346503	0.816	0.425	9.478548307252093e-35	DC1_XCR1lo	DC_subset
SERPINF2	1.4390639502792e-10	0.7489110339254152	0.414	0.325	3.831651674013398e-6	DC1_XCR1lo	DC_subset
PSMB9	4.2953543894018335e-30	0.7483485951706066	0.877	0.807	1.1436810597221321e-25	DC1_XCR1lo	DC_subset
PABPC1	4.7197259493579126e-63	0.7475833101232188	0.984	0.966	1.2566742312760379e-58	DC1_XCR1lo	DC_subset
CLEC7A	2.0706436326267803e-19	0.7471019053584884	0.502	0.294	5.513295736232065e-15	DC1_XCR1lo	DC_subset
RPS23	1.389656566612937e-76	0.7421345817902845	0.994	0.978	3.700099574263606e-72	DC1_XCR1lo	DC_subset
RPS16	5.224336565925244e-53	0.7418158802526129	0.974	0.951	1.3910318540432554e-48	DC1_XCR1lo	DC_subset
QPCT	3.805429865508475e-16	0.7383069924276557	0.369	0.208	1.0132337559902866e-11	DC1_XCR1lo	DC_subset
ATG3	6.015623818720635e-16	0.7380439982757376	0.634	0.564	1.6017199979725563e-11	DC1_XCR1lo	DC_subset
RAB7B	1.0543419164896657e-24	0.7363643929399353	0.392	0.173	2.8072907868453837e-20	DC1_XCR1lo	DC_subset
EIF3H	1.3852251017176818e-31	0.7356414696478355	0.838	0.779	3.6883003558334996e-27	DC1_XCR1lo	DC_subset
XCR1	4.7310504379494924e-17	0.733606853685084	0.259	0.107	1.2596894896084318e-12	DC1_XCR1lo	DC_subset
RPS24	1.74831988699515e-80	0.7335909558095466	1	0.977	4.6550765311132865e-76	DC1_XCR1lo	DC_subset
CSTB	4.8881856572022395e-29	0.7326752560389316	0.799	0.646	1.3015283130866683e-24	DC1_XCR1lo	DC_subset
SUSD3	1.1306672227738325e-12	0.7320109392849776	0.34	0.211	3.010514547357606e-8	DC1_XCR1lo	DC_subset
NET1	4.458198508880086e-13	0.7297780038400703	0.511	0.38	1.1870399349744117e-8	DC1_XCR1lo	DC_subset
SNX22	2.7435452552655524e-20	0.7269401311544921	0.272	0.107	7.304963596670059e-16	DC1_XCR1lo	DC_subset
PRCP	5.239512524858421e-14	0.7186529458886913	0.544	0.45	1.395072604868803e-9	DC1_XCR1lo	DC_subset
ARPC2	1.3658110262585377e-40	0.7136455244399986	0.961	0.921	3.636608438515982e-36	DC1_XCR1lo	DC_subset
AIF1	1.0043996368001635e-30	0.7129772674806625	0.806	0.567	2.6743144729441156e-26	DC1_XCR1lo	DC_subset
RPS6	2.9968040160960456e-55	0.707975951859555	0.994	0.967	7.979290373257331e-51	DC1_XCR1lo	DC_subset
PPA1	1.2911313538315094e-27	0.7077217235403799	0.825	0.694	3.437766342711777e-23	DC1_XCR1lo	DC_subset
ACTB	9.662987790367905e-65	0.7073166953934189	1	0.996	2.5728671290633587e-60	DC1_XCR1lo	DC_subset
LSP1	3.009833306394796e-52	0.7062562466211562	0.99	0.941	8.013982161606783e-48	DC1_XCR1lo	DC_subset
C1orf21	8.50998814423441e-15	0.7045081821478515	0.282	0.144	2.2658694432838541e-10	DC1_XCR1lo	DC_subset
RPL22	1.0180351118138284e-56	0.7033090286771477	0.99	0.945	2.7106202887154997e-52	DC1_XCR1lo	DC_subset
COX5A	2.9914807883563123e-25	0.7006764060410942	0.867	0.799	7.965116747077517e-21	DC1_XCR1lo	DC_subset
RPL13A	2.2651946624720043e-43	0.7003846018879529	0.961	0.941	6.031307308297958e-39	DC1_XCR1lo	DC_subset
BTF3	5.117356978024813e-44	0.6974694481721584	0.971	0.912	1.3625474689688867e-39	DC1_XCR1lo	DC_subset
PNMA1	1.665825028551106e-11	0.6945921420578322	0.356	0.228	4.435425721020175e-7	DC1_XCR1lo	DC_subset
CST7	4.129380733723063e-21	0.6925353184909835	0.498	0.27	1.0994889141611026e-16	DC1_XCR1lo	DC_subset
PGLS	1.590910180401768e-17	0.691933305506959	0.735	0.697	4.2359574463377473e-13	DC1_XCR1lo	DC_subset
ACTR3	2.270068460144083e-27	0.6904171212630636	0.851	0.819	6.044284281979636e-23	DC1_XCR1lo	DC_subset
LGALS1	6.852239252505782e-27	0.6877238226036075	0.9	0.777	1.8244772233721895e-22	DC1_XCR1lo	DC_subset
LYZ	7.120256970290841e-52	0.6798626015553806	0.984	0.464	1.8958396209096394e-47	DC1_XCR1lo	DC_subset
DBNDD2	1.4796110450577773e-8	0.6779889236214536	0.417	0.351	3.9396123685708377e-4	DC1_XCR1lo	DC_subset
PTMS	1.3621897681520099e-11	0.6742146182150972	0.608	0.564	3.6269664766815415e-7	DC1_XCR1lo	DC_subset
ARF5	7.792383721098019e-19	0.6717541304974075	0.757	0.704	2.0748000895795586e-14	DC1_XCR1lo	DC_subset
RPS5	1.6619682189749354e-45	0.6645023858440142	0.99	0.942	4.425156579842663e-41	DC1_XCR1lo	DC_subset
EEF1G	3.53253421282231e-42	0.6632866389961163	0.961	0.929	9.405725595060683e-38	DC1_XCR1lo	DC_subset
COX7C	3.653044975286713e-45	0.6625172251298137	0.955	0.903	9.726597551198402e-41	DC1_XCR1lo	DC_subset
PSME1	4.976093421145582e-26	0.6593366656699438	0.913	0.879	1.3249346343142226e-21	DC1_XCR1lo	DC_subset
RPL26	5.3975956795501794e-61	0.6593330584935027	0.987	0.975	1.4371638256370308e-56	DC1_XCR1lo	DC_subset
NDUFS4	5.228460522158601e-8	0.6591683448934538	0.437	0.397	0.001392129898629949	DC1_XCR1lo	DC_subset
SMCO4	3.051120930033478e-8	0.6578962340644049	0.498	0.472	8.123914588307139e-4	DC1_XCR1lo	DC_subset
FUCA1	3.9799674263251193e-7	0.6577850710954392	0.256	0.171	0.010597061269333262	DC1_XCR1lo	DC_subset
JPT1	9.241801118910816e-13	0.6481843556873823	0.589	0.521	2.460721965921194e-8	DC1_XCR1lo	DC_subset
SLAMF8	1.8453003860668355e-15	0.6465306397549714	0.385	0.214	4.9132968079415565e-11	DC1_XCR1lo	DC_subset
RPL12	1.8677762789565322e-50	0.6452564067477535	0.994	0.961	4.973141120349663e-46	DC1_XCR1lo	DC_subset
CYB5R3	1.999417686843912e-6	0.6440811687929631	0.521	0.521	0.053236495329906	DC1_XCR1lo	DC_subset
RPS8	5.0615071352379886e-55	0.6392098258676633	1	0.978	1.3476768898284667e-50	DC1_XCR1lo	DC_subset
RPL19	1.0378871769861425e-65	0.6369348256073915	1	0.978	2.7634783974433032e-61	DC1_XCR1lo	DC_subset
BID	1.2967702250389645e-9	0.6355228541724853	0.566	0.5	3.4527804011887466e-5	DC1_XCR1lo	DC_subset
HLA-DMA	9.019536204465768e-22	0.6330518145259849	0.874	0.684	2.4015417098010555e-17	DC1_XCR1lo	DC_subset
AP2S1	3.128259125024738e-19	0.6317552904972068	0.738	0.672	8.329302746290868e-15	DC1_XCR1lo	DC_subset
RNH1	1.900788536920923e-10	0.6299801080857472	0.644	0.615	5.06103955840565e-6	DC1_XCR1lo	DC_subset
CXCL16	1.2522791208108166e-12	0.6296011885544652	0.531	0.381	3.33431838707088e-8	DC1_XCR1lo	DC_subset
RPS29	3.3397307419968944e-35	0.6294959850452564	0.971	0.925	8.892367073640931e-31	DC1_XCR1lo	DC_subset
PYCARD	1.4603555514635326e-13	0.6268045533783286	0.699	0.59	3.888342691326802e-9	DC1_XCR1lo	DC_subset
TWF2	3.7509863198902555e-7	0.6223709502964061	0.547	0.562	0.009987376175339794	DC1_XCR1lo	DC_subset
RPS14	8.59231401321044e-53	0.6207749931722546	0.99	0.973	2.287789529157412e-48	DC1_XCR1lo	DC_subset
RPL14	2.0573215368839723e-53	0.6204171746032596	0.994	0.965	5.477824324107264e-49	DC1_XCR1lo	DC_subset
ZNF385A	1.8455630656052841e-9	0.6135115424140265	0.395	0.3	4.9139962184806295e-5	DC1_XCR1lo	DC_subset
ATP5F1E	7.641760902238068e-51	0.6114551161508635	0.99	0.94	2.034695257829908e-46	DC1_XCR1lo	DC_subset
SLC25A5	8.35986480772173e-20	0.6113037974504363	0.877	0.819	2.2258976037039877e-15	DC1_XCR1lo	DC_subset
RPS20	6.557999029726246e-17	0.6005749422060189	0.822	0.816	1.7461328216549102e-12	DC1_XCR1lo	DC_subset
GNG10	3.177345191637178e-5	0.5994206132766	0.395	0.373	0.845999930725315	DC1_XCR1lo	DC_subset
RPS13	4.445866797502663e-53	0.5992558869813909	1	0.966	1.183756493503059e-48	DC1_XCR1lo	DC_subset
RPL10A	1.9131530965149214e-36	0.5990754246310415	0.984	0.936	5.09396143478063e-32	DC1_XCR1lo	DC_subset
CD59	1.813712751808641e-7	0.5977515978675582	0.395	0.321	0.004829191572965687	DC1_XCR1lo	DC_subset
LY86	1.4619394930884995e-13	0.5954924447728666	0.443	0.292	3.8925600942974384e-9	DC1_XCR1lo	DC_subset
RPL3	1.5770889107276896e-41	0.5952808575637283	0.994	0.962	4.199156933703547e-37	DC1_XCR1lo	DC_subset
SEPHS2	2.0010782698608996e-5	0.5939318620363371	0.369	0.327	0.5328071001331631	DC1_XCR1lo	DC_subset
RPL32	2.300957172221129e-49	0.5939236674520352	0.994	0.973	6.126528566755978e-45	DC1_XCR1lo	DC_subset
RPL37A	2.3681498128489865e-36	0.5935396703204097	0.987	0.947	6.305435691691711e-32	DC1_XCR1lo	DC_subset
UBA52	7.739408652548256e-41	0.5933811939191482	0.977	0.949	2.0606949478274985e-36	DC1_XCR1lo	DC_subset
RPL5	3.2972929517219596e-35	0.5916360988985367	0.987	0.95	8.77937221325489e-31	DC1_XCR1lo	DC_subset
BRK1	8.315039541314284e-15	0.5905741939592248	0.761	0.751	2.2139624282703414e-10	DC1_XCR1lo	DC_subset
RPL10	1.75290267149051e-64	0.5902664746362714	0.997	0.989	4.667278653110632e-60	DC1_XCR1lo	DC_subset
RPL30	4.612321683497826e-58	0.5897194565487238	0.997	0.981	1.2280767714481312e-53	DC1_XCR1lo	DC_subset
RPL28	3.6229247198615768e-68	0.5882841353899027	1	0.982	9.646399359103435e-64	DC1_XCR1lo	DC_subset
RPL35	6.944888273208944e-35	0.5879762362341778	0.964	0.945	1.8491459516246134e-30	DC1_XCR1lo	DC_subset
NACA	1.8190216489242452e-40	0.5868846744051499	0.987	0.943	4.8433270424256954e-36	DC1_XCR1lo	DC_subset
ENSA	2.2066325034282667e-12	0.5865417406330626	0.66	0.627	5.875379703628103e-8	DC1_XCR1lo	DC_subset
SERPINB6	3.941050906333115e-5	0.5860082714315406	0.356	0.313	1	DC1_XCR1lo	DC_subset
UQCRB	3.756800067728192e-19	0.5838659548588061	0.838	0.821	1.0002855860333084e-14	DC1_XCR1lo	DC_subset
ANPEP	3.5269682673750465e-7	0.5835706546285873	0.311	0.214	0.009390905708712798	DC1_XCR1lo	DC_subset
RPL29	2.932724301722883e-38	0.5794493638914915	0.99	0.957	7.808671725767349e-34	DC1_XCR1lo	DC_subset
HLA-DOB	7.246795257113731e-7	0.5756848483711409	0.388	0.299	0.01929531705159102	DC1_XCR1lo	DC_subset
UQCRH	6.599824410617773e-14	0.5734491030220008	0.751	0.746	1.7572692475710884e-9	DC1_XCR1lo	DC_subset
IFT20	9.020769851922671e-4	0.5698027866868413	0.34	0.333	1	DC1_XCR1lo	DC_subset
RPL36A	1.933058037131872e-29	0.5672620245249376	0.974	0.925	5.146960329667323e-25	DC1_XCR1lo	DC_subset
SLC25A3	7.588080204790084e-22	0.5670975592488219	0.883	0.842	2.0204022353274078e-17	DC1_XCR1lo	DC_subset
RPSA	9.097597673764529e-30	0.566332557188399	0.977	0.935	2.4223263566165433e-25	DC1_XCR1lo	DC_subset
C1QBP	1.7941944093962566e-11	0.56617109577989	0.641	0.613	4.777222034458473e-7	DC1_XCR1lo	DC_subset
MYD88	1.0185634444775407e-5	0.5641685512690212	0.456	0.442	0.27120270272659	DC1_XCR1lo	DC_subset
DECR1	5.933546056789518e-6	0.5630900333143207	0.43	0.404	0.1579865973080777	DC1_XCR1lo	DC_subset
IRF8	5.347053084371844e-20	0.5606014052333244	0.919	0.699	1.4237063542448472e-15	DC1_XCR1lo	DC_subset
ABRACL	4.455323119586245e-8	0.557764534461167	0.625	0.645	0.0011862743338210337	DC1_XCR1lo	DC_subset
VASP	3.76201933363958e-9	0.5566251090179015	0.492	0.41	1.0016752677748745e-4	DC1_XCR1lo	DC_subset
MZT2A	2.59795313737464e-6	0.5560004083679025	0.392	0.344	0.06917310023573715	DC1_XCR1lo	DC_subset
RPL31	5.073015779792307e-27	0.5549636451271858	0.942	0.906	1.3507411815274996e-22	DC1_XCR1lo	DC_subset
RPL37	6.857580271288573e-46	0.5522848834137335	0.984	0.975	1.8258993230332954e-41	DC1_XCR1lo	DC_subset
RPL23	1.7497056561849577e-20	0.5493312849273688	0.867	0.843	4.658766280158069e-16	DC1_XCR1lo	DC_subset
RPLP1	9.4050596230614e-54	0.5492545675184051	1	0.989	2.5041911752363286e-49	DC1_XCR1lo	DC_subset
ATP5PB	5.7807863999187107e-8	0.5482901792956874	0.647	0.669	0.0015391921868423558	DC1_XCR1lo	DC_subset
PRDX2	7.692021285583707e-6	0.5472982452779186	0.385	0.334	0.20480775874995177	DC1_XCR1lo	DC_subset
SUPT4H1	6.308113044211722e-4	0.5458703832749858	0.479	0.522	1	DC1_XCR1lo	DC_subset
RPS15	4.498285473874784e-47	0.54584567082299	0.997	0.981	1.1977134902739e-42	DC1_XCR1lo	DC_subset
BLOC1S1	8.339428659639158e-10	0.5456688909144114	0.634	0.608	2.220456274915522e-5	DC1_XCR1lo	DC_subset
HCK	5.684792574890127e-11	0.5437824948792085	0.618	0.556	1.513632870990245e-6	DC1_XCR1lo	DC_subset
SNHG29	7.316681973415584e-17	0.542958661845546	0.893	0.843	1.9481397422416336e-12	DC1_XCR1lo	DC_subset
TRMT112	1.2406715142784708e-11	0.5424757694851474	0.712	0.739	3.3034119739178565e-7	DC1_XCR1lo	DC_subset
PFDN5	1.2120427400008408e-26	0.5283796577938014	0.942	0.916	3.2271849995262386e-22	DC1_XCR1lo	DC_subset
ITGB2	1.1836456816356094e-12	0.527720860756751	0.706	0.573	3.151574991922973e-8	DC1_XCR1lo	DC_subset
MAGEF1	0.001883499947535792	0.5265034191090694	0.291	0.261	1	DC1_XCR1lo	DC_subset
RPS3A	5.5753291646534075e-39	0.5246250074625358	0.997	0.977	1.4844871433806163e-34	DC1_XCR1lo	DC_subset
OXA1L	3.150516726502237e-8	0.5227449859295275	0.566	0.565	8.388565835984856e-4	DC1_XCR1lo	DC_subset
TPM3	7.43622912011011e-16	0.5227078583426299	0.909	0.875	1.9799703655205177e-11	DC1_XCR1lo	DC_subset
RPL11	7.852799460061972e-51	0.5222973160570428	1	0.98	2.0908863842361006e-46	DC1_XCR1lo	DC_subset
HIGD2A	1.5895343429955352e-15	0.5198124646084916	0.809	0.809	4.232294141659912e-11	DC1_XCR1lo	DC_subset
LGALS9	6.269784463922663e-10	0.5167901059236704	0.66	0.659	1.6693928113640484e-5	DC1_XCR1lo	DC_subset
MYCL	0.032931804265673804	0.5160241561703862	0.304	0.303	1	DC1_XCR1lo	DC_subset
RPL36	9.213855639492342e-35	0.5127572288837969	0.984	0.961	2.453281202571231e-30	DC1_XCR1lo	DC_subset
SNRPF	3.890348064849208e-6	0.5119743382573274	0.528	0.55	0.103584407574675	DC1_XCR1lo	DC_subset
GDI2	1.5488847736444216e-9	0.5112555116907098	0.722	0.748	4.124060598305637e-5	DC1_XCR1lo	DC_subset
EIF3F	8.479771514964848e-16	0.5106113807650368	0.858	0.839	2.2578239635745404e-11	DC1_XCR1lo	DC_subset
WARS	3.2790645023270516e-5	0.5091569679297032	0.498	0.484	0.8730837143896008	DC1_XCR1lo	DC_subset
CAMK2D	1.755685647357539e-7	0.506900483713218	0.353	0.25	0.004674688604654183	DC1_XCR1lo	DC_subset
CFL1	6.2773636427808265e-30	0.5043998166024348	0.984	0.954	1.6714108435268229e-25	DC1_XCR1lo	DC_subset
HMGA1	4.76181592561896e-5	0.503096243700234	0.553	0.571	1	DC1_XCR1lo	DC_subset
ACTG1	2.1451443010540236e-43	0.49967121805550097	0.997	0.973	5.7116612159864434e-39	DC1_XCR1lo	DC_subset
CAPZB	2.233834455089263e-12	0.4991072480388463	0.783	0.797	5.9478076201206724e-8	DC1_XCR1lo	DC_subset
PCBP2	1.056671656775637e-24	0.497368022063696	0.955	0.941	2.813493953330811e-20	DC1_XCR1lo	DC_subset
RACK1	1.3346279914361834e-29	0.49233746992432526	0.984	0.965	3.553580489997982e-25	DC1_XCR1lo	DC_subset
TMEM14A	0.0014656146165150643	0.49112982228494123	0.256	0.216	1	DC1_XCR1lo	DC_subset
RPS15A	3.4214484192760597e-38	0.4903296455777415	0.997	0.975	9.109948561164437e-34	DC1_XCR1lo	DC_subset
RPL15	1.4643539193364576e-33	0.48986762338870715	0.987	0.969	3.898988745625252e-29	DC1_XCR1lo	DC_subset
CADM1	3.234959799087083e-8	0.4893192460816882	0.317	0.197	8.613403961049267e-4	DC1_XCR1lo	DC_subset
ATP5MPL	3.6991969093060775e-8	0.48819282613074844	0.699	0.747	9.849481690718362e-4	DC1_XCR1lo	DC_subset
MRPL18	2.5576334870034084e-4	0.48783850566730147	0.417	0.421	1	DC1_XCR1lo	DC_subset
CALM2	7.451808173202983e-14	0.48682881109322196	0.913	0.869	1.9841184441970264e-9	DC1_XCR1lo	DC_subset
UBL7	0.0011150532746768752	0.48519391550383495	0.482	0.509	1	DC1_XCR1lo	DC_subset
RPL13	1.9900022388464067e-37	0.4840846908752834	1	0.986	5.298579961152443e-33	DC1_XCR1lo	DC_subset
RPL27	4.899080654166382e-22	0.48048497570546544	0.968	0.919	1.304429214978341e-17	DC1_XCR1lo	DC_subset
RPS4X	5.250078384193999e-27	0.4759173811097597	0.994	0.959	1.397885870575494e-22	DC1_XCR1lo	DC_subset
RPL39	1.4911640216225649e-34	0.47526831513291157	1	0.972	3.970373323972241e-30	DC1_XCR1lo	DC_subset
EIF3M	1.7924710939509695e-7	0.4736991741828409	0.663	0.707	0.0047726335347538515	DC1_XCR1lo	DC_subset
FAM49B	1.055064483764554e-6	0.4729372864265935	0.663	0.703	0.028092146944715016	DC1_XCR1lo	DC_subset
PKIB	1.2814729478607228e-6	0.4715393687995471	0.269	0.18	0.034120498709739606	DC1_XCR1lo	DC_subset
NME4	0.05115840820979778	0.4699750614758157	0.33	0.347	1	DC1_XCR1lo	DC_subset
GYPC	7.869722819815789e-6	0.46856272598991366	0.421	0.361	0.2095392398004152	DC1_XCR1lo	DC_subset
ARPC3	2.797977895228025e-16	0.4683496855340312	0.935	0.89	7.44989594383414e-12	DC1_XCR1lo	DC_subset
OAZ2	0.0013631569089304837	0.4680982407223685	0.314	0.293	1	DC1_XCR1lo	DC_subset
RPLP0	1.0094081421724795e-24	0.46768012460046204	0.987	0.968	2.687650119348444e-20	DC1_XCR1lo	DC_subset
GAPDH	1.6144102111470546e-27	0.46677223774539556	0.99	0.972	4.298528628200148e-23	DC1_XCR1lo	DC_subset
RPS2	3.9413153921246756e-20	0.4655012559308247	0.997	0.968	1.049414636307116e-15	DC1_XCR1lo	DC_subset
ATP5MF	2.874363652447699e-10	0.4649468897624498	0.744	0.791	7.653280661007243e-6	DC1_XCR1lo	DC_subset
FABP5	3.94198902340303e-4	0.46466749092456827	0.521	0.529	1	DC1_XCR1lo	DC_subset
GNB2	1.2971891332069492e-4	0.4608412781240083	0.605	0.651	1	DC1_XCR1lo	DC_subset
RPS7	2.1203909397224005e-31	0.4592137364978388	0.987	0.976	5.645752916104863e-27	DC1_XCR1lo	DC_subset
ZYX	8.479337874113834e-13	0.45713230130689553	0.777	0.734	2.2577085023615495e-8	DC1_XCR1lo	DC_subset
RPL24	1.1615057164203134e-23	0.45515767640986926	0.99	0.944	3.0926251205407266e-19	DC1_XCR1lo	DC_subset
TPI1	1.2169576309602256e-12	0.4529641714205739	0.858	0.819	3.2402713881946964e-8	DC1_XCR1lo	DC_subset
UBE2N	1.154998101582145e-4	0.45239308378697074	0.495	0.528	1	DC1_XCR1lo	DC_subset
EIF6	6.780425332917634e-4	0.45127076068479477	0.505	0.553	1	DC1_XCR1lo	DC_subset
CLNK	1.4153359349505882e-6	0.4510509322917816	0.291	0.199	0.03768473460399436	DC1_XCR1lo	DC_subset
SEC11A	6.586985316667819e-4	0.45042513766688197	0.583	0.676	1	DC1_XCR1lo	DC_subset
SH3BGRL	8.439188707351491e-7	0.44774220773807993	0.689	0.738	0.02247018385219408	DC1_XCR1lo	DC_subset
ASAP1	5.708109771710384e-4	0.44653681696021763	0.379	0.339	1	DC1_XCR1lo	DC_subset
SAP18	7.200085190684948e-7	0.44578962342181483	0.689	0.748	0.01917094682871774	DC1_XCR1lo	DC_subset
CAP1	4.6063996329353065e-8	0.4457781344049754	0.744	0.789	0.0012264999662653547	DC1_XCR1lo	DC_subset
R3HDM4	0.03936560386380821	0.44459772260643016	0.317	0.338	1	DC1_XCR1lo	DC_subset
SNHG5	0.01549518169333582	0.4440045417113687	0.495	0.563	1	DC1_XCR1lo	DC_subset
RPLP2	3.7632704278462494e-30	0.44336224419468984	0.994	0.969	1.0020083841183423e-25	DC1_XCR1lo	DC_subset
NDRG2	5.860306509072588e-5	0.44187107063039127	0.275	0.211	1	DC1_XCR1lo	DC_subset
SPG21	0.07733676219784649	0.43981617710948373	0.382	0.436	1	DC1_XCR1lo	DC_subset
PTRHD1	0.0013376002370409047	0.4386738684763467	0.485	0.55	1	DC1_XCR1lo	DC_subset
PSME2	5.978069661869632e-14	0.4357490486378719	0.9	0.878	1.5917208281694083e-9	DC1_XCR1lo	DC_subset
RPS21	5.135722162938976e-28	0.43459831592604203	0.99	0.974	1.367437383104132e-23	DC1_XCR1lo	DC_subset
ARL5A	0.366414093898209	0.4314086009915046	0.417	0.506	1	DC1_XCR1lo	DC_subset
ATP5F1B	9.17159570229314e-8	0.4303205911623911	0.77	0.808	0.0024420290716925712	DC1_XCR1lo	DC_subset
DNAJC4	0.0019411848918078694	0.4296113588761974	0.485	0.532	1	DC1_XCR1lo	DC_subset
RPS12	3.8128616548726814e-32	0.4296083057980633	0.997	0.984	1.0152125442264002e-27	DC1_XCR1lo	DC_subset
DCTPP1	8.245623761008884e-4	0.4284022805711436	0.343	0.324	1	DC1_XCR1lo	DC_subset
EIF4B	3.0276954551440403e-5	0.4283595178717423	0.644	0.716	0.8061541918866522	DC1_XCR1lo	DC_subset
HSPA8	1.4700572820697345e-16	0.42680486153667996	0.955	0.915	3.914174519238875e-12	DC1_XCR1lo	DC_subset
ATP5F1A	0.0010743227677957928	0.42419259776334406	0.628	0.701	1	DC1_XCR1lo	DC_subset
EIF3G	1.6638078716823025e-6	0.42373882376909555	0.68	0.726	0.04430054839141299	DC1_XCR1lo	DC_subset
RAB7A	4.1008964760733536e-4	0.4233793058931088	0.595	0.659	1	DC1_XCR1lo	DC_subset
RPL6	2.4505192419251486e-23	0.42286781265328877	1	0.964	6.5247525335499e-19	DC1_XCR1lo	DC_subset
GCA	0.03400166188186834	0.4222178490170968	0.379	0.404	1	DC1_XCR1lo	DC_subset
RPS3	4.883802211664609e-28	0.4218496617037628	0.997	0.975	1.3003611768778187e-23	DC1_XCR1lo	DC_subset
TBCA	0.0037921001159377534	0.4211751144362561	0.618	0.73	1	DC1_XCR1lo	DC_subset
RPS25	1.3154336390556932e-32	0.42019993825728896	0.977	0.968	3.5024736073496886e-28	DC1_XCR1lo	DC_subset
RPL17	4.193628135526338e-23	0.4183927137407579	0.987	0.954	1.1165954273652427e-18	DC1_XCR1lo	DC_subset
VDAC1	4.7227587898891174e-4	0.4176666811063823	0.56	0.609	1	DC1_XCR1lo	DC_subset
ATP5MD	1.3743053982865493e-7	0.417336902691436	0.754	0.789	0.003659225553477766	DC1_XCR1lo	DC_subset
PKM	1.9745769607543135e-10	0.4163203443127452	0.851	0.83	5.2575086157044355e-6	DC1_XCR1lo	DC_subset
MIF	1.0509830698256062e-10	0.4161216703944377	0.832	0.824	2.798347521717659e-6	DC1_XCR1lo	DC_subset
EIF3D	2.730452961924302e-4	0.4143338307878872	0.579	0.651	1	DC1_XCR1lo	DC_subset
EVL	0.037218168391475404	0.4122569343968745	0.382	0.391	1	DC1_XCR1lo	DC_subset
AKR7A2	0.012646441657174299	0.4116590866717298	0.408	0.436	1	DC1_XCR1lo	DC_subset
GSTP1	3.6200889336554116e-21	0.41025684134930085	0.968	0.935	9.638848794750898e-17	DC1_XCR1lo	DC_subset
ATP6V1F	2.257739262627933e-4	0.40962972939795184	0.573	0.617	1	DC1_XCR1lo	DC_subset
GCSAM	3.431184380977154e-4	0.4084815302539382	0.356	0.297	1	DC1_XCR1lo	DC_subset
ATP5PO	4.2370222215250836e-7	0.40829732045382827	0.686	0.751	0.011281495367032688	DC1_XCR1lo	DC_subset
RSL24D1	0.055437553424016635	0.406855684115331	0.485	0.596	1	DC1_XCR1lo	DC_subset
SERPINB9	0.0019019261484634294	0.4053224095114809	0.45	0.425	1	DC1_XCR1lo	DC_subset
GM2A	0.11537261841511658	0.4031839009248892	0.314	0.335	1	DC1_XCR1lo	DC_subset
SOD1	0.0028503630437681487	0.39984201330712654	0.544	0.627	1	DC1_XCR1lo	DC_subset
MCM5	0.008371838440836946	0.39874716675338695	0.414	0.428	1	DC1_XCR1lo	DC_subset
RPS27	2.3730768309055174e-22	0.39816279934978915	0.994	0.989	6.3185543699690305e-18	DC1_XCR1lo	DC_subset
STMP1	0.0012620355755361646	0.3973178097805745	0.518	0.575	1	DC1_XCR1lo	DC_subset
RPL7	3.1233124651434497e-14	0.396707005749946	0.932	0.907	8.316131769690949e-10	DC1_XCR1lo	DC_subset
PSMA6	9.531721711127415e-6	0.39376098535128046	0.715	0.757	0.2537916222804786	DC1_XCR1lo	DC_subset
EIF3K	7.628406595501401e-9	0.3922719487660191	0.819	0.808	2.031139540118203e-4	DC1_XCR1lo	DC_subset
TPM4	8.043444419210719e-5	0.39061143429789213	0.621	0.64	1	DC1_XCR1lo	DC_subset
MRPL40	0.12290335612921056	0.3881938988333752	0.294	0.326	1	DC1_XCR1lo	DC_subset
PAK1	0.034789890974397136	0.3853821941553772	0.453	0.516	1	DC1_XCR1lo	DC_subset
RHOC	0.04769678662911096	0.3852608391157526	0.469	0.531	1	DC1_XCR1lo	DC_subset
TOMM7	2.7357877711903177e-10	0.38438034217886496	0.841	0.871	7.28430851957134e-6	DC1_XCR1lo	DC_subset
UQCRFS1	0.01271632334770632	0.38408867686369685	0.537	0.632	1	DC1_XCR1lo	DC_subset
HSDL2	0.3129958661854752	0.38179797638747526	0.262	0.287	1	DC1_XCR1lo	DC_subset
MDH2	0.001985175390331158	0.38135984056884875	0.57	0.635	1	DC1_XCR1lo	DC_subset
COX6B1	2.0096489387801155e-07	0.3781361999914892	0.828	0.848	0.005350891264395936	DC1_XCR1lo	DC_subset
RPL34	2.0976784619827168e-21	0.3779395461123327	1	0.97	5.585278672875182e-17	DC1_XCR1lo	DC_subset
RAB11A	9.809578118584708e-4	0.37684107561692803	0.544	0.595	1	DC1_XCR1lo	DC_subset
EHD4	0.745403685242463	0.3751981629700646	0.246	0.283	1	DC1_XCR1lo	DC_subset
ROMO1	0.01626359833079609	0.3751890949829353	0.576	0.678	1	DC1_XCR1lo	DC_subset
EGLN2	0.7395156519765581	0.373079161831838	0.285	0.346	1	DC1_XCR1lo	DC_subset
SNX20	0.6533849275473128	0.3729976813768524	0.35	0.432	1	DC1_XCR1lo	DC_subset
RPL41	2.2514300505484485e-33	0.37163581465216033	1	0.993	5.994657652590299e-29	DC1_XCR1lo	DC_subset
RAB31	0.02141340820217327	0.3714254719682166	0.392	0.401	1	DC1_XCR1lo	DC_subset
CLEC2B	0.11319554340238015	0.37063163554225853	0.369	0.391	1	DC1_XCR1lo	DC_subset
ANXA5	2.433544209707556e-5	0.36748218721124326	0.602	0.58	0.6479554812767339	DC1_XCR1lo	DC_subset
TOMM6	1.5132158833083134e-5	0.3655401566649361	0.693	0.746	0.4029088610896715	DC1_XCR1lo	DC_subset
CNPPD1	0.14202671850373805	0.3637335857195382	0.375	0.433	1	DC1_XCR1lo	DC_subset
HMGN1	8.295519470347135e-8	0.3634711291189805	0.812	0.824	0.002208765014174628	DC1_XCR1lo	DC_subset
NME1	0.1244014957635017	0.36178039123024286	0.288	0.297	1	DC1_XCR1lo	DC_subset
SH3BP1	0.4699947997270095	0.3588549359791533	0.314	0.375	1	DC1_XCR1lo	DC_subset
TRAPPC1	0.001262532591342435	0.3581274120519977	0.605	0.675	1	DC1_XCR1lo	DC_subset
NDUFB2	1.7070492588907478e-4	0.35639890400225416	0.683	0.724	1	DC1_XCR1lo	DC_subset
MAX	0.5986399184872089	0.3559030383035946	0.356	0.439	1	DC1_XCR1lo	DC_subset
RPS28	8.55421917045598e-23	0.35550905083811024	1	0.984	2.2776463963256093e-18	DC1_XCR1lo	DC_subset
HCLS1	0.0027863220950900738	0.3538685898413907	0.663	0.727	1	DC1_XCR1lo	DC_subset
PPP1CA	0.0014073711117450175	0.3536070270944538	0.641	0.703	1	DC1_XCR1lo	DC_subset
PSMG2	0.488371248416751	0.3523672531264016	0.421	0.528	1	DC1_XCR1lo	DC_subset
RHOF	0.0508930931000174	0.3520735146183489	0.466	0.544	1	DC1_XCR1lo	DC_subset
NDUFV2	4.453115744994406e-4	0.35028570551441196	0.634	0.7	1	DC1_XCR1lo	DC_subset
DLGAP4	0.23510656379097822	0.3502391507577042	0.317	0.353	1	DC1_XCR1lo	DC_subset
PPIA	2.067512906681377e-19	0.3485767451233128	0.99	0.96	5.504959865329834e-15	DC1_XCR1lo	DC_subset
DYNLL1	1.2929838488644985e-4	0.3468982210116973	0.715	0.778	1	DC1_XCR1lo	DC_subset
GYG1	0.7822291692792491	0.3468539985191498	0.256	0.303	1	DC1_XCR1lo	DC_subset
NMI	0.14746354639272646	0.3443342206173816	0.372	0.43	1	DC1_XCR1lo	DC_subset
UNC119	0.3100797601904582	0.34414406301646805	0.398	0.474	1	DC1_XCR1lo	DC_subset
RPL7A	3.448317844920917e-21	0.3440546533047417	0.994	0.975	9.181491093886435e-17	DC1_XCR1lo	DC_subset
BLVRB	0.15057780869235615	0.3434286499769944	0.314	0.332	1	DC1_XCR1lo	DC_subset
PHB2	0.0036248899782527445	0.3418492196991314	0.608	0.693	1	DC1_XCR1lo	DC_subset
LYRM4	0.43558710782113635	0.34140022387502655	0.246	0.276	1	DC1_XCR1lo	DC_subset
PFDN2	0.02091916344215784	0.34138528601192797	0.495	0.573	1	DC1_XCR1lo	DC_subset
PCBD1	0.6639221633350404	0.3407087620232274	0.282	0.341	1	DC1_XCR1lo	DC_subset
ATP5MC3	1.8920549202083257e-5	0.3404176007331583	0.757	0.798	0.5037785430546688	DC1_XCR1lo	DC_subset
MRPL3	0.7575390727305623	0.33958881758753956	0.304	0.405	1	DC1_XCR1lo	DC_subset
UBE2V1	0.4112126984507043	0.33879892146737745	0.453	0.582	1	DC1_XCR1lo	DC_subset
CACYBP	0.13308574625313124	0.3384407064712843	0.421	0.481	1	DC1_XCR1lo	DC_subset
FGR	0.013455700969234345	0.337949984248725	0.298	0.272	1	DC1_XCR1lo	DC_subset
COX7B	9.59810837592185e-4	0.33787513852600437	0.621	0.711	1	DC1_XCR1lo	DC_subset
VAC14	0.021449157592996294	0.3370975899931986	0.388	0.396	1	DC1_XCR1lo	DC_subset
EGLN3	0.16688001741293768	0.33327893772948824	0.265	0.266	1	DC1_XCR1lo	DC_subset
TPT1	2.2144285563319978e-15	0.3313128751715597	1	0.972	5.896137474089578e-11	DC1_XCR1lo	DC_subset
NDUFB5	0.8868932669147838	0.33034090425885965	0.417	0.566	1	DC1_XCR1lo	DC_subset
UBE2I	0.01696141901169724	0.32967365517413083	0.595	0.703	1	DC1_XCR1lo	DC_subset
COX8A	1.0600992357425708e-6	0.32799014934198567	0.786	0.794	0.02822620225088169	DC1_XCR1lo	DC_subset
SH3BGRL3	4.2919166973516065e-14	0.32739689646242764	0.926	0.848	1.1427657398368389e-9	DC1_XCR1lo	DC_subset
AOAH	0.19080559150318088	0.3271128251542068	0.278	0.276	1	DC1_XCR1lo	DC_subset
ADA2	0.32039424785144205	0.32661956480909116	0.362	0.397	1	DC1_XCR1lo	DC_subset
SLC46A3	0.9616946644520247	0.32397876383993346	0.214	0.251	1	DC1_XCR1lo	DC_subset
CTNNBIP1	0.44486428323893396	0.32330629185937837	0.243	0.27	1	DC1_XCR1lo	DC_subset
SMDT1	0.023926280555803727	0.32094496888385704	0.57	0.646	1	DC1_XCR1lo	DC_subset
VIM	7.930603984415323e-16	0.3208759008063833	0.997	0.983	2.111602616890424e-11	DC1_XCR1lo	DC_subset
CSK	0.3981114786358848	0.3204281239658032	0.408	0.487	1	DC1_XCR1lo	DC_subset
EIF3E	1.335982623594226e-6	0.32037145509598997	0.767	0.817	0.03557187333581986	DC1_XCR1lo	DC_subset
WDR83OS	0.03364959578324049	0.32034004921653403	0.605	0.7	1	DC1_XCR1lo	DC_subset
CORO1B	0.192014854416989	0.3199925796900034	0.479	0.569	1	DC1_XCR1lo	DC_subset
LAMTOR2	0.1390537429259023	0.31890525470845676	0.417	0.484	1	DC1_XCR1lo	DC_subset
DDT	0.014717551153880522	0.31683775275522574	0.557	0.624	1	DC1_XCR1lo	DC_subset
ST13	0.11094717768225619	0.31464031337302023	0.553	0.677	1	DC1_XCR1lo	DC_subset
RPS9	8.181912017176962e-13	0.3143154175849938	0.977	0.955	2.178515893693538e-8	DC1_XCR1lo	DC_subset
DHRS4	0.02650015328338359	0.3138752727424121	0.204	0.319	1	DC1_XCR1lo	DC_subset
MSL3	0.9725372093886486	0.3130651434549484	0.262	0.317	1	DC1_XCR1lo	DC_subset
DESI1	0.9603107897507869	0.31284383519983955	0.217	0.255	1	DC1_XCR1lo	DC_subset
NDUFA4	4.2669458840552346e-5	0.30967612631425556	0.754	0.804	1	DC1_XCR1lo	DC_subset
C7orf50	0.6877278794949816	0.30849058994931366	0.275	0.356	1	DC1_XCR1lo	DC_subset
ENO1	4.691400172941053e-6	0.30786357261605124	0.806	0.838	0.12491322100472847	DC1_XCR1lo	DC_subset
RPS19	5.171363502719501e-16	0.3056775084632175	0.997	0.975	1.3769272462340942e-11	DC1_XCR1lo	DC_subset
PGAM1	0.11256851052825911	0.3032261497448332	0.589	0.706	1	DC1_XCR1lo	DC_subset
H2AFY	8.843571096864919e-4	0.30257903182868495	0.615	0.655	1	DC1_XCR1lo	DC_subset
CLTB	0.6077189016358103	0.3018776513990028	0.353	0.477	1	DC1_XCR1lo	DC_subset
IGBP1	0.911855157629903	0.3017794029564902	0.353	0.455	1	DC1_XCR1lo	DC_subset
SCNM1	0.13194035278127522	0.3016485545710713	0.408	0.467	1	DC1_XCR1lo	DC_subset
CYTOR	0.47710174660474597	0.3009654914389831	0.269	0.299	1	DC1_XCR1lo	DC_subset
ADRM1	0.47249828078248357	0.29960966192442573	0.372	0.52	1	DC1_XCR1lo	DC_subset
ADSL	0.3162445407235472	0.2992731145872587	0.285	0.39	1	DC1_XCR1lo	DC_subset
TXN2	0.47354693102650286	0.29862589661141337	0.33	0.452	1	DC1_XCR1lo	DC_subset
SUB1	4.973821215461108e-8	0.2976281707643005	0.903	0.901	0.0013243296368286746	DC1_XCR1lo	DC_subset
NUTF2	0.7881641573532013	0.2961505200972845	0.382	0.492	1	DC1_XCR1lo	DC_subset
SRP9	0.062422573367939674	0.29592274545941577	0.537	0.637	1	DC1_XCR1lo	DC_subset
PSMB8	0.16792820780419174	0.2955793621382987	0.634	0.754	1	DC1_XCR1lo	DC_subset
UBE2A	0.3057523563220333	0.29523272474636286	0.44	0.536	1	DC1_XCR1lo	DC_subset
FKBP8	0.7572769673529052	0.29223001955238703	0.447	0.585	1	DC1_XCR1lo	DC_subset
PSAP	1.0986364792547369e-5	0.29142322582399816	0.835	0.828	0.2925229489663662	DC1_XCR1lo	DC_subset
SMIM26	0.7386677966525688	0.2907295934166516	0.424	0.55	1	DC1_XCR1lo	DC_subset
APH1A	0.07724697085586421	0.2905182580682857	0.508	0.596	1	DC1_XCR1lo	DC_subset
NDUFB3	0.6224622631115769	0.2898004829330789	0.45	0.571	1	DC1_XCR1lo	DC_subset
MCUR1	0.9800962733173553	0.2892510467411685	0.259	0.317	1	DC1_XCR1lo	DC_subset
ACTN1	0.4247358968096041	0.2889421045668974	0.314	0.336	1	DC1_XCR1lo	DC_subset
FCGRT	0.047210843555897275	0.28846537798343186	0.521	0.534	1	DC1_XCR1lo	DC_subset
NDUFS8	0.1740420287066311	0.2877925726564492	0.463	0.558	1	DC1_XCR1lo	DC_subset
PFN1	7.877618396392133e-24	0.2865646301213456	1	0.979	2.0974946742233691e-19	DC1_XCR1lo	DC_subset
SCP2	0.6321770518204786	0.2856264869034557	0.362	0.489	1	DC1_XCR1lo	DC_subset
ATP5MC2	9.20468617377874e-8	0.2844885195926503	0.922	0.92	0.0024508397406303273	DC1_XCR1lo	DC_subset
ABHD14B	0.9971183137590193	0.28320123588365903	0.246	0.297	1	DC1_XCR1lo	DC_subset
SLC25A39	0.8447790609439207	0.28309175634833605	0.353	0.461	1	DC1_XCR1lo	DC_subset
MPC2	0.8792226534422509	0.2823811272062353	0.327	0.415	1	DC1_XCR1lo	DC_subset
ANXA4	0.9552930759404823	0.28084552233011395	0.301	0.382	1	DC1_XCR1lo	DC_subset
CIB1	0.8292292146632269	0.2801476768920892	0.434	0.554	1	DC1_XCR1lo	DC_subset
SNU13	0.5801660115781144	0.27772858715027104	0.489	0.619	1	DC1_XCR1lo	DC_subset
SNRPD2	0.0072254279585030065	0.27751493830309215	0.754	0.812	1	DC1_XCR1lo	DC_subset
GHITM	0.842483923919263	0.2770912360463271	0.45	0.605	1	DC1_XCR1lo	DC_subset
PTPN6	0.753475575996233	0.2769315211764789	0.401	0.489	1	DC1_XCR1lo	DC_subset
SAMM50	0.38439440754760146	0.2751474589980286	0.21	0.28	1	DC1_XCR1lo	DC_subset
EIF2S3	0.8135477330026818	0.2746755467837041	0.44	0.563	1	DC1_XCR1lo	DC_subset
RPL38	4.898235147292223e-9	0.2746402953151361	0.906	0.902	1.3042040903180275e-4	DC1_XCR1lo	DC_subset
SMIM20	0.6097952387697783	0.27149035162489393	0.21	0.265	1	DC1_XCR1lo	DC_subset
COX4I1	6.089812511282422e-8	0.2704343598682257	0.929	0.923	0.0016214734792540577	DC1_XCR1lo	DC_subset
POLD4	0.36280327978757043	0.27042581132534793	0.531	0.641	1	DC1_XCR1lo	DC_subset
PSMC2	0.12893661571483897	0.2694357481912184	0.246	0.357	1	DC1_XCR1lo	DC_subset
EIF4A1	5.387455841568496e-5	0.26571962734160115	0.867	0.854	1	DC1_XCR1lo	DC_subset
NAGA	0.45265659224180127	0.265375175356351	0.269	0.354	1	DC1_XCR1lo	DC_subset
SHKBP1	0.033760083496686695	0.26332649452654844	0.301	0.463	1	DC1_XCR1lo	DC_subset
COX5B	0.005249379691668122	0.2626919577411062	0.741	0.802	1	DC1_XCR1lo	DC_subset
FLII	0.017138733327971098	0.2625810608159822	0.236	0.368	1	DC1_XCR1lo	DC_subset
SSB	0.7446524359158024	0.2616083879472355	0.44	0.578	1	DC1_XCR1lo	DC_subset
ATP5MG	4.01915766728665e-8	0.2613925375116777	0.922	0.899	0.0010701409204917434	DC1_XCR1lo	DC_subset
BTF3L4	0.0043282453424563164	0.261326398144895	0.233	0.388	1	DC1_XCR1lo	DC_subset
RAB29	0.6232205448372057	0.26119633409027954	0.33	0.428	1	DC1_XCR1lo	DC_subset
LSM12	0.6355678918667511	0.2604975989246611	0.21	0.265	1	DC1_XCR1lo	DC_subset
SERF2	1.2044429222947131e-8	0.2604175072089241	0.964	0.947	3.206949724901903e-4	DC1_XCR1lo	DC_subset
RPL35A	8.710224861343696e-16	0.25905888148870204	0.997	0.964	2.3191844715813724e-11	DC1_XCR1lo	DC_subset
RPL9	1.065122883184218e-9	0.25561146146376856	0.981	0.957	2.835996188766299e-5	DC1_XCR1lo	DC_subset
TIMM8B	0.5853118894712863	0.2545227513063939	0.366	0.488	1	DC1_XCR1lo	DC_subset
YBX1	1.8681525220607782e-5	0.2526304000381905	0.877	0.869	0.4974142905239028	DC1_XCR1lo	DC_subset
MRPL12	0.2742341712593103	0.2517471315449977	0.243	0.327	1	DC1_XCR1lo	DC_subset
IL16	0.6799171836077247	0.2515668096612089	0.356	0.417	1	DC1_XCR1lo	DC_subset
NDUFS6	0.5001629379126662	0.2501670820241815	0.463	0.572	1	DC1_XCR1lo	DC_subset
CPVL	1.7315059053079382e-182	2.6285603843501932	0.997	0.361	4.6103076234729163e-178	DC1_XCR1hi	DC_subset
C1orf54	3.728334935673621e-183	2.05876021958259	0.99	0.306	9.927064599724583e-179	DC1_XCR1hi	DC_subset
CLEC9A	9.251772902149462e-244	1.9682337068321543	0.987	0.151	2.4633770529263157e-239	DC1_XCR1hi	DC_subset
RGCC	1.022402557711536e-160	1.9339137590530777	0.974	0.278	2.722249050162736e-156	DC1_XCR1hi	DC_subset
HLA-DPA1	4.711746521638576e-140	1.8581592346842415	1	0.934	1.2545496288514872e-135	DC1_XCR1hi	DC_subset
HLA-DRB5	1.4214198366045417e-129	1.8348625433676196	1	0.87	3.7846724569432524e-125	DC1_XCR1hi	DC_subset
HLA-DRB1	2.66609821290976e-131	1.8295199775968092	1	0.915	7.098753101693527e-127	DC1_XCR1hi	DC_subset
HLA-DQB1	2.7258622271519568e-132	1.827943533215449	1	0.824	7.257880766014801e-128	DC1_XCR1hi	DC_subset
DNASE1L3	1.91795249574475e-132	1.824156889657639	0.981	0.444	5.106740315169971e-128	DC1_XCR1hi	DC_subset
TACSTD2	6.839368236300579e-237	1.8072700901650756	0.683	0.052	1.821050186597392e-232	DC1_XCR1hi	DC_subset
CST3	2.8286610066637694e-112	1.712949573073276	0.997	0.929	7.531592796342953e-108	DC1_XCR1hi	DC_subset
CADM1	3.0081379496248814e-249	1.701926194207119	0.926	0.127	8.00946810467121e-245	DC1_XCR1hi	DC_subset
FGL2	1.4903448662434486e-130	1.6777350372857505	0.955	0.292	3.968192240859806e-126	DC1_XCR1hi	DC_subset
PPT1	1.8369337725585632e-140	1.6704067662356892	0.99	0.434	4.89101986281443e-136	DC1_XCR1hi	DC_subset
HLA-DPB1	1.777798129406832e-118	1.6483518900499181	1	0.919	4.7335652993586314e-114	DC1_XCR1hi	DC_subset
NAAA	1.2044540602101198e-139	1.641570823046641	0.974	0.384	3.206979380715465e-135	DC1_XCR1hi	DC_subset
LMNA	3.905482524480631e-153	1.6241004481217465	0.978	0.261	1.0398737769682127e-148	DC1_XCR1hi	DC_subset
HLA-DQA1	2.125825708451835e-117	1.596245196590969	1	0.833	5.660223531323855e-113	DC1_XCR1hi	DC_subset
WDFY4	3.667517593381641e-143	1.5804222614660237	0.987	0.401	9.765132344137957e-139	DC1_XCR1hi	DC_subset
HLA-DRA	3.124547653301016e-114	1.529408643704702	1	0.932	8.319420581679285e-110	DC1_XCR1hi	DC_subset
CD74	1.90346122777967e-145	1.5285058144898152	1	0.99	5.0681558650861493e-141	DC1_XCR1hi	DC_subset
CPNE3	2.2790870734972823e-120	1.4520740208212595	0.974	0.45	6.068297241893864e-116	DC1_XCR1hi	DC_subset
KCNK6	1.5624284128087522e-196	1.4378831648005224	0.91	0.175	4.160121891944584e-192	DC1_XCR1hi	DC_subset
LGALS2	6.414160971258979e-105	1.4093739623352248	0.994	0.515	1.7078345002074157e-100	DC1_XCR1hi	DC_subset
DUSP2	1.1908778076883382e-79	1.3997254509931714	0.833	0.32	3.170831250750969e-75	DC1_XCR1hi	DC_subset
SNX3	3.977621514781191e-99	1.3868480513690256	0.981	0.744	1.0590815045256399e-94	DC1_XCR1hi	DC_subset
RAB7B	1.6223434691545525e-220	1.374770536858585	0.869	0.117	4.3196517209709116e-216	DC1_XCR1hi	DC_subset
S100B	1.994880519243679e-106	1.3715401445663145	0.827	0.238	5.311568870538219e-102	DC1_XCR1hi	DC_subset
XCR1	5.167165359955535e-276	1.3696169180539428	0.753	0.049	1.3758094487417608e-271	DC1_XCR1hi	DC_subset
CCND1	4.7486376560970445e-130	1.3563581028354332	0.856	0.216	1.264372262312399e-125	DC1_XCR1hi	DC_subset
AHNAK	1.6340168387654967e-98	1.3543638477149194	0.942	0.392	4.350733234897012e-94	DC1_XCR1hi	DC_subset
CLNK	2.3785583679755754e-223	1.3238661600726156	0.894	0.129	6.333149510571767e-219	DC1_XCR1hi	DC_subset
ANPEP	4.571727631447666e-213	1.3110681188015396	0.913	0.144	1.2172681991492555e-208	DC1_XCR1hi	DC_subset
HLA-DOB	3.710400492290513e-160	1.3031487442999998	0.942	0.235	9.87931235077272e-156	DC1_XCR1hi	DC_subset
NAPSA	3.52658659596605e-100	1.2956092971229591	0.971	0.46	9.389889470419205e-96	DC1_XCR1hi	DC_subset
SLAMF8	3.477561839288128e-191	1.2728693407399105	0.901	0.154	9.25935615328857e-187	DC1_XCR1hi	DC_subset
HLA-DMA	1.822532941147181e-101	1.2388994986945314	0.997	0.67	4.852676209098484e-97	DC1_XCR1hi	DC_subset
ASAP1	9.40912864393766e-134	1.2295484388100932	0.923	0.276	2.505274592734841e-129	DC1_XCR1hi	DC_subset
CXCL16	1.8785778065329015e-115	1.215116475098152	0.949	0.333	5.001901267674504e-111	DC1_XCR1hi	DC_subset
CAMK2D	5.0114792887459206e-166	1.1963236089854772	0.901	0.187	1.3343564754214887e-161	DC1_XCR1hi	DC_subset
ITGB2	4.3290299683066875e-97	1.1887444943555405	0.984	0.541	1.1526475193613386e-92	DC1_XCR1hi	DC_subset
CST7	4.414753161081044e-96	1.1785854606664283	0.798	0.235	1.1754721766694387e-91	DC1_XCR1hi	DC_subset
TAP1	1.3077023447183998e-87	1.168490326148824	0.99	0.657	3.481888263047211e-83	DC1_XCR1hi	DC_subset
HLA-DQA2	2.941790692653088e-25	1.163220751126476	0.625	0.488	7.832811898258113e-21	DC1_XCR1hi	DC_subset
C1orf162	1.5237603113974382e-93	1.1454212870724725	0.949	0.42	4.057164205126819e-89	DC1_XCR1hi	DC_subset
SHTN1	7.129364203357119e-120	1.1093605424721151	0.901	0.265	1.8982645127858665e-115	DC1_XCR1hi	DC_subset
RGS10	2.294832855136642e-78	1.075428184860045	0.974	0.748	6.110221960086823e-74	DC1_XCR1hi	DC_subset
CLEC7A	7.287759593776817e-137	1.0537547197651216	0.949	0.242	1.9404388694390153e-132	DC1_XCR1hi	DC_subset
LYZ	1.755576826204256e-78	1.053543907978442	0.997	0.462	4.6743988574514524e-74	DC1_XCR1hi	DC_subset
RAB32	7.131448636242863e-107	1.0471044460644467	0.859	0.262	1.898819513886025e-102	DC1_XCR1hi	DC_subset
VMO1	1.1402496937579936e-143	1.014702812741906	0.625	0.084	3.036028834600034e-139	DC1_XCR1hi	DC_subset
S100A10	2.3447937740414764e-65	1.0075846765329857	0.99	0.676	6.243247902762836e-61	DC1_XCR1hi	DC_subset
CYB5R3	2.337901348924048e-90	1.000485886684824	0.933	0.473	6.22489613164517e-86	DC1_XCR1hi	DC_subset
FOS	6.892446592961823e-32	0.9990489266397367	0.913	0.659	1.8351828298420147e-27	DC1_XCR1hi	DC_subset
CKLF	4.4255084098926214e-76	0.9828521573759388	0.926	0.439	1.1783358692180094e-71	DC1_XCR1hi	DC_subset
QPCT	2.750858786083952e-155	0.9565869867389536	0.833	0.154	7.32443660382713e-151	DC1_XCR1hi	DC_subset
SIGLEC10	1.748130500456041e-187	0.9519713847421057	0.821	0.122	4.654572270514255e-183	DC1_XCR1hi	DC_subset
MPEG1	1.2058051050173543e-55	0.94746607617835	0.962	0.487	3.2105766726192074e-51	DC1_XCR1hi	DC_subset
LPAR6	1.509377389539911e-107	0.9452736158062578	0.647	0.132	4.0188682373889673e-103	DC1_XCR1hi	DC_subset
INSIG1	2.5166722422504353e-62	0.9438513339467554	0.641	0.199	6.700891512216009e-58	DC1_XCR1hi	DC_subset
SGK1	5.762677680983075e-62	0.929736338088338	0.679	0.224	1.5343705593385535e-57	DC1_XCR1hi	DC_subset
HAVCR2	1.7173230745289935e-110	0.9237785529378977	0.817	0.214	4.572544418240898e-106	DC1_XCR1hi	DC_subset
PSAP	4.147229683398884e-70	0.9230318801862278	1	0.809	1.104241375501787e-65	DC1_XCR1hi	DC_subset
SERPINB9	3.026942434255036e-69	0.9177221931656994	0.894	0.374	8.05953692544746e-65	DC1_XCR1hi	DC_subset
ICAM3	2.0728584004294367e-95	0.9169543111486784	0.949	0.41	5.519192776983419e-91	DC1_XCR1hi	DC_subset
ATP1A1	1.8220037922195017e-74	0.9063352496233658	0.878	0.365	4.851267297163645e-70	DC1_XCR1hi	DC_subset
HMOX1	8.431892632721045e-109	0.9033006876740575	0.785	0.193	2.2450757323883053e-104	DC1_XCR1hi	DC_subset
DENND1B	6.860049812084182e-99	0.8959017301092538	0.827	0.247	1.8265568629655342e-94	DC1_XCR1hi	DC_subset
PDE4DIP	2.2159832869995376e-101	0.877855745901279	0.859	0.254	5.900277099964969e-97	DC1_XCR1hi	DC_subset
MARCH1	1.492532196570071e-83	0.8711806094803975	0.878	0.312	3.974016226587471e-79	DC1_XCR1hi	DC_subset
ADA2	8.010685789289712e-85	0.8626579159429163	0.897	0.335	2.132925198256279e-80	DC1_XCR1hi	DC_subset
C20orf27	3.73043353151925e-87	0.8584656844106973	0.878	0.309	9.932652321023155e-83	DC1_XCR1hi	DC_subset
HLA-DMB	2.2770937964134084e-68	0.8578729986220688	0.971	0.517	6.0629899423303414e-64	DC1_XCR1hi	DC_subset
PPIF	3.492625416183107e-55	0.8534149186161244	0.692	0.258	9.299464433129141e-51	DC1_XCR1hi	DC_subset
CD48	5.112337054032402e-69	0.8458493731712977	0.929	0.484	1.3612108640066674e-64	DC1_XCR1hi	DC_subset
PRCP	7.36602501200761e-74	0.8452130271288207	0.904	0.408	1.9612778196971464e-69	DC1_XCR1hi	DC_subset
PNMA1	4.4976938050138435e-110	0.8416339586188974	0.766	0.18	1.1975559525229859e-105	DC1_XCR1hi	DC_subset
SLAMF7	1.3216278944690958e-90	0.8315058822332353	0.814	0.242	3.518966431813414e-86	DC1_XCR1hi	DC_subset
SNX22	3.5386222990203834e-207	0.830309489855492	0.679	0.06	9.421935733371673e-203	DC1_XCR1hi	DC_subset
VAC14	1.1770388231566656e-93	0.8251805394594782	0.926	0.334	3.133983570536938e-89	DC1_XCR1hi	DC_subset
TLR10	1.3238344259220776e-102	0.8171314853150544	0.689	0.155	3.524841542460124e-98	DC1_XCR1hi	DC_subset
ACTN1	1.0622885067690575e-95	0.8020996621422102	0.865	0.272	2.8284493781232926e-91	DC1_XCR1hi	DC_subset
ID2	1.0211144327966291e-50	0.7998656013195946	0.965	0.561	2.7188192887643046e-46	DC1_XCR1hi	DC_subset
APOL3	1.8014606724461463e-128	0.7956194775263601	0.737	0.146	4.796569186455109e-124	DC1_XCR1hi	DC_subset
EVL	7.691593580891712e-83	0.7949727390444138	0.894	0.332	2.0479637068482273e-78	DC1_XCR1hi	DC_subset
FNIP2	4.25246747403949e-140	0.794953799636162	0.721	0.129	1.1322619896377546e-135	DC1_XCR1hi	DC_subset
BATF3	1.0249662153949748e-101	0.7901139713760625	0.853	0.234	2.7290750451106596e-97	DC1_XCR1hi	DC_subset
CIITA	5.908867623199924e-67	0.7825392178383009	0.885	0.355	1.5732950933532119e-62	DC1_XCR1hi	DC_subset
MYADM	1.2484280085238674e-56	0.7743743828446787	0.814	0.355	3.3240644154956493e-52	DC1_XCR1hi	DC_subset
NR4A1	4.686931550407932e-44	0.7722826906820772	0.66	0.269	1.247942394611616e-39	DC1_XCR1hi	DC_subset
CD59	2.3142844085953538e-95	0.7695518034420611	0.846	0.269	6.162013666325989e-91	DC1_XCR1hi	DC_subset
SPI1	1.952686549380276e-53	0.7688655600917764	0.962	0.571	5.199223206379923e-49	DC1_XCR1hi	DC_subset
DSE	8.440991583700498e-81	0.7648253987800439	0.792	0.258	2.2474984190760946e-76	DC1_XCR1hi	DC_subset
AOAH	2.1550126757166906e-102	0.7528832995160185	0.83	0.212	5.73793675036326e-98	DC1_XCR1hi	DC_subset
BTG2	2.2381399654937295e-49	0.7482030497257608	0.91	0.472	5.959271472123604e-45	DC1_XCR1hi	DC_subset
GPR31	5.512142591045442e-137	0.7411450947420173	0.513	0.055	1.4676630862917593e-132	DC1_XCR1hi	DC_subset
DGAT2	1.6817077998938292e-168	0.736735552058662	0.699	0.089	4.4777151879973096e-164	DC1_XCR1hi	DC_subset
PTPRE	1.577392446597609e-54	0.7316908972697163	0.965	0.467	4.199965128310794e-50	DC1_XCR1hi	DC_subset
PLEKHM3	2.8405282254541402e-114	0.7295342873831095	0.603	0.105	7.563190453094194e-110	DC1_XCR1hi	DC_subset
TAP2	7.228951581385967e-55	0.7261183506758344	0.923	0.491	1.9247806480598277e-50	DC1_XCR1hi	DC_subset
LIMD2	4.392681752191937e-50	0.7250120410825354	0.962	0.687	1.1695954433386252e-45	DC1_XCR1hi	DC_subset
WARS	2.881909198604854e-47	0.7193423508725589	0.878	0.44	7.673371432205284e-43	DC1_XCR1hi	DC_subset
SAT1	2.168821161816359e-43	0.7177024245053465	0.994	0.858	5.774703225452238e-39	DC1_XCR1hi	DC_subset
CXCL9	5.041395980724561e-26	0.7149817017225888	0.34	0.115	1.3423220938277217e-21	DC1_XCR1hi	DC_subset
PPM1M	5.635806406101007e-91	0.7122630612754587	0.821	0.26	1.500589813688454e-86	DC1_XCR1hi	DC_subset
CYP2S1	1.484511211085782e-140	0.7121991586012297	0.657	0.1	3.952659550637004e-136	DC1_XCR1hi	DC_subset
CCSER1	1.2931884276946323e-172	0.7112779550726787	0.609	0.062	3.443243507579728e-168	DC1_XCR1hi	DC_subset
DBN1	1.6422647041151054e-168	0.7018299912090281	0.545	0.049	4.3726940011768794e-164	DC1_XCR1hi	DC_subset
CALR	7.866552025957688e-33	0.7015353738850245	0.971	0.749	2.0945481424314937e-28	DC1_XCR1hi	DC_subset
PLPP1	4.072378321809985e-86	0.7003640294646032	0.712	0.193	1.0843114519651266e-81	DC1_XCR1hi	DC_subset
ELOVL5	7.625537355385869e-71	0.694269275726415	0.91	0.398	2.0303755762450414e-66	DC1_XCR1hi	DC_subset
CNN2	1.0003938593781776e-55	0.6857035331838377	0.965	0.621	2.6636486899803357e-51	DC1_XCR1hi	DC_subset
GADD45B	2.2099953288671872e-17	0.6786472904489922	0.747	0.496	5.884333562641772e-13	DC1_XCR1hi	DC_subset
ITGB2-AS1	2.693049955977455e-91	0.6777442188730072	0.679	0.163	7.170514812785572e-87	DC1_XCR1hi	DC_subset
ATG3	2.6631049749612594e-54	0.6755525070944417	0.939	0.529	7.090783306331849e-50	DC1_XCR1hi	DC_subset
NET1	4.31109280026293e-68	0.6591126404104408	0.875	0.337	1.1478715689980078e-63	DC1_XCR1hi	DC_subset
DEGS1	3.778308122783861e-61	0.6583322563906271	0.785	0.305	1.0060123207724308e-56	DC1_XCR1hi	DC_subset
SERPINB1	1.877544903150613e-43	0.6550890508550604	0.949	0.679	4.999151059128822e-39	DC1_XCR1hi	DC_subset
FCGRT	2.867138823049619e-53	0.6515925540697673	0.939	0.486	7.634043830251916e-49	DC1_XCR1hi	DC_subset
TUBA1A	1.47524864302526e-37	0.6469021811380395	0.878	0.498	3.927997036919057e-33	DC1_XCR1hi	DC_subset
FUCA1	2.6801673375122328e-104	0.6465129322785709	0.635	0.127	7.136213552860072e-100	DC1_XCR1hi	DC_subset
SUSD3	4.1546109701721476e-91	0.6400665921751522	0.692	0.17	1.1062067169180361e-86	DC1_XCR1hi	DC_subset
PARM1	5.210365695660214e-142	0.636676082927538	0.567	0.069	1.3873119701264886e-137	DC1_XCR1hi	DC_subset
ZNF366	4.9204357248210285e-83	0.6348319427408228	0.651	0.16	1.310115216090847e-78	DC1_XCR1hi	DC_subset
EGR1	2.2976351136518887e-48	0.6286617403471104	0.506	0.153	6.117683253609518e-44	DC1_XCR1hi	DC_subset
LY86	1.0886779361192576e-77	0.624427748318248	0.817	0.249	2.898713872711135e-73	DC1_XCR1hi	DC_subset
ITGB1	1.2093028791374344e-46	0.6221710600837325	0.801	0.351	3.219889845991333e-42	DC1_XCR1hi	DC_subset
VCAM1	1.0153048404647525e-63	0.6178573795841446	0.375	0.069	2.70335066822145e-59	DC1_XCR1hi	DC_subset
ADAM19	7.539272380088794e-39	0.617542719703462	0.827	0.396	2.0074066639224423e-34	DC1_XCR1hi	DC_subset
MT-CO3	2.229250835709152e-28	0.6173592448588447	0.994	0.868	5.935603275159188e-24	DC1_XCR1hi	DC_subset
CCDC126	2.6174237128886027e-134	0.6167556353344978	0.628	0.093	6.969152377937194e-130	DC1_XCR1hi	DC_subset
OTULINL	8.310381349377567e-61	0.6158023541767733	0.801	0.303	2.212722138085271e-56	DC1_XCR1hi	DC_subset
GNA15	4.736436252881243e-40	0.609713539166981	0.785	0.383	1.26112351669216e-35	DC1_XCR1hi	DC_subset
ASB2	1.8680904915171313e-134	0.6091676618728095	0.429	0.034	4.973977742713514e-130	DC1_XCR1hi	DC_subset
CSRP1	6.812585717275829e-67	0.6091155584587002	0.878	0.349	1.8139190730818623e-62	DC1_XCR1hi	DC_subset
SCARF1	1.0833982842582501e-144	0.6076142300719187	0.561	0.065	2.884656271666017e-140	DC1_XCR1hi	DC_subset
HCK	4.146795653015712e-48	0.6035049994793311	0.926	0.521	1.1041258105719635e-43	DC1_XCR1hi	DC_subset
GRN	4.672621867452914e-40	0.6034094237628773	0.984	0.771	1.244132298428013e-35	DC1_XCR1hi	DC_subset
AC004687.1	2.8896340860200396e-49	0.6033545892034657	0.705	0.283	7.693939717436957e-45	DC1_XCR1hi	DC_subset
IDO1	5.858038997174537e-59	0.6024405908085804	0.974	0.406	1.5597614633876921e-54	DC1_XCR1hi	DC_subset
TMEM14A	4.681388230363767e-101	0.5971017806876149	0.718	0.163	1.2464664302166566e-96	DC1_XCR1hi	DC_subset
RUBCNL	2.659463816754115e-65	0.5931468835317515	0.817	0.276	7.081088358489506e-61	DC1_XCR1hi	DC_subset
MYD88	1.0844933819574413e-48	0.5931076842417525	0.84	0.397	2.887572078799883e-44	DC1_XCR1hi	DC_subset
LSM6	1.3384564687887389e-49	0.5928782402098018	0.891	0.481	3.563774193796896e-45	DC1_XCR1hi	DC_subset
PLPP3	2.883391809389198e-147	0.5910137327705911	0.401	0.024	7.677319031679679e-143	DC1_XCR1hi	DC_subset
PTK2	2.1676852546590634e-88	0.590123504939789	0.583	0.121	5.771678759055222e-84	DC1_XCR1hi	DC_subset
ADAM28	1.1318802470729712e-83	0.5882522625654844	0.638	0.156	3.013744345856493e-79	DC1_XCR1hi	DC_subset
CTSZ	5.645821172114014e-41	0.5828041191858315	0.939	0.553	1.5032563452870774e-36	DC1_XCR1hi	DC_subset
HPS5	1.4521592360609153e-76	0.582785314203959	0.718	0.207	3.866519181935793e-72	DC1_XCR1hi	DC_subset
APOBR	2.1551944495236986e-77	0.5823897109650715	0.542	0.121	5.7384207413018e-73	DC1_XCR1hi	DC_subset
VAV3	6.472177083901506e-90	0.5813767222849044	0.561	0.11	1.7232818703596148e-85	DC1_XCR1hi	DC_subset
RAB5A	8.324620169594202e-50	0.5809437146750944	0.763	0.313	2.2165133663561522e-45	DC1_XCR1hi	DC_subset
CLEC2B	3.2040926179965435e-55	0.5795810082437634	0.827	0.338	8.531217004677597e-51	DC1_XCR1hi	DC_subset
KIF16B	1.1647911964502835e-127	0.5775015637921006	0.577	0.081	3.101373039668525e-123	DC1_XCR1hi	DC_subset
GNAO1	3.865594195383887e-180	0.5767572007107881	0.449	0.022	1.0292531104629138e-175	DC1_XCR1hi	DC_subset
NAP1L1	2.986745217283621e-32	0.5725435366855125	0.962	0.784	7.952507815539369e-28	DC1_XCR1hi	DC_subset
G3BP2	8.278652873148562e-38	0.5714924644122261	0.808	0.408	2.2042741140045362e-33	DC1_XCR1hi	DC_subset
RBPJ	1.988656903870529e-49	0.5705822973164009	0.878	0.386	5.294997872245671e-45	DC1_XCR1hi	DC_subset
MBP	1.9330785344885286e-48	0.5691630464290017	0.84	0.376	5.147014905929156e-44	DC1_XCR1hi	DC_subset
ARPC1B	3.85005001246243e-40	0.5674339754899789	0.987	0.85	1.0251143163182466e-35	DC1_XCR1hi	DC_subset
SERPINB6	1.7783965477133866e-70	0.5599793717081072	0.792	0.263	4.735158647941663e-66	DC1_XCR1hi	DC_subset
AGPAT1	9.274272857821959e-77	0.5587590695765532	0.705	0.206	2.4693678911236746e-72	DC1_XCR1hi	DC_subset
UCP2	1.6386115056734764e-31	0.5583628845834423	0.965	0.741	4.3629669950061986e-27	DC1_XCR1hi	DC_subset
GM2A	8.91421948055906e-54	0.5581749720925415	0.744	0.285	2.3735000788936553e-49	DC1_XCR1hi	DC_subset
UNC119	3.175339191817677e-49	0.5574170827679459	0.878	0.419	8.454658132133746e-45	DC1_XCR1hi	DC_subset
ACSL5	6.96252349654775e-95	0.556285128868309	0.651	0.144	1.853841506190804e-90	DC1_XCR1hi	DC_subset
ADAP2	2.1403349730551993e-84	0.5511083653570936	0.667	0.164	5.698855899256774e-80	DC1_XCR1hi	DC_subset
ENPP1	2.630862089779862e-172	0.5505401423054604	0.446	0.024	7.00493340024786e-168	DC1_XCR1hi	DC_subset
RNH1	2.485520985748296e-40	0.5480395136092246	0.939	0.58	6.617948176653412e-36	DC1_XCR1hi	DC_subset
BID	1.5300168095784835e-48	0.5475849165297795	0.907	0.461	4.07382275718367e-44	DC1_XCR1hi	DC_subset
INPP5D	8.407714967631622e-53	0.5469774789395344	0.824	0.348	2.2386381872815958e-48	DC1_XCR1hi	DC_subset
TMEM273	2.5210744384056092e-113	0.5439058688665555	0.529	0.076	6.712612799698775e-109	DC1_XCR1hi	DC_subset
PDIA3	8.662400539925265e-22	0.5413375743729594	0.965	0.737	2.3064507677605008e-17	DC1_XCR1hi	DC_subset
PTPRC	7.622244282919683e-27	0.539810940709079	0.958	0.622	2.0294987627701948e-22	DC1_XCR1hi	DC_subset
VASH1	2.0548596647003583e-75	0.5358982625551592	0.638	0.163	5.471269343231174e-71	DC1_XCR1hi	DC_subset
MZT2A	1.2076175839603267e-54	0.5354920005327369	0.763	0.301	3.215402579052766e-50	DC1_XCR1hi	DC_subset
C15orf48	3.3616494402248524e-56	0.5293547084199696	0.5	0.126	8.950727799542691e-52	DC1_XCR1hi	DC_subset
MT-CO1	3.2826093639652047e-21	0.5291455125682738	1	0.873	8.740275692493754e-17	DC1_XCR1hi	DC_subset
PLCD1	1.6536082838195054e-104	0.528061486105311	0.619	0.114	4.402897416497815e-100	DC1_XCR1hi	DC_subset
ACER3	6.578632662814688e-75	0.5252752365105107	0.692	0.192	1.751626732801039e-70	DC1_XCR1hi	DC_subset
SLC24A4	1.538977432658805e-121	0.5237183763176009	0.397	0.034	4.097681312197334e-117	DC1_XCR1hi	DC_subset
CNPPD1	1.387616646565355e-44	0.5207087917974375	0.795	0.385	3.6946680831449145e-40	DC1_XCR1hi	DC_subset
SLC31A2	1.1760460190201119e-50	0.5189356838401519	0.628	0.216	3.1313401302429497e-46	DC1_XCR1hi	DC_subset
SLC46A3	7.459034693873561e-71	0.5180944048052787	0.679	0.197	1.9860425775907744e-66	DC1_XCR1hi	DC_subset
RAB31	1.4235501825884023e-49	0.5173886949505173	0.821	0.351	3.79034471615988e-45	DC1_XCR1hi	DC_subset
SEMA4A	2.9634930303142646e-57	0.5167265674145656	0.744	0.265	7.890596542514761e-53	DC1_XCR1hi	DC_subset
CHN2	2.339380017410089e-115	0.5146230270226338	0.42	0.044	6.2288332343561025e-111	DC1_XCR1hi	DC_subset
PLCB2	3.7730317653735933e-84	0.5114009400781985	0.615	0.143	1.004607437848373e-79	DC1_XCR1hi	DC_subset
PDE4B	4.15193077227359e-26	0.5106689010140659	0.824	0.469	1.105493087425566e-21	DC1_XCR1hi	DC_subset
NFATC2	3.3894915609106723e-99	0.5099220252960216	0.593	0.113	9.024860230080756e-95	DC1_XCR1hi	DC_subset
PIK3CB	1.473657576471481e-73	0.5089764427437009	0.612	0.157	3.923760663112965e-69	DC1_XCR1hi	DC_subset
OXSR1	2.488724583669044e-56	0.5073943338395673	0.622	0.194	6.626478076477197e-52	DC1_XCR1hi	DC_subset
NAGA	4.127046409788245e-52	0.5044874947843653	0.769	0.296	1.098867377070218e-47	DC1_XCR1hi	DC_subset
EHD4	1.4544151682711744e-60	0.5025341850556599	0.708	0.23	3.872525827038829e-56	DC1_XCR1hi	DC_subset
TMSB4X	1.2771610089975495e-30	0.5000869673965385	1	0.991	3.4005689025568757e-26	DC1_XCR1hi	DC_subset
VSIR	6.601457168875373e-34	0.49987238447793225	0.901	0.506	1.757703985784757e-29	DC1_XCR1hi	DC_subset
SELPLG	9.00719394679848e-34	0.49671134740026157	0.897	0.505	2.398255460274563e-29	DC1_XCR1hi	DC_subset
LCP1	8.917454004018097e-23	0.496248440958976	0.984	0.884	2.3743613031098585e-18	DC1_XCR1hi	DC_subset
CD200R1	1.2778606795550507e-94	0.4932035781806816	0.439	0.062	3.402431845383278e-90	DC1_XCR1hi	DC_subset
YIF1B	4.835414967065509e-46	0.49300585787387996	0.792	0.353	1.2874775891308625e-41	DC1_XCR1hi	DC_subset
NDRG2	8.623836822589786e-92	0.4928457534495492	0.702	0.161	2.2961827923827563e-87	DC1_XCR1hi	DC_subset
SPNS1	7.256278309351177e-65	0.4921694500650904	0.715	0.228	1.9320566626478443e-60	DC1_XCR1hi	DC_subset
FGR	3.51234474753835e-77	0.4916385454830139	0.769	0.217	9.351969124795611e-73	DC1_XCR1hi	DC_subset
FAM110A	3.858206916487481e-54	0.4911675058467781	0.587	0.182	1.0272861735839566e-49	DC1_XCR1hi	DC_subset
SLC1A5	1.7823348542659946e-43	0.49037214975047283	0.766	0.33	4.745644782968637e-39	DC1_XCR1hi	DC_subset
TRPV2	1.0580969792153482e-58	0.4866013239799854	0.712	0.244	2.8172890168587864e-54	DC1_XCR1hi	DC_subset
PLK3	4.585996335297043e-74	0.4829384205554629	0.522	0.115	1.2210673842361906e-69	DC1_XCR1hi	DC_subset
C1orf21	6.465082553742563e-111	0.48196290006445897	0.615	0.105	1.721392880759495e-106	DC1_XCR1hi	DC_subset
CDK2AP2	6.268826271469484e-32	0.4813256239284458	0.881	0.52	1.669137683041465e-27	DC1_XCR1hi	DC_subset
EVI2B	1.9029659648964663e-40	0.4804391946121631	0.875	0.456	5.066837178133331e-36	DC1_XCR1hi	DC_subset
VIM	1.4540227507586831e-34	0.475887196106215	1	0.983	3.8714809761700695e-30	DC1_XCR1hi	DC_subset
ITSN2	7.852667706169083e-37	0.4758005355912194	0.869	0.452	2.09085130344458e-32	DC1_XCR1hi	DC_subset
ETV6	5.796488990397653e-25	0.47529553508069666	0.936	0.608	1.543373158583279e-20	DC1_XCR1hi	DC_subset
ITGB7	1.1694681280673728e-73	0.4752756823468343	0.622	0.156	3.113825837792187e-69	DC1_XCR1hi	DC_subset
MFSD1	6.660412717994439e-40	0.4750302665032674	0.84	0.394	1.7734014902931994e-35	DC1_XCR1hi	DC_subset
HDAC9	8.278421250122236e-56	0.4749454991027379	0.612	0.189	2.2042124420575464e-51	DC1_XCR1hi	DC_subset
BLOC1S6	5.45592064918847e-44	0.47369924419222187	0.715	0.287	1.452693432052922e-39	DC1_XCR1hi	DC_subset
ARF6	2.777599921029057e-38	0.4716807248191801	0.785	0.379	7.3956375497319675e-34	DC1_XCR1hi	DC_subset
H2AFY	4.070548955576027e-34	0.467172228417158	0.946	0.617	1.0838243649116729e-29	DC1_XCR1hi	DC_subset
CD38	2.6881670861229456e-38	0.46581010787637434	0.683	0.281	7.157513683510955e-34	DC1_XCR1hi	DC_subset
ARHGDIB	2.2579736522994027e-25	0.4633432282616141	0.962	0.716	6.01208064661239e-21	DC1_XCR1hi	DC_subset
MTDH	1.3357505891149941e-27	0.4619318782275248	0.968	0.681	3.556569518577583e-23	DC1_XCR1hi	DC_subset
ICAM1	1.9859101548624738e-29	0.4575479899185533	0.897	0.509	5.287684378336822e-25	DC1_XCR1hi	DC_subset
PARVG	7.310689657912614e-37	0.4537648745243297	0.84	0.431	1.9465442283158127e-32	DC1_XCR1hi	DC_subset
SAMHD1	6.411013794213291e-28	0.45348606221107435	0.962	0.534	1.706996532847231e-23	DC1_XCR1hi	DC_subset
TPP1	1.1186759309454801e-39	0.4533937622066817	0.875	0.434	2.978586533735435e-35	DC1_XCR1hi	DC_subset
LAG3	1.131382569355812e-68	0.45202837429665144	0.397	0.07	3.0124192291667852e-64	DC1_XCR1hi	DC_subset
PRKAR1A	8.680768604811997e-39	0.4517456801877656	0.779	0.357	2.311341448717242e-34	DC1_XCR1hi	DC_subset
ADAM8	5.941622563381156e-60	0.4510891538678813	0.74	0.24	1.5820164237258666e-55	DC1_XCR1hi	DC_subset
SLC25A6	3.1111695074568455e-28	0.448072498935411	0.981	0.884	8.283799930554597e-24	DC1_XCR1hi	DC_subset
CSTB	1.0506591951302589e-32	0.4480167899518186	0.965	0.626	2.797485172953827e-28	DC1_XCR1hi	DC_subset
HSPA5	4.524163814022832e-16	0.4460796926377193	0.885	0.57	1.2046038571217193e-11	DC1_XCR1hi	DC_subset
CD93	1.4393491231085042e-56	0.44577812611644385	0.631	0.196	3.8324109751887035e-52	DC1_XCR1hi	DC_subset
TPMT	3.6990321972794955e-69	0.4442965780490507	0.692	0.202	9.849043128476385e-65	DC1_XCR1hi	DC_subset
PSMB9	3.483557641290227e-27	0.44276815045858964	0.978	0.795	9.275320575699359e-23	DC1_XCR1hi	DC_subset
PTMS	1.0352656458624254e-32	0.4419363543508812	0.917	0.529	2.756498308673294e-28	DC1_XCR1hi	DC_subset
EVI2A	1.048154741917075e-54	0.43740163496586454	0.647	0.215	2.790816815828404e-50	DC1_XCR1hi	DC_subset
COTL1	1.3539618838642603e-26	0.4372910786549604	0.978	0.756	3.6050589119769796e-22	DC1_XCR1hi	DC_subset
SMCO4	7.033025416822012e-36	0.43660836974752903	0.837	0.433	1.8726133474830289e-31	DC1_XCR1hi	DC_subset
P2RY14	7.598521879643893e-49	0.4343681481770587	0.75	0.284	2.0231824356739829e-44	DC1_XCR1hi	DC_subset
EEF1B2	8.138544908480573e-25	0.4336424740905227	0.978	0.902	2.1669689673320373e-20	DC1_XCR1hi	DC_subset
ACTR3	3.0818272040390188e-30	0.4334384598747376	0.981	0.804	8.205673113474291e-26	DC1_XCR1hi	DC_subset
SERPINF2	1.7165131926370656e-46	0.4328502218846534	0.747	0.286	4.570388026715451e-42	DC1_XCR1hi	DC_subset
ERBIN	8.420795272994015e-43	0.43176545425199964	0.554	0.19	2.2421209493873866e-38	DC1_XCR1hi	DC_subset
AIM2	3.878945686479331e-107	0.4303048528925191	0.481	0.063	1.0328080784819867e-102	DC1_XCR1hi	DC_subset
RAB29	1.1562684169389339e-40	0.42988121345797115	0.801	0.373	3.0786802869416054e-36	DC1_XCR1hi	DC_subset
P2RY6	1.479919119963864e-52	0.427058227194435	0.808	0.301	3.9404326488157846e-48	DC1_XCR1hi	DC_subset
SH3BP1	6.180937306358973e-39	0.42421301326502237	0.724	0.327	1.64573636719114e-34	DC1_XCR1hi	DC_subset
FKBP1B	5.249056455297765e-131	0.42262046213282634	0.452	0.042	1.397613771787583e-126	DC1_XCR1hi	DC_subset
CCDC6	1.3939802276480494e-64	0.42174673717721817	0.574	0.151	3.7116117541356964e-60	DC1_XCR1hi	DC_subset
ZYX	1.0575326043141371e-30	0.4214834531974878	0.974	0.711	2.8157863122468215e-26	DC1_XCR1hi	DC_subset
PSTPIP1	6.43370895357967e-84	0.420877436200808	0.67	0.159	1.7130393459801228e-79	DC1_XCR1hi	DC_subset
ZNF385A	7.634453572329155e-58	0.4202803446645902	0.772	0.256	2.0327496081683606e-53	DC1_XCR1hi	DC_subset
TPM4	1.4569693967228448e-28	0.41961411788426717	0.946	0.603	3.879326715714247e-24	DC1_XCR1hi	DC_subset
TWF2	3.0756160582272793e-32	0.41950621828419044	0.885	0.523	8.189135316635954e-28	DC1_XCR1hi	DC_subset
SEPHS2	3.0002890544422907e-41	0.4167659916087305	0.702	0.288	7.988569636358044e-37	DC1_XCR1hi	DC_subset
SUSD6	4.919409748561253e-59	0.4166999739108232	0.535	0.14	1.3098420396519195e-54	DC1_XCR1hi	DC_subset
DLGAP4	4.259935457982797e-45	0.41504072159678274	0.747	0.303	1.1342504150424996e-40	DC1_XCR1hi	DC_subset
ERAP2	2.8759447135715615e-39	0.4133348760012535	0.67	0.271	7.65749039435564e-35	DC1_XCR1hi	DC_subset
HCLS1	1.830310718654049e-27	0.41248665350377345	0.962	0.693	4.8733853194882706e-23	DC1_XCR1hi	DC_subset
LPP	2.3589899088508885e-40	0.4100199146117576	0.699	0.281	6.281046531306376e-36	DC1_XCR1hi	DC_subset
PTP4A2	1.139582775449855e-30	0.40828914124100035	0.859	0.502	3.034253097912784e-26	DC1_XCR1hi	DC_subset
JPT1	2.3354824372620364e-31	0.4069219829189803	0.853	0.49	6.218455537453898e-27	DC1_XCR1hi	DC_subset
SERTAD3	3.331158237321345e-62	0.4063132534337344	0.628	0.181	8.869541922691813e-58	DC1_XCR1hi	DC_subset
SRSF7	5.613693269129731e-14	0.4038125830831176	0.936	0.676	1.4947019698384823e-9	DC1_XCR1hi	DC_subset
DYSF	3.0360065096511835e-128	0.40353030017975017	0.458	0.044	8.083670932597242e-124	DC1_XCR1hi	DC_subset
GNB4	2.3733046884856824e-43	0.40133620101257217	0.663	0.248	6.319161063561977e-39	DC1_XCR1hi	DC_subset
HSH2D	1.098440912488326e-31	0.4012384624634229	0.728	0.338	2.9247087735914168e-27	DC1_XCR1hi	DC_subset
RPL8	2.833067969760188e-29	0.4010515893693576	1	0.976	7.543326776283476e-25	DC1_XCR1hi	DC_subset
RAB7A	3.142982688339778e-25	0.39771270458827734	0.929	0.62	8.368505705973493e-21	DC1_XCR1hi	DC_subset
ANXA2	9.549281514367516e-23	0.3976914149074162	0.91	0.592	2.542591696015495e-18	DC1_XCR1hi	DC_subset
STX12	6.446914988618351e-52	0.3973152626902975	0.708	0.253	1.7165555848695223e-47	DC1_XCR1hi	DC_subset
REC8	2.6701499915185566e-65	0.3969440809763568	0.554	0.141	7.109541367417309e-61	DC1_XCR1hi	DC_subset
PON2	3.1884446631643223e-78	0.3954725691577584	0.554	0.12	8.489552760141325e-74	DC1_XCR1hi	DC_subset
PLBD1	5.344747586065071e-72	0.3939839410354625	0.673	0.179	1.4230924922656858e-67	DC1_XCR1hi	DC_subset
IRF8	2.6011763136516307e-23	0.39341787966815245	0.987	0.691	6.925892052728831e-19	DC1_XCR1hi	DC_subset
PPY	1.2165103184231936e-124	0.393264549776539	0.417	0.036	3.2390803738335955e-120	DC1_XCR1hi	DC_subset
PPA1	7.179642235417898e-29	0.39269534038749443	0.962	0.679	1.9116515416023694e-24	DC1_XCR1hi	DC_subset
ARF5	2.797877812487603e-26	0.3911923984294907	0.942	0.683	7.449629463529491e-22	DC1_XCR1hi	DC_subset
[truncated: 27,049 more rows]
