# Supplementary material for: Multimodal human thymic profiling reveals trajectories and cellular milieu for T agonist selection
Source: Front Immunol. 2023 Jan 20;13:1092028. doi: 10.3389/fimmu.2022.1092028 (PMC9895842; doi:10.3389/fimmu.2022.1092028)
Supplement: Supplementary file 6 [file DataSheet_6.csv]

gene	p_val	avg_log2FC	pct.1	pct.2	p_val_adj	cluster	dataset
AL627171.2	4.271766514688137e-118	1.3435270162865873	0.618	0.517	9.471787893018006e-114	Cortex	spatial
PLCG2	1.5320615821323347e-89	0.9183288549376227	0.529	0.443	3.3970401460620254e-85	Cortex	spatial
RAG1	0	0.8917118055309161	1	0.813	0	Cortex	spatial
MTRNR2L12	5.109837848641007e-101	0.8110132063439983	0.587	0.488	1.1330043461791705e-96	Cortex	spatial
CD1E	0	0.7920232579892437	0.999	0.853	0	Cortex	spatial
CD1B	0	0.7273983475670311	0.992	0.804	0	Cortex	spatial
GIHCG	0	0.7263037565320625	0.99	0.786	0	Cortex	spatial
AL365440.2	0	0.6776814080094493	0.862	0.636	0	Cortex	spatial
MZB1	0	0.6747726430816581	0.98	0.823	0	Cortex	spatial
CD8B	0	0.6621228157129839	0.98	0.839	0	Cortex	spatial
DNTT	0	0.6567732676326865	0.965	0.765	0	Cortex	spatial
CD1A	0	0.6512985249151511	0.931	0.739	0	Cortex	spatial
PRSS16	0	0.6400304317677654	0.98	0.772	0	Cortex	spatial
CD99	0	0.6231482408756306	0.998	0.943	0	Cortex	spatial
ELOVL4	0	0.6098470357576002	0.906	0.653	0	Cortex	spatial
CTSV	0	0.601539938199473	0.969	0.788	0	Cortex	spatial
CD1C	8.35331917035204e-303	0.5858578643949393	0.795	0.58	1.8521814596421578e-298	Cortex	spatial
HMGB2	0	0.5554849418690093	0.999	0.911	0	Cortex	spatial
ARPP21	0	0.5545042732796805	0.837	0.577	0	Cortex	spatial
SH2D1A	0	0.5477937155758701	0.983	0.854	0	Cortex	spatial
CD8A	0	0.5447971713460751	0.991	0.928	0	Cortex	spatial
TBATA	0	0.5433322459959344	0.922	0.712	0	Cortex	spatial
CCL25	0	0.5359709107708932	0.976	0.801	0	Cortex	spatial
CYP2U1	0	0.5225195761234125	0.797	0.56	0	Cortex	spatial
STMN1	0	0.5206515162363825	1	0.97	0	Cortex	spatial
HIST1H4C	9.443167297554553e-153	0.517117534865992	0.331	0.166	2.0938334848867712e-148	Cortex	spatial
LAIR1	4.4211421878336306e-249	0.5128554249033088	0.857	0.712	9.80299857308351e-245	Cortex	spatial
TFDP2	0	0.5049570864427584	0.969	0.821	0	Cortex	spatial
ADA	2.7889712682776684e-297	0.5038552343948264	0.961	0.821	6.183985993152074e-293	Cortex	spatial
PITPNM2	5.070612144320529e-263	0.4960080993472715	0.859	0.681	1.124306830760191e-258	Cortex	spatial
CHRNA3	1.1967922684232833e-262	0.48906137837103425	0.726	0.504	2.6536474967749463e-258	Cortex	spatial
RAG2	4.6643886168306534e-297	0.48726506073806697	0.694	0.439	1.0342348880098608e-292	Cortex	spatial
AQP3	1.1560366798248083e-293	0.4780716366910549	0.946	0.844	2.5632801301755474e-289	Cortex	spatial
PTCRA	7.421503001372522e-261	0.46358607441796607	0.844	0.63	1.6455698604943293e-256	Cortex	spatial
TRBC1	3.112107319893711e-165	0.462340662840635	1	0.996	6.900475560400325e-161	Cortex	spatial
TOP2A	9.078954434862707e-284	0.4588485436376293	0.935	0.763	2.013076566842108e-279	Cortex	spatial
EPHB6	9.783609219233997e-211	0.45706031432915273	0.853	0.721	2.1693196721807542e-206	Cortex	spatial
AEBP1	1.0737892311749756e-223	0.45600531978350767	0.898	0.747	2.3809128622842735e-219	Cortex	spatial
SMPD3	6.233269893377155e-251	0.4546491296137338	0.888	0.715	1.3821029334585166e-246	Cortex	spatial
CDKN2D	3.3956066620423537e-225	0.4496490633046588	0.833	0.66	7.529078651746511e-221	Cortex	spatial
NAT14	2.795019192631982e-231	0.43975185078562173	0.753	0.558	6.1973960558228945e-227	Cortex	spatial
CD38	2.3421634902963965e-199	0.43529673469146113	0.855	0.728	5.1932791070342e-195	Cortex	spatial
EDEM1	2.6723983606850197e-250	0.434981603719399	0.927	0.821	5.925508885146894e-246	Cortex	spatial
SH3TC1	3.458666877778356e-271	0.42874614691964386	0.898	0.714	7.668902068097949e-267	Cortex	spatial
LINC01226	4.440525285278257e-198	0.425510189442866	0.578	0.376	9.84597671504748e-194	Cortex	spatial
TCF12	2.410323563775859e-243	0.424528473869785	0.879	0.725	5.344410437960212e-239	Cortex	spatial
SIVA1	2.3920738013579685e-207	0.4140004617246391	0.965	0.874	5.303945239751023e-203	Cortex	spatial
TCF7	2.689168727012014e-292	0.4117492927921247	1	0.984	5.962693818403739e-288	Cortex	spatial
RNASEH2B	1.0306778986257857e-223	0.40972229308316166	0.915	0.797	2.2853221046229546e-219	Cortex	spatial
CBFA2T3	1.63924972641875e-213	0.40729108107440926	0.831	0.663	3.6347084183882944e-209	Cortex	spatial
BCL2L1	1.5661527157934395e-191	0.40713083113619675	0.84	0.713	3.4726304167287933e-187	Cortex	spatial
TRBC2	9.972093879167829e-179	0.40486444070769334	1	0.999	2.2111123758278825e-174	Cortex	spatial
BTG2	5.758568214774682e-194	0.4043731481784454	0.938	0.867	1.2768473302619902e-189	Cortex	spatial
MAL	3.584553328962725e-187	0.4017830580491726	0.932	0.828	7.948030096309051e-183	Cortex	spatial
NFATC3	2.310117730091614e-200	0.3987563704824273	0.844	0.699	5.122224042932136e-196	Cortex	spatial
RORC	3.3241027602149815e-170	0.3982946127316239	0.598	0.416	7.370533050224678e-166	Cortex	spatial
PTPN2	3.6111275546330142e-180	0.39642254171710567	0.806	0.68	8.006953126887783e-176	Cortex	spatial
CHD1	2.6073289259491988e-201	0.393124201735334	0.799	0.646	5.781230427507159e-197	Cortex	spatial
RASSF6	1.734114761971707e-198	0.3913427876517982	0.53	0.322	3.845052661719866e-194	Cortex	spatial
TYMS	4.0844277172578463e-191	0.3815438008203891	0.883	0.738	9.056401577475822e-187	Cortex	spatial
PTP4A2	3.511509571662697e-207	0.381262944661072	0.992	0.957	7.786070173247698e-203	Cortex	spatial
SLA	2.5363042532203556e-165	0.38119558468400006	0.862	0.769	5.623747420665494e-161	Cortex	spatial
HDAC7	5.745679930161991e-150	0.3773070698233736	0.915	0.84	1.2739896109148184e-145	Cortex	spatial
H2AFZ	1.17912180221255e-205	0.37719577766574375	0.997	0.965	2.6144667720458873e-201	Cortex	spatial
SSBP2	1.1393425799324934e-172	0.3770992498494927	0.843	0.716	2.526264302484318e-168	Cortex	spatial
PAXIP1-AS1	2.5644548762239485e-134	0.3752400495066188	0.517	0.36	5.686165797051361e-130	Cortex	spatial
UHRF1	5.537953317408674e-170	0.36902139139657764	0.822	0.663	1.2279303890690254e-165	Cortex	spatial
FBXL12	3.552124326348104e-152	0.368015048295266	0.637	0.475	7.876125268811652e-148	Cortex	spatial
PCLAF	2.961436222430831e-166	0.36761100397813884	0.739	0.569	6.566392535995881e-162	Cortex	spatial
ZNF280D	3.4333066063655146e-158	0.3664414509885191	0.677	0.515	7.612670738294255e-154	Cortex	spatial
NUSAP1	5.882999406159537e-178	0.36574786076983723	0.77	0.603	1.304437458327754e-173	Cortex	spatial
MDM4	8.660724080937469e-154	0.36326223716291084	0.878	0.779	1.920342350466265e-149	Cortex	spatial
GNG11	3.287646968824066e-166	0.3609171055625571	0.823	0.664	7.289699623973602e-162	Cortex	spatial
AL365361.1	9.31545231056703e-148	0.35575943063950666	0.688	0.537	2.0655152408220277e-143	Cortex	spatial
RRM2	9.759872775167286e-181	0.35515679260361255	0.858	0.701	2.1640565904378423e-176	Cortex	spatial
H1FX	1.965893652480453e-180	0.3514302215555922	1	0.976	4.358975995644908e-176	Cortex	spatial
DCK	3.049993193652073e-159	0.3513472513352447	0.866	0.756	6.762749908284742e-155	Cortex	spatial
RHPN1	2.1023546285052008e-94	0.34965318204868945	0.649	0.54	4.661550917784582e-90	Cortex	spatial
LEF1	1.4988705020719426e-161	0.34549401619841236	0.998	0.975	3.3234455642441184e-157	Cortex	spatial
CCR9	9.453692260102602e-143	0.3447436603636638	0.785	0.657	2.09616718483255e-138	Cortex	spatial
HMGN2	1.0820402359537346e-161	0.3443427504789094	1	0.995	2.3992078151802157e-157	Cortex	spatial
SLAMF1	6.9129356115897395e-133	0.34204592220100594	0.78	0.665	1.5328052131577928e-128	Cortex	spatial
SATB1	7.917998775675519e-189	0.3343511624137201	0.999	0.984	1.7556578685305328e-184	Cortex	spatial
APBB1IP	2.7016397378838468e-142	0.33327750329833683	0.895	0.804	5.990345790809853e-138	Cortex	spatial
C12orf65	1.0409665006164409e-132	0.3323368354483416	0.703	0.563	2.3081350218168343e-128	Cortex	spatial
NUCB2	1.5875033615806986e-156	0.32973664275610437	0.912	0.815	3.519971203632883e-152	Cortex	spatial
MPP1	1.35408511727657e-127	0.32580769244217733	0.71	0.568	3.0024129305373386e-123	Cortex	spatial
ZNRF1	4.789709855874137e-131	0.3249192429976342	0.76	0.632	1.0620223663429723e-126	Cortex	spatial
UBE2C	5.622334194714249e-135	0.3229274148569077	0.8	0.656	1.2466401609939903e-130	Cortex	spatial
MTA3	2.879540118840084e-119	0.3173682084122662	0.733	0.61	6.384804305504118e-115	Cortex	spatial
HMGB1	1.6122069154587165e-167	0.3166239213009181	1	0.988	3.574746393646612e-163	Cortex	spatial
WAKMAR2	1.5410162664809906e-121	0.3155389590755151	0.528	0.373	3.4168953676683e-117	Cortex	spatial
PITHD1	2.1313501124663677e-118	0.31503158569125733	0.809	0.694	4.725842604371677e-114	Cortex	spatial
GALNT7	1.2888093117337201e-113	0.31238139785699237	0.631	0.492	2.8576768869071775e-109	Cortex	spatial
BMF	2.239632653816861e-82	0.31015444584154916	0.551	0.439	4.965937483308126e-78	Cortex	spatial
DAPK1	1.2652261637495044e-94	0.309863153922706	0.63	0.516	2.805385972881776e-90	Cortex	spatial
PCNA	1.7193287562022977e-134	0.3078955692629859	0.94	0.863	3.812267651127355e-130	Cortex	spatial
CD3D	1.7748579159721411e-125	0.3063634389988663	0.999	0.986	3.935392457085029e-121	Cortex	spatial
TUBA1B	7.454490858042695e-152	0.3056926188086502	1	0.989	1.6528842579538068e-147	Cortex	spatial
PAFAH2	1.3273212595432425e-110	0.3033379079160684	0.579	0.434	2.943069428785232e-106	Cortex	spatial
CDK6	2.744026035471927e-112	0.29352049425497073	0.753	0.622	6.084328928451903e-108	Cortex	spatial
MYB	6.853105777972879e-106	0.29217401007121224	0.757	0.644	1.5195391441499264e-101	Cortex	spatial
FBLN5	2.539869360123497e-95	0.29105671729386784	0.577	0.45	5.63165233220183e-91	Cortex	spatial
H3F3A	3.615829684432509e-124	0.2902771308490504	1	0.999	8.017379159292201e-120	Cortex	spatial
ARHGEF7	1.6155922073859583e-93	0.28994154990553933	0.783	0.704	3.582252601436885e-89	Cortex	spatial
CKS2	2.7522535582687345e-109	0.28950772766028443	0.863	0.764	6.102571814749265e-105	Cortex	spatial
ACSF3	1.9664096803930957e-93	0.28939934688383784	0.667	0.554	4.360120184335611e-89	Cortex	spatial
NEIL1	4.951491572964622e-103	0.2876648992173308	0.437	0.294	1.0978942264734456e-98	Cortex	spatial
CDK1	2.3838256091423558e-110	0.2871344523018293	0.707	0.567	5.285656523151345e-106	Cortex	spatial
GSE1	1.0648584147259412e-92	0.2859770473449892	0.741	0.634	2.3611105629718293e-88	Cortex	spatial
CD1D	2.0183987388058237e-112	0.28427419038841495	0.475	0.318	4.475395523554153e-108	Cortex	spatial
GRAP2	3.80106426499098e-98	0.2807529346023072	0.797	0.698	8.4280997947645e-94	Cortex	spatial
MPHOSPH9	4.1065385524384084e-88	0.28040021842499674	0.637	0.524	9.105427932321684e-84	Cortex	spatial
HADH	6.377204841170472e-99	0.277091754601972	0.753	0.636	1.4140176294327287e-94	Cortex	spatial
ASPM	1.731820413657741e-97	0.27651067530081974	0.565	0.423	3.839965403203309e-93	Cortex	spatial
CCND3	1.198950516842644e-117	0.2729083087107713	0.979	0.939	2.6584329809951945e-113	Cortex	spatial
RASD1	6.194515687088041e-104	0.2722804398670055	0.393	0.249	1.3735099632980313e-99	Cortex	spatial
CENPF	3.274679132214681e-91	0.2721874222902517	0.602	0.47	7.2609460398596115e-87	Cortex	spatial
TTK	3.2515484251403392e-96	0.269137979331743	0.521	0.374	7.209658323063675e-92	Cortex	spatial
SIT1	1.0001832244459968e-75	0.2682578637075044	0.788	0.711	2.2177062635641086e-71	Cortex	spatial
LBR	5.25757243274614e-100	0.2677725348718243	0.889	0.82	1.1657615355128015e-95	Cortex	spatial
CDKN2C	9.864970723791792e-86	0.26695348417064346	0.584	0.46	2.187359958586354e-81	Cortex	spatial
CD52	2.911640027098349e-60	0.26649442096676257	0.999	0.989	6.4559794320851695e-56	Cortex	spatial
RCSD1	8.614052955632458e-91	0.26636237452934663	0.817	0.736	1.909993961852385e-86	Cortex	spatial
GLCCI1	9.437063744111196e-83	0.26577238150089966	0.671	0.564	2.0924801439817754e-78	Cortex	spatial
H2AFV	5.280508165992218e-106	0.26507375988091564	0.98	0.953	1.1708470756454544e-101	Cortex	spatial
LETM1	1.6198318645142246e-88	0.2637824134120048	0.696	0.578	3.59165319318739e-84	Cortex	spatial
OSBPL5	1.3925927467696934e-67	0.26293344074797464	0.578	0.476	3.0877958974124413e-63	Cortex	spatial
FAM200B	5.320261062397555e-82	0.26219503881789774	0.694	0.587	1.1796614853654098e-77	Cortex	spatial
CCNB2	1.1787601815581494e-87	0.26205270187428276	0.642	0.52	2.6136649505688847e-83	Cortex	spatial
ZSCAN16-AS1	4.4190771201331995e-90	0.2619989435505714	0.778	0.676	9.798419698471344e-86	Cortex	spatial
UBE2S	1.327025071195945e-87	0.26008655017532667	0.818	0.714	2.9424126903627686e-83	Cortex	spatial
NREP	1.776762809533391e-73	0.2598046506346161	0.885	0.843	3.9396161775783874e-69	Cortex	spatial
LCK	2.3348824948598658e-94	0.2575712951961151	0.982	0.954	5.1771349558527805e-90	Cortex	spatial
CENPV	2.5366948205939173e-76	0.25520399004435557	0.629	0.52	5.624613425702892e-72	Cortex	spatial
LDLRAD4	3.1109068383870437e-78	0.25479395084322887	0.778	0.702	6.897813732755592e-74	Cortex	spatial
CRNDE	5.682036964167924e-90	0.25325517549762855	0.46	0.321	1.2598780560649539e-85	Cortex	spatial
E2F2	7.640212556837935e-78	0.25210006862020906	0.548	0.42	1.6940643302276752e-73	Cortex	spatial
MKI67	1.0140833037119793e-93	0.25145730758465556	0.792	0.664	2.248526909320572e-89	Cortex	spatial
LINC02273	9.023463162541818e-66	0.2505375304293266	0.367	0.257	2.0007724870303974e-61	Cortex	spatial
IGHG3	1.2083942595575812e-163	1.3384023464488304	0.549	0.31	2.679372591717025e-159	Junction	spatial
IGKC	1.7090430882223759e-230	1.3078859719157312	0.835	0.592	3.789461239515474e-226	Junction	spatial
CCL19	0	1.2317614327405875	0.922	0.597	0	Junction	spatial
IGLC2	5.996061891534121e-199	1.1847495853097934	0.609	0.326	1.3295068032098606e-194	Junction	spatial
CCL18	4.169910491741958e-307	1.1833963078119367	0.864	0.664	9.245942533339444e-303	Junction	spatial
HLA-DPB1	0	0.9938471256862482	0.96	0.841	0	Junction	spatial
HLA-DPA1	0	0.9786377184418722	0.976	0.87	0	Junction	spatial
IGHG1	2.185655742508908e-152	0.9777436427181955	0.414	0.197	4.8462544778650015e-148	Junction	spatial
HLA-DRA	0	0.960014700740778	0.997	0.97	0	Junction	spatial
APOE	1.5815258556544897e-265	0.9592038520505897	0.85	0.608	3.5067172797427e-261	Junction	spatial
HLA-DRB1	0	0.9410584648249829	0.963	0.844	0	Junction	spatial
LYZ	0	0.9313620028900575	0.951	0.771	0	Junction	spatial
IGLC3	1.305911548351817e-174	0.9276882207632144	0.471	0.224	2.8955976761604835e-170	Junction	spatial
CD74	0	0.915471291043791	1	0.995	0	Junction	spatial
IGHM	2.738196664042497e-202	0.8988460277571784	0.689	0.402	6.071403463181429e-198	Junction	spatial
APOC1	3.67885230654998e-289	0.8886995397537294	0.795	0.516	8.15711921931327e-285	Junction	spatial
NR4A1	0	0.8726352856028412	0.693	0.359	0	Junction	spatial
IGHG4	5.663759357210247e-77	0.863522546362966	0.287	0.15	1.255825362274228e-72	Junction	spatial
IGLC1	1.5520549025598344e-99	0.8401401497721617	0.439	0.25	3.441371335445921e-95	Junction	spatial
HLA-C	1.2690352900307759e-302	0.8348643762729542	0.978	0.875	2.8138319485852395e-298	Junction	spatial
CCL17	1.7552198544795784e-281	0.8334825579125318	0.448	0.158	3.8918489833375693e-277	Junction	spatial
FSCN1	3.935419620907393e-276	0.8251974979145197	0.635	0.312	8.726005925437962e-272	Junction	spatial
HLA-B	0	0.8226700556559878	0.997	0.984	0	Junction	spatial
CCR7	3.599762331940305e-303	0.7870075652465611	0.738	0.389	7.981753018611238e-299	Junction	spatial
HLA-A	1.1136822551181545e-306	0.7756698473383907	0.992	0.952	2.469367664273484e-302	Junction	spatial
HLA-DRB5	1.327028930457852e-174	0.765658919441073	0.612	0.356	2.9424212475041952e-170	Junction	spatial
COTL1	1.8680043617047735e-275	0.7615886190155814	0.861	0.605	4.141926071207994e-271	Junction	spatial
SRGN	4.48690596482315e-253	0.7554524787609016	0.912	0.748	9.94881659580237e-249	Junction	spatial
HLA-DQA1	1.608640584978072e-246	0.7358948440847899	0.897	0.746	3.566838769071879e-242	Junction	spatial
BIRC3	6.896580962114281e-246	0.7223864629448837	0.747	0.458	1.5291788967295998e-241	Junction	spatial
IGHA1	5.13861449134635e-68	0.7199204842288207	0.337	0.189	1.1393849911662262e-63	Junction	spatial
FN1	2.75315473744227e-215	0.7091400467246847	0.796	0.518	6.104569999330745e-211	Junction	spatial
HLA-DQB1	4.956222173241256e-240	0.6973703406245897	0.949	0.85	1.0989431424727838e-235	Junction	spatial
LSP1	6.039036377156851e-213	0.6917230899223035	0.805	0.563	1.3390355359069887e-208	Junction	spatial
LGALS2	0	0.6874860970358324	0.583	0.246	0	Junction	spatial
HLA-E	2.4937535627604195e-265	0.6862410983762377	0.971	0.888	5.529399774708678e-261	Junction	spatial
ID2	6.042533013229157e-207	0.6519108123535506	0.751	0.505	1.339810845023301e-202	Junction	spatial
HLA-F	6.917998842135416e-264	0.6507847790111638	0.729	0.41	1.5339278832666857e-259	Junction	spatial
CTSH	9.654748032142492e-272	0.6467878425606348	0.705	0.369	2.140747281166955e-267	Junction	spatial
MMP9	3.565521129175248e-263	0.646733269060841	0.58	0.26	7.905829999720277e-259	Junction	spatial
IDO1	7.706233393755695e-296	0.6423416854982991	0.519	0.199	1.7087031303974502e-291	Junction	spatial
LAMP3	2.4337876575163767e-287	0.6380064995943278	0.529	0.207	5.3964373730110615e-283	Junction	spatial
CST3	2.493231037522042e-195	0.6326944436370616	0.989	0.962	5.528241179497624e-191	Junction	spatial
IFI30	4.781167077975814e-204	0.631224827271994	0.746	0.48	1.0601281761995773e-199	Junction	spatial
STAT1	4.950518491682961e-215	0.6125609096826712	0.889	0.684	1.0976784651608631e-210	Junction	spatial
PTGDS	3.67542980402e-167	0.6111154650931121	0.674	0.417	8.149530504453546e-163	Junction	spatial
CD27	6.736372736883539e-252	0.6101470594614161	0.671	0.345	1.4936559269491873e-247	Junction	spatial
CCL22	1.3738513492046665e-194	0.6056963418298826	0.452	0.194	3.046240596591507e-190	Junction	spatial
RGS1	1.327291606369208e-231	0.6012967388142697	0.519	0.229	2.943003678802445e-227	Junction	spatial
IRF8	2.648836575723465e-222	0.5995334874609775	0.662	0.371	5.873265339351639e-218	Junction	spatial
TMSB10	2.639505786455287e-230	0.598937928613033	1	1	5.852576180307308e-226	Junction	spatial
CTSB	6.070080606576804e-178	0.5969000615754165	0.913	0.773	1.3459189728962748e-173	Junction	spatial
CPVL	8.204222304213972e-182	0.5953142312407238	0.732	0.497	1.819122211513364e-177	Junction	spatial
B2M	1.0755790230989733e-233	0.589554873498007	1	1	2.3848813679173534e-229	Junction	spatial
MPEG1	6.891754664904638e-208	0.5853240041990794	0.647	0.365	1.5281087618493054e-203	Junction	spatial
CTSC	3.584698652454112e-185	0.5850398440646828	0.721	0.479	7.948352322086503e-181	Junction	spatial
IFITM2	5.3300027253863806e-166	0.5791096118057046	0.711	0.466	1.1818215042999222e-161	Junction	spatial
CRIP1	3.671570762986153e-158	0.5775869509745035	0.915	0.802	8.140973852769197e-154	Junction	spatial
CTSD	3.201320317694666e-149	0.5656556449231456	0.882	0.726	7.098287540424384e-145	Junction	spatial
SELENOP	1.748530277560692e-119	0.5592319078864025	0.789	0.651	3.8770161844353223e-115	Junction	spatial
CD44	9.931520843237817e-176	0.5588487931032364	0.743	0.495	2.2021161165711213e-171	Junction	spatial
GRN	2.402970746461564e-172	0.5587717225059321	0.773	0.547	5.328107036129226e-168	Junction	spatial
FTL	2.337815116780179e-185	0.5578621092405989	1	1	5.183637458436691e-181	Junction	spatial
TIMP1	2.3777794521622782e-181	0.5512913836804992	0.562	0.293	5.27225037927942e-177	Junction	spatial
TYROBP	2.821835966755823e-193	0.5496779583408662	0.604	0.329	6.2568568890876865e-189	Junction	spatial
FGL2	1.7424363271311945e-213	0.54923311698048	0.593	0.303	3.8635040681479975e-209	Junction	spatial
CLU	1.0231663667507645e-186	0.542006267192571	0.74	0.466	2.2686667849964702e-182	Junction	spatial
IFITM3	1.4898237609803694e-163	0.5342378007056949	0.7	0.442	3.3033862252217733e-159	Junction	spatial
NFKBIA	5.39299068468078e-154	0.5339899530900207	0.797	0.609	1.1957878245142693e-149	Junction	spatial
DENND2D	3.0661439395132377e-167	0.5333663215470363	0.694	0.452	6.798560957082702e-163	Junction	spatial
CNN2	4.935446311188046e-179	0.5332336599550688	0.724	0.469	1.0943365105797256e-174	Junction	spatial
BASP1	4.755082819733514e-184	0.5300702172085535	0.572	0.307	1.0543445136195119e-179	Junction	spatial
CTSS	6.256300202425644e-164	0.5266490934299748	0.709	0.466	1.387209443883838e-159	Junction	spatial
LAPTM5	4.577827558238578e-161	0.5253741374019407	0.947	0.867	1.0150417044882399e-156	Junction	spatial
KRT15	1.5939185053153613e-195	0.5194400389506202	0.619	0.321	3.534195501835751e-191	Junction	spatial
ZFP36L1	1.041586179664176e-156	0.5182417781926321	0.867	0.714	2.3095090361693775e-152	Junction	spatial
SYNGR2	1.0305812630067524e-158	0.5093893160612237	0.776	0.552	2.285107834464872e-154	Junction	spatial
S100A10	1.0864679141357017e-134	0.5076874436676568	0.832	0.672	2.4090253060130914e-130	Junction	spatial
WDFY4	5.992469275842003e-230	0.5059225978145487	0.467	0.191	1.3287102125324473e-225	Junction	spatial
SAT1	5.367778439819783e-156	0.5049559132450265	0.901	0.793	1.1901975134612404e-151	Junction	spatial
ARPC1B	5.451352804821571e-154	0.5020853268679231	0.908	0.789	1.208728457413087e-149	Junction	spatial
PKM	2.8295929381892714e-127	0.5015798782166707	0.873	0.735	6.274056421847071e-123	Junction	spatial
CAPG	1.9613070378176913e-158	0.4956112132983129	0.624	0.374	4.348806094953167e-154	Junction	spatial
MS4A1	2.7875522125698218e-211	0.4940043382965569	0.51	0.221	6.180839520931066e-207	Junction	spatial
HLA-DMB	7.061246304563616e-175	0.4908991067092954	0.676	0.413	1.5656901431108905e-170	Junction	spatial
VIM	1.633368026789606e-157	0.490137186642182	0.997	0.989	3.6216669258005937e-153	Junction	spatial
KRT17	6.361635985998328e-194	0.48923904500322946	0.653	0.362	1.4105655471754092e-189	Junction	spatial
CD83	1.4579956165364344e-117	0.4873935103755348	0.568	0.363	3.232813680546236e-113	Junction	spatial
LITAF	9.875727969122033e-150	0.4861069306646906	0.726	0.498	2.1897451625934284e-145	Junction	spatial
TMEM176B	1.0143821740249413e-203	0.48069429893826554	0.474	0.209	2.2491895944655025e-199	Junction	spatial
EPSTI1	1.8225958027069174e-173	0.479319235600576	0.573	0.305	4.041241673342048e-169	Junction	spatial
DUSP2	1.077337865761009e-109	0.4758975362259892	0.824	0.684	2.3887812497518853e-105	Junction	spatial
HLA-DQA2	2.0931901424594426e-95	0.4730570192270299	0.546	0.373	4.641230502875322e-91	Junction	spatial
RASSF4	3.080197903552114e-226	0.47248438378318863	0.455	0.182	6.829722811546102e-222	Junction	spatial
S100A6	1.814741010556593e-128	0.47172783650080286	0.844	0.69	4.023825242707134e-124	Junction	spatial
ARMH1	7.907720882974152e-131	0.47008212053628506	0.698	0.483	1.7533789513818587e-126	Junction	spatial
ZYX	3.66551262135184e-151	0.46990056505399536	0.705	0.473	8.127541135323434e-147	Junction	spatial
GPX4	5.8089469370598375e-123	0.46660039179901536	0.918	0.836	1.2880178043542778e-118	Junction	spatial
IGFBP7	1.1341056538862317e-111	0.466437482905647	0.671	0.478	2.5146524663619414e-107	Junction	spatial
TNFRSF1B	8.622348687593411e-202	0.4650210859672049	0.499	0.223	1.911833374500087e-197	Junction	spatial
STK17A	1.8175108880501215e-148	0.4616057133676643	0.657	0.414	4.029966892073535e-144	Junction	spatial
FUCA1	2.342795627087517e-137	0.4602944082039357	0.452	0.238	5.194680743941151e-133	Junction	spatial
NR4A3	9.792043513233867e-253	0.45819157471091776	0.393	0.132	2.1711898081893454e-248	Junction	spatial
NPC2	1.8874740418850786e-116	0.4571134860254644	0.758	0.582	4.185096193071785e-112	Junction	spatial
SIRPG	2.769965616035819e-187	0.4550488581189544	0.518	0.25	6.141844760436221e-183	Junction	spatial
MS4A6A	1.919264260407956e-162	0.4496395988057016	0.521	0.274	4.255584644602561e-158	Junction	spatial
TNFAIP2	3.1357218328195005e-126	0.448753967711474	0.582	0.361	6.952836019910679e-122	Junction	spatial
TMSB4X	2.265102720643253e-133	0.44870361357860755	1	1	5.022412262482285e-129	Junction	spatial
PLEK	2.7812032742775307e-210	0.4477643336007252	0.473	0.202	6.166762020055569e-206	Junction	spatial
GIMAP7	5.663562399746841e-141	0.44444471187649714	0.555	0.32	1.2557816908958672e-136	Junction	spatial
C1QB	2.1849667030919123e-94	0.4427813445985006	0.666	0.493	4.8447266707656975e-90	Junction	spatial
S100B	8.699498745229729e-212	0.43731053826675037	0.396	0.149	1.928939856779788e-207	Junction	spatial
IL32	2.1441368762705507e-102	0.43698495325287445	0.813	0.672	4.7541946957546923e-98	Junction	spatial
ABLIM1	1.453766409324553e-126	0.4369466052738009	0.719	0.507	3.2234362593953317e-122	Junction	spatial
KRT14	4.700321020619444e-128	0.4319021055096136	0.512	0.284	1.0422021799019493e-123	Junction	spatial
NCF1	3.9150219223852954e-131	0.43022450084398856	0.637	0.406	8.680778108504915e-127	Junction	spatial
ID3	3.4067979749762776e-90	0.4297581997527091	0.87	0.762	7.5538931499149e-86	Junction	spatial
CXCL9	4.643047742458258e-130	0.4289901350993943	0.331	0.14	1.0295029759352696e-125	Junction	spatial
TNFRSF25	3.5975980714576607e-177	0.42630516189336104	0.463	0.21	7.976954203843071e-173	Junction	spatial
XCL1	1.000681956863228e-176	0.4258732252096703	0.32	0.115	2.2188121029528354e-172	Junction	spatial
CYTIP	1.6757747978377302e-138	0.42444218490243224	0.569	0.339	3.7156954592455993e-134	Junction	spatial
TNC	6.074876016983225e-183	0.4238172013756115	0.435	0.184	1.3469822592456904e-178	Junction	spatial
HLA-DMA	3.044449107486935e-128	0.423760355655168	0.687	0.463	6.7504570060307805e-124	Junction	spatial
GSTP1	2.712691720794178e-110	0.4218417628142559	0.936	0.876	6.014851352516931e-106	Junction	spatial
ICAM1	1.0035595907899663e-201	0.42048989902536255	0.47	0.2	2.2251926806585923e-197	Junction	spatial
C1orf54	1.8304467939475306e-195	0.4191879639622204	0.45	0.193	4.0586496762198595e-191	Junction	spatial
STAT5A	9.712592631321131e-136	0.41854003697098363	0.608	0.376	2.1535731641428342e-131	Junction	spatial
LIMD2	8.388855525215119e-95	0.41783040894522827	0.937	0.865	1.8600609356059483e-90	Junction	spatial
MT2A	2.6126137352640422e-108	0.41713298323577885	0.591	0.388	5.792948435200961e-104	Junction	spatial
DNASE1L3	2.8033571165560345e-190	0.41335072685932295	0.406	0.164	6.215883734539695e-186	Junction	spatial
FCER1G	7.046389431313235e-149	0.4133162277242275	0.518	0.28	1.5623959286050834e-144	Junction	spatial
PRKCH	3.30478009352872e-115	0.4129408790672904	0.762	0.582	7.327688901381231e-111	Junction	spatial
MCL1	5.4064197658880605e-111	0.41013537695847524	0.81	0.647	1.1987654546903597e-106	Junction	spatial
JUNB	1.2276929526481454e-110	0.4055988621942789	0.561	0.355	2.7221635839067326e-106	Junction	spatial
C1QC	4.0810731812890124e-94	0.40331402300218677	0.554	0.365	9.048963564872127e-90	Junction	spatial
RASSF2	8.653470698557498e-153	0.40327942493179986	0.504	0.261	1.918734057991154e-148	Junction	spatial
SLCO2B1	7.060309141353047e-161	0.40164647272251786	0.485	0.241	1.565482345912211e-156	Junction	spatial
CD40	9.065285313432383e-155	0.4004936228974681	0.445	0.213	2.010045712547362e-150	Junction	spatial
SAMHD1	9.921805497472644e-143	0.4003443381719063	0.538	0.296	2.1999619329546094e-138	Junction	spatial
FXYD5	2.1449222344450526e-107	0.4000093134791307	0.731	0.543	4.755936070435015e-103	Junction	spatial
FCGRT	9.805836943858743e-105	0.39962370348001264	0.659	0.468	2.174248225561799e-100	Junction	spatial
MIR155HG	7.391252892764675e-167	0.399401807494029	0.371	0.153	1.6388625039127113e-162	Junction	spatial
EBI3	2.0394049237389787e-216	0.39933043553826164	0.318	0.099	4.5219725374064375e-212	Junction	spatial
A2M	2.7434476457030353e-94	0.39860996592978404	0.619	0.426	6.083046464817341e-90	Junction	spatial
NLRC5	1.0451401240673605e-156	0.3975869315864948	0.474	0.23	2.3173891970945583e-152	Junction	spatial
LY6E	1.7832216186617565e-97	0.39752098072868525	0.712	0.529	3.953937295058712e-93	Junction	spatial
S100A4	2.8555670698364515e-101	0.39636623926908976	0.65	0.452	6.331648863948364e-97	Junction	spatial
LGMN	1.3298903431145927e-76	0.39458885028329993	0.688	0.536	2.9487658577879863e-72	Junction	spatial
CLEC2D	5.763085130499044e-102	0.394530566573847	0.773	0.599	1.277848865985553e-97	Junction	spatial
CD48	1.6653215023564556e-95	0.3945192579214283	0.786	0.642	3.692517367174969e-91	Junction	spatial
ST6GAL1	7.832975835667753e-120	0.3933622655444996	0.622	0.399	1.7368057320426108e-115	Junction	spatial
CTSL	3.6871730667540755e-123	0.3915236951479484	0.5	0.283	8.175568840913811e-119	Junction	spatial
TBC1D4	2.3077422894502143e-167	0.3914629242625557	0.437	0.197	5.1169569783979605e-163	Junction	spatial
C1QA	6.884505466987281e-68	0.3889061009536048	0.712	0.579	1.5265013971950898e-63	Junction	spatial
MX1	1.032645715353733e-105	0.38653487758345617	0.67	0.464	2.2896853446538322e-101	Junction	spatial
IRF7	1.2118655332104001e-132	0.3857255457272618	0.509	0.274	2.68706944678742e-128	Junction	spatial
GSN	6.281562007031679e-134	0.3851554429393761	0.666	0.416	1.3928107438191342e-129	Junction	spatial
KLF2	3.52232452926075e-117	0.38471361120184455	0.542	0.324	7.810050178729861e-113	Junction	spatial
TRAF1	2.2335868225677567e-164	0.3831706370589494	0.407	0.177	4.9525320616794866e-160	Junction	spatial
BCL2A1	5.7022451609207e-203	0.3826619531922517	0.347	0.12	1.2643588195309467e-198	Junction	spatial
NFKB2	1.159224597918928e-140	0.38147625150669107	0.496	0.262	2.5703487009656393e-136	Junction	spatial
SELL	3.8670149174000856e-85	0.3806034860603581	0.637	0.459	8.57433217635121e-81	Junction	spatial
SERPINB9	7.41405910903791e-125	0.37990325920762474	0.493	0.273	1.6439193262469758e-120	Junction	spatial
TNFAIP3	1.2940622185522113e-96	0.3758205729497608	0.628	0.439	2.8693241571958182e-92	Junction	spatial
TAP1	1.3638397352973717e-110	0.37565119538113967	0.782	0.594	3.024041845074862e-106	Junction	spatial
TYMP	9.792234490063454e-97	0.37395710062348897	0.776	0.6	2.1712321534817697e-92	Junction	spatial
BCL2L11	3.3335416123155713e-119	0.37329327943446433	0.552	0.331	7.391461816987316e-115	Junction	spatial
BST2	6.988276164353645e-101	0.3719086457001124	0.774	0.589	1.5495104739221335e-96	Junction	spatial
ISG15	1.4184375150186389e-93	0.37187429840284203	0.789	0.613	3.145101502050828e-89	Junction	spatial
PRDX1	5.550595571678021e-88	0.3713964897536979	0.928	0.863	1.2307335561081676e-83	Junction	spatial
NDFIP1	1.8666429751311389e-93	0.37105602348817324	0.717	0.546	4.138907468758274e-89	Junction	spatial
IFI44L	3.815961212055385e-103	0.36855996953429326	0.516	0.305	8.461130795490405e-99	Junction	spatial
RNASET2	3.89224221767572e-87	0.3673220092536267	0.637	0.456	8.630268669252374e-83	Junction	spatial
CTSZ	6.208158025829079e-150	0.36706720711308327	0.479	0.235	1.3765348790670816e-145	Junction	spatial
CCND2	2.0974558811306343e-117	0.36679696359053815	0.532	0.308	4.6506889252309554e-113	Junction	spatial
MAN1C1	5.651566836029158e-153	0.3648066220316252	0.387	0.168	1.2531219145527451e-148	Junction	spatial
TMEM176A	2.3309380479752142e-164	0.36288503428745605	0.344	0.135	5.168388933775443e-160	Junction	spatial
CIITA	5.851570290258234e-125	0.3626145360222983	0.483	0.267	1.297468680458958e-120	Junction	spatial
RELB	7.002084302857159e-139	0.3620144250210754	0.473	0.243	1.552572152472518e-134	Junction	spatial
PPT1	2.0689997043259923e-91	0.3612215062039432	0.566	0.379	4.587593044402023e-87	Junction	spatial
ENPP2	1.535166752869788e-141	0.3606524789800334	0.379	0.171	3.403925241138181e-137	Junction	spatial
CSTA	2.9066897934265215e-168	0.3603005349605597	0.518	0.25	6.445003278964626e-164	Junction	spatial
LAP3	1.907493018542332e-87	0.36018650157040566	0.634	0.452	4.2294842700139126e-83	Junction	spatial
CD68	6.768422943718329e-106	0.35858492939697834	0.479	0.28	1.5007624193106652e-101	Junction	spatial
JCHAIN	2.6247626405546996e-44	0.3575048374535309	0.491	0.358	5.819886202901935e-40	Junction	spatial
IGFLR1	1.9707711195002643e-128	0.3572608612799408	0.479	0.257	4.369790803267936e-124	Junction	spatial
STK17B	1.4379304179824603e-85	0.356114634117074	0.831	0.707	3.188323115792509e-81	Junction	spatial
GAS5	1.29928962071117e-53	0.35537210330360214	0.945	0.907	2.880914876002877e-49	Junction	spatial
IL2RB	7.025818610439115e-147	0.35357924912885297	0.404	0.183	1.557834760492665e-142	Junction	spatial
TFPI2	2.996747503910322e-122	0.35309949509547583	0.339	0.153	6.644688240420357e-118	Junction	spatial
SLC40A1	3.1613554119724696e-75	0.35282653532259367	0.608	0.442	7.009673354966557e-71	Junction	spatial
PGGHG	1.126562968002148e-81	0.35181849805119936	0.766	0.603	2.4979280689511627e-77	Junction	spatial
ANXA6	9.517138628956243e-86	0.3510194192177343	0.858	0.746	2.110235148198468e-81	Junction	spatial
CCND1	1.4087480564936358e-137	0.350451109758262	0.506	0.266	3.1236170656633388e-133	Junction	spatial
ITM2A	8.625094055102085e-69	0.34936386942451403	0.964	0.944	1.9124421048377854e-64	Junction	spatial
LCP2	1.16215390980679e-87	0.34660875086289833	0.903	0.805	2.5768438642145955e-83	Junction	spatial
ACTB	1.4033478743097357e-123	0.34402235850855867	1	1	3.111643241706977e-119	Junction	spatial
CREG1	5.0698201650775435e-101	0.343751614087617	0.524	0.322	1.1241312252026437e-96	Junction	spatial
ASAH1	1.327158193594967e-90	0.34316113340574883	0.538	0.347	2.9427078626581202e-86	Junction	spatial
CD5	3.411817895073387e-77	0.34138298520854193	0.712	0.55	7.565023818746221e-73	Junction	spatial
GYPC	3.656343771793989e-71	0.34131257378031543	0.676	0.525	8.10721104519881e-67	Junction	spatial
SPI1	1.6745856832356325e-137	0.34128653137740594	0.372	0.168	3.713058835438368e-133	Junction	spatial
CD6	4.4433189013943624e-82	0.34081052046831006	0.805	0.678	9.85217100006172e-78	Junction	spatial
IL10RA	3.735341686185103e-129	0.3403248145029374	0.451	0.231	8.28237312077823e-125	Junction	spatial
TGFBR2	1.4578546661455266e-93	0.3403170694134765	0.609	0.414	3.232501151244476e-89	Junction	spatial
UBE2F	2.8531155766325217e-84	0.3401939101947481	0.565	0.386	6.32621316806729e-80	Junction	spatial
FAM107B	4.44423097072978e-91	0.3397362168583581	0.627	0.436	9.854193331399142e-87	Junction	spatial
SAMSN1	1.988992347229807e-106	0.33813677557516836	0.415	0.223	4.410192731512651e-102	Junction	spatial
NFKBID	2.2779686661170934e-108	0.3379576880487499	0.462	0.262	5.050939923381431e-104	Junction	spatial
CD14	3.186723949448346e-128	0.33603175880142394	0.379	0.177	7.065923013111817e-124	Junction	spatial
HCP5	1.5418819195e-132	0.3353777935622559	0.402	0.192	3.41881478010735e-128	Junction	spatial
XAF1	9.364834723734035e-105	0.33459382842502416	0.544	0.324	2.0764648032935474e-100	Junction	spatial
CORO1A	1.5096336054373568e-78	0.3339709427617459	0.986	0.956	3.3473105933362512e-74	Junction	spatial
JAK3	1.4604714028989095e-87	0.33367150770004694	0.625	0.43	3.238303241647752e-83	Junction	spatial
TPM3	4.891335247812911e-76	0.33231859896343585	0.919	0.85	1.0845557644975567e-71	Junction	spatial
IFNGR1	1.615750214873107e-92	0.33168400626887395	0.625	0.43	3.58260295143814e-88	Junction	spatial
CYBA	2.496302750501223e-69	0.3309290147421875	0.839	0.717	5.535052088686361e-65	Junction	spatial
PSME2	4.282880468676231e-80	0.3308877376918167	0.904	0.823	9.496430863195807e-76	Junction	spatial
LIMS2	2.1727868263798754e-90	0.32920237192766255	0.535	0.343	4.8177202301320976e-86	Junction	spatial
IL16	1.0163466418936608e-73	0.3291028669032021	0.881	0.795	2.2535454090708142e-69	Junction	spatial
CD53	1.285170958733416e-71	0.32854917716562104	0.782	0.642	2.8496095667996033e-67	Junction	spatial
ATOX1	2.4465822581619353e-73	0.32818001836703203	0.847	0.739	5.424806841022459e-69	Junction	spatial
LGALS3	2.3175553038722705e-93	0.32806817935167365	0.591	0.391	5.138715375275985e-89	Junction	spatial
DAPP1	1.6380727036849215e-164	0.32787747571466275	0.378	0.155	3.6320986058805764e-160	Junction	spatial
TNFRSF4	2.776164008862783e-153	0.3273189193484769	0.362	0.149	6.155588456851449e-149	Junction	spatial
TSPAN33	1.7057044800196056e-144	0.32722378948976655	0.375	0.165	3.7820585435474715e-140	Junction	spatial
NINJ1	1.690828213887052e-85	0.3270959261606782	0.537	0.353	3.7490733986517603e-81	Junction	spatial
ACTN1	1.7516524343933335e-101	0.32664888676986714	0.521	0.317	3.883938942780338e-97	Junction	spatial
TAPBP	9.295154664907739e-75	0.32634902919083664	0.89	0.788	2.061014643849993e-70	Junction	spatial
RCAN3	2.629997036497647e-106	0.32582702016078996	0.456	0.256	5.831492429026233e-102	Junction	spatial
C17orf49	1.9958919507947376e-66	0.32498515137950124	0.736	0.601	4.425491222497171e-62	Junction	spatial
PCED1B-AS1	1.0251866239341048e-87	0.3245742198334165	0.527	0.337	2.2731463012490905e-83	Junction	spatial
CD81	1.4321763477332388e-65	0.32221517564456637	0.885	0.793	3.175564615828911e-61	Junction	spatial
IL6ST	7.926922210035008e-74	0.321799926642904	0.668	0.501	1.7576364616310623e-69	Junction	spatial
BATF3	6.555331726182962e-171	0.32146849960790436	0.333	0.124	1.453513703646548e-166	Junction	spatial
VSIR	9.208412758078969e-111	0.3211197299262347	0.436	0.233	2.0417813608488497e-106	Junction	spatial
IER2	1.0726442299067807e-74	0.3205184436159094	0.701	0.545	2.3783740509723047e-70	Junction	spatial
GIMAP4	4.3914667887455094e-117	0.3198110456243338	0.379	0.183	9.737199310685417e-113	Junction	spatial
GPNMB	5.730646824544028e-47	0.31925846759549237	0.716	0.599	1.2706563204061474e-42	Junction	spatial
GBP2	3.657271002215181e-130	0.31922105590177674	0.389	0.179	8.109266993211722e-126	Junction	spatial
SH3BGRL3	9.583441539757616e-68	0.3182947979332047	0.976	0.948	2.1249364926104562e-63	Junction	spatial
FLNA	1.9174616203858886e-68	0.3169015783965716	0.804	0.672	4.251587650881631e-64	Junction	spatial
IL4R	3.486284169971102e-136	0.3168407607458801	0.404	0.188	7.730137890076925e-132	Junction	spatial
EGR1	1.731524281999019e-88	0.316571225971901	0.548	0.358	3.8393087904764253e-84	Junction	spatial
CALML3	5.3809117583531234e-49	0.31642918641148676	0.822	0.727	1.1931095641796382e-44	Junction	spatial
CD63	1.8390255796858809e-72	0.31599748622352064	0.811	0.664	4.0776714178375034e-68	Junction	spatial
HCK	7.068964737266374e-144	0.3154738992828252	0.355	0.152	1.567401551194073e-139	Junction	spatial
ARPC2	2.8142140430011407e-75	0.3147506425332489	0.961	0.915	6.239956797546429e-71	Junction	spatial
CXCL10	1.0975300359859017e-114	0.3138925532589027	0.305	0.13	2.4335533487915398e-110	Junction	spatial
OAS2	3.969507224748177e-91	0.31329152819927053	0.485	0.292	8.801588369434133e-87	Junction	spatial
RAB8B	1.6885019647458981e-69	0.3114002969133538	0.673	0.518	3.74391540643108e-65	Junction	spatial
RPS26	2.7475078123985617e-25	0.3112795878883725	1	1	6.092049072431331e-21	Junction	spatial
TUBA4A	1.190281097617983e-97	0.31112485535358225	0.464	0.269	2.6392102777483535e-93	Junction	spatial
SERPINF1	5.830443201124115e-62	0.311019169186763	0.706	0.562	1.29278417098525e-57	Junction	spatial
HERPUD1	1.2811888073923615e-88	0.31077363801135716	0.581	0.386	2.8407799426310833e-84	Junction	spatial
CD37	1.4357539428814695e-61	0.31049705183498366	0.776	0.646	3.1834972175510827e-57	Junction	spatial
RUNX3	2.999212816238768e-126	0.30809281739128913	0.378	0.176	6.65015457744622e-122	Junction	spatial
DHRS3	1.0066435487822883e-114	0.30760135492869894	0.403	0.205	2.2320307407149678e-110	Junction	spatial
CD69	5.104843641034455e-66	0.3062569363970362	0.609	0.454	1.1318969805265698e-61	Junction	spatial
C1S	2.2325951484547295e-74	0.30576909840653776	0.487	0.315	4.9503332226686714e-70	Junction	spatial
SPIB	8.542754130373973e-134	0.3051489700647531	0.347	0.147	1.894184873327821e-129	Junction	spatial
SPARC	1.0495671253178616e-68	0.3051339206399323	0.606	0.439	2.3272051869672947e-64	Junction	spatial
RNASE1	9.912474751801559e-31	0.303899838843001	0.689	0.61	2.1978930267169596e-26	Junction	spatial
RHOF	4.801085440970039e-74	0.3030356313724458	0.532	0.363	1.0645446748262866e-69	Junction	spatial
CYLD	6.922108105093683e-74	0.3019996602697679	0.583	0.409	1.5348390301424223e-69	Junction	spatial
GIMAP1	2.5380219784197053e-95	0.3014588716463581	0.427	0.238	5.627556132750012e-91	Junction	spatial
PDE4D	1.6062300062034528e-108	0.3013716199340859	0.401	0.208	3.5614937927549156e-104	Junction	spatial
ALDH2	5.8351930078725716e-74	0.30030057072172733	0.552	0.377	1.2938373456355852e-69	Junction	spatial
PREX1	1.0146316791070713e-133	0.29969868617913326	0.341	0.147	2.249742822084109e-129	Junction	spatial
OAS1	7.669489936838667e-101	0.29942612024298754	0.404	0.214	1.7005560036952375e-96	Junction	spatial
ATP6V0E1	2.3257663401252987e-61	0.2992051687046007	0.811	0.709	5.156921705959824e-57	Junction	spatial
DUSP4	3.963726695160182e-161	0.2963894564636246	0.301	0.106	8.788771201178672e-157	Junction	spatial
EMP3	2.4224927714413715e-79	0.2959202157269236	0.519	0.333	5.371393222116953e-75	Junction	spatial
S100A11	1.8932474571603472e-53	0.2958838253781302	0.935	0.89	4.1978975867616375e-49	Junction	spatial
TPM4	4.944769873279553e-69	0.29513406547564347	0.633	0.471	1.0964038240022752e-64	Junction	spatial
IRF4	6.040993657030159e-166	0.2942813712073841	0.316	0.114	1.3394695235732971e-161	Junction	spatial
IRF9	4.124981942302192e-71	0.29365924669945487	0.636	0.466	9.14632246066665e-67	Junction	spatial
PTPN6	2.654729970470531e-63	0.2936484514233153	0.754	0.614	5.886332763524308e-59	Junction	spatial
GNG4	1.625859050260936e-128	0.2931387452738827	0.272	0.105	3.605017272143573e-124	Junction	spatial
PFN1	1.9268930408230034e-70	0.29302137009533524	1	1	4.2724999394168456e-66	Junction	spatial
BACH2	1.6413039280945566e-81	0.2929957441056713	0.509	0.328	3.63926319976406e-77	Junction	spatial
C3	1.4151624471088104e-85	0.29284545937759476	0.342	0.179	3.1378396939743652e-81	Junction	spatial
AOAH	1.2728070999077248e-117	0.29266466019653387	0.346	0.16	2.822195182625398e-113	Junction	spatial
COL6A3	1.6879401767036932e-64	0.291286957350787	0.484	0.328	3.7426697538050987e-60	Junction	spatial
PLEKHO1	6.240571983613552e-66	0.29122718661163227	0.689	0.532	1.3837220259266328e-61	Junction	spatial
ANXA2	3.5844775763844895e-67	0.29107112441015937	0.827	0.685	7.947862130117329e-63	Junction	spatial
CCDC3	9.968920894150246e-82	0.2910396474668244	0.463	0.279	2.2104088298599342e-77	Junction	spatial
INPP5D	1.6208045738676294e-70	0.2909313816101676	0.594	0.427	3.593809981636695e-66	Junction	spatial
CSF2RB	1.1871765248668307e-137	0.29050836047387313	0.336	0.138	2.6323265085872236e-133	Junction	spatial
IER3	8.335147495652331e-108	0.29008821868603474	0.37	0.185	1.8481522542109913e-103	Junction	spatial
CD79B	1.7086741042645195e-110	0.289643750719419	0.346	0.162	3.788643091385719e-106	Junction	spatial
PEA15	1.949499757225408e-99	0.2895842852726272	0.456	0.256	4.322625811695897e-95	Junction	spatial
CEBPD	9.037354112253943e-77	0.288472756073725	0.477	0.3	2.0038525273100667e-72	Junction	spatial
CD28	2.1745590602763332e-83	0.2882324164061565	0.483	0.301	4.821649804350714e-79	Junction	spatial
JAML	3.896903243771409e-104	0.28762299779734013	0.403	0.211	8.640603562414345e-100	Junction	spatial
UNC93B1	3.737793917979163e-120	0.28736646361759427	0.373	0.176	8.287810454335198e-116	Junction	spatial
IRF2BP2	5.341646134937076e-65	0.2864537284177451	0.751	0.606	1.1844031974995978e-60	Junction	spatial
ITGB2	2.470462396914291e-63	0.28636542181138047	0.903	0.824	5.477756272678057e-59	Junction	spatial
ANXA5	1.2118096592933298e-61	0.2861634488363788	0.649	0.486	2.6869455575511004e-57	Junction	spatial
ADAM19	5.247941538032602e-137	0.28596173340030673	0.324	0.132	1.1636260772279688e-132	Junction	spatial
C1orf162	1.2704534141890642e-102	0.28576374546062777	0.416	0.223	2.816976355281412e-98	Junction	spatial
LGALS9	4.828569370544459e-63	0.2857041882780871	0.54	0.379	1.0706386865308228e-58	Junction	spatial
TRIM22	1.0918014478440824e-58	0.2856509930941047	0.658	0.512	2.4208513503046837e-54	Junction	spatial
RNASEK	2.3058925501706963e-51	0.2851300193911386	0.919	0.867	5.112855551493484e-47	Junction	spatial
EEF1G	2.7941972840872764e-56	0.2847378796023534	0.996	0.993	6.195573638006718e-52	Junction	spatial
HOPX	2.2151656424696847e-136	0.28449531577293274	0.351	0.149	4.9116867790480316e-132	Junction	spatial
ANPEP	1.1590727584731378e-140	0.2843343401116829	0.283	0.105	2.5700120273624886e-136	Junction	spatial
CDKN1A	2.3503138505647688e-114	0.2838466713434249	0.364	0.173	5.211350900857262e-110	Junction	spatial
LGALS1	2.9934716435438172e-58	0.28374217783043587	0.809	0.681	6.637424675229706e-54	Junction	spatial
ABHD17A	2.3412894968513e-60	0.28346809424469765	0.758	0.629	5.191341201368388e-56	Junction	spatial
CD40LG	8.387338741933676e-142	0.2829551454407432	0.314	0.125	1.859724619248954e-137	Junction	spatial
SAA1	1.0577513833924456e-56	0.2828770098001341	0.51	0.357	2.3453521423960696e-52	Junction	spatial
IFI44	1.234028568576587e-69	0.2827782078184	0.495	0.323	2.7362115451048664e-65	Junction	spatial
NFATC1	1.7774690076373558e-88	0.28268784668713937	0.451	0.267	3.941182030634309e-84	Junction	spatial
BICDL1	4.0712594623808654e-75	0.28234026074586	0.46	0.291	9.027203605937093e-71	Junction	spatial
PSMB9	2.802290190955403e-59	0.2806287009183168	0.824	0.713	6.213518040405415e-55	Junction	spatial
SNX3	1.8526460734201155e-55	0.2805054604009074	0.879	0.802	4.107872138594422e-51	Junction	spatial
STAB1	1.2432446723156633e-91	0.27957974089458226	0.331	0.165	2.75664641192552e-87	Junction	spatial
TOX2	4.821115717270842e-59	0.27912344379665655	0.746	0.613	1.0689859879904638e-54	Junction	spatial
SELENOM	6.19135947880893e-111	0.2788463783446739	0.386	0.191	1.3728101372363042e-106	Junction	spatial
PIK3CD	1.1568804479186572e-65	0.27808948989117255	0.633	0.469	2.5651510171700386e-61	Junction	spatial
C4orf48	3.4529877746575313e-72	0.27766774338809197	0.511	0.338	7.656309792748143e-68	Junction	spatial
GIMAP5	1.1232708157445409e-107	0.277304122412769	0.36	0.175	2.4906283797503705e-103	Junction	spatial
SARAF	8.678519748540014e-58	0.27720925392658424	0.962	0.935	1.9242881838437772e-53	Junction	spatial
PSAP	1.740611982069313e-50	0.27713163671823526	0.996	0.989	3.859458947842288e-46	Junction	spatial
SLAMF7	8.719867064168853e-139	0.2767310082571617	0.271	0.099	1.9334561241381597e-134	Junction	spatial
RPL12	3.635660487940283e-57	0.27670762861912834	1	1	8.06134999990999e-53	Junction	spatial
GZMM	7.326519933191238e-106	0.2766358981527202	0.323	0.15	1.6245092647864933e-101	Junction	spatial
DNPH1	4.4929320905709635e-56	0.27576893688261017	0.495	0.35	9.962178324422997e-52	Junction	spatial
CYTH1	7.495587394016994e-55	0.2751463521462516	0.73	0.6	1.661996592875388e-50	Junction	spatial
PARM1	1.6267601193613109e-121	0.2746528079662947	0.355	0.159	3.607015212659835e-117	Junction	spatial
IFI6	1.6261588291071583e-63	0.27408589362216995	0.642	0.479	3.605681971779302e-59	Junction	spatial
MSN	3.128944454500943e-54	0.27300494260425	0.798	0.678	6.93780853896494e-50	Junction	spatial
SLC15A3	1.0522893777176276e-102	0.2727347179862517	0.37	0.188	2.3332412372132956e-98	Junction	spatial
CSF1R	1.6492211231979061e-105	0.2719561186992372	0.34	0.162	3.656817996466717e-101	Junction	spatial
ANO9	1.4969957181620939e-65	0.2714842957147715	0.483	0.317	3.3192886058808105e-61	Junction	spatial
GPR183	2.1254154041418252e-125	0.2714784928669003	0.32	0.136	4.712683575603669e-121	Junction	spatial
LY9	2.678239809664909e-89	0.2707308494045806	0.441	0.254	5.938461129970003e-85	Junction	spatial
IFNGR2	9.742227110591821e-67	0.27056489272054973	0.563	0.396	2.1601440172315243e-62	Junction	spatial
SGK1	1.0767018912704879e-89	0.2705423540682317	0.453	0.26	2.3873711035140526e-85	Junction	spatial
BMP2K	2.7089145065044047e-70	0.2704655766550734	0.467	0.3	6.006476135272217e-66	Junction	spatial
MYL6	1.4194547091035066e-65	0.2703373807605458	1	0.998	3.1473569264952056e-61	Junction	spatial
TUBB6	1.920215102852861e-118	0.270019625038191	0.282	0.116	4.257692947555648e-114	Junction	spatial
CARD16	1.5345170845895367e-72	0.2692969928629909	0.462	0.293	3.40248473166038e-68	Junction	spatial
KCTD12	1.803046225372512e-79	0.26906242519526813	0.43	0.256	3.9978943955184707e-75	Junction	spatial
ICOS	3.498993406383914e-75	0.2689576259617269	0.44	0.271	7.758318079975051e-71	Junction	spatial
CCL2	9.624322576600312e-81	0.26847990588349563	0.278	0.136	2.1340010449095872e-76	Junction	spatial
IFITM1	9.960598631916549e-116	0.26826123719160333	0.336	0.152	2.2085635346548566e-111	Junction	spatial
MAN2B1	7.359935963767825e-72	0.2680577743407855	0.488	0.314	1.63191860124624e-67	Junction	spatial
MALT1	2.69910330420109e-67	0.26780725582794895	0.487	0.319	5.984721756405077e-63	Junction	spatial
LDLRAP1	1.365877980956941e-105	0.2675962066485393	0.319	0.147	3.028561247175825e-101	Junction	spatial
IL21R	6.259174368541201e-89	0.2673392362767312	0.416	0.234	1.3878467327366405e-84	Junction	spatial
RPL8	1.9109769407453207e-56	0.2660906097823599	1	1	4.2372091707146e-52	Junction	spatial
RPS19	2.0509641355655735e-51	0.265940983110446	1	1	4.547602777789546e-47	Junction	spatial
RPS2	1.3189163750523897e-54	0.2656824683592127	1	1	2.924433278403664e-50	Junction	spatial
SLAMF8	7.487762858913543e-140	0.2650513659287894	0.275	0.101	1.6602616587069e-135	Junction	spatial
PDE4DIP	4.113375050765764e-95	0.2649377010956844	0.359	0.185	9.120586500062929e-91	Junction	spatial
HSH2D	1.990152904066385e-110	0.26487702269363506	0.33	0.151	4.412766034186395e-106	Junction	spatial
ADCY7	1.3268097564804771e-61	0.26459440125933875	0.55	0.39	2.941935273044162e-57	Junction	spatial
PIK3IP1	9.970122961700794e-49	0.2642646364350447	0.65	0.517	2.2106753642979172e-44	Junction	spatial
FAM102A	6.386730696040324e-53	0.26392804303363937	0.684	0.542	1.416129797233021e-48	Junction	spatial
PSMB8-AS1	1.6363145007715148e-70	0.26349622256988825	0.473	0.308	3.6282001425606796e-66	Junction	spatial
TAGLN2	1.8808014252843825e-49	0.26343945179403416	0.93	0.884	4.170301000283061e-45	Junction	spatial
GBP1	8.170333724320084e-94	0.2628939811236323	0.353	0.179	1.8116080966934922e-89	Junction	spatial
CD163	6.871131608086668e-89	0.26270460562763287	0.34	0.175	1.5235360114610567e-84	Junction	spatial
TGFBI	1.1744651030649214e-63	0.2624495661883869	0.539	0.373	2.60414147302585e-59	Junction	spatial
M6PR	1.2004544984858187e-57	0.26217584759888024	0.646	0.49	2.6617677594926057e-53	Junction	spatial
GM2A	1.5862064709442158e-65	0.2609583120883048	0.493	0.328	3.51709560802461e-61	Junction	spatial
PFDN5	5.833796463260794e-54	0.2607105280871549	0.992	0.989	1.2935276897988159e-49	Junction	spatial
TOMM7	2.517997624541128e-50	0.2598433334499384	0.992	0.982	5.583156132895043e-46	Junction	spatial
TSPAN14	3.3644352672885283e-60	0.259568146632019	0.499	0.341	7.459962318158854e-56	Junction	spatial
SOD2	8.415573417362039e-46	0.25901725538062503	0.562	0.429	1.8659850938316848e-41	Junction	spatial
PRMT2	8.907784745482254e-53	0.25896727664220764	0.577	0.432	1.9751231116157802e-48	Junction	spatial
CAP1	8.043349662052267e-50	0.25888322499351135	0.865	0.786	1.783451920566849e-45	Junction	spatial
AHR	1.5207211685103875e-91	0.2587337385029345	0.359	0.187	3.3718950469380822e-87	Junction	spatial
FMNL2	7.105953531954143e-103	0.25858448215366187	0.335	0.16	1.575603076640192e-98	Junction	spatial
ADAM8	5.566631972308691e-109	0.2585021745236801	0.302	0.134	1.234289307220006e-104	Junction	spatial
HCLS1	1.6150036598684017e-47	0.2579095527620856	0.784	0.676	3.580947615026207e-43	Junction	spatial
RPL13A	4.267548952048636e-54	0.2578543449101458	1	1	9.46243629137744e-50	Junction	spatial
RAP1A	3.316943607227239e-55	0.25771705280820334	0.744	0.608	7.354659060304956e-51	Junction	spatial
PPM1M	1.9097183905687755e-77	0.25717084074932556	0.412	0.244	4.234418587408146e-73	Junction	spatial
CFLAR	3.771809725808565e-57	0.25716990682887464	0.614	0.461	8.363233705035332e-53	Junction	spatial
SPINT2	2.496118291844383e-53	0.25659808425761477	0.784	0.659	5.53464308850655e-49	Junction	spatial
FTH1	3.1147167986608328e-52	0.2564054477488895	1	1	6.906261557670665e-48	Junction	spatial
RPS27A	2.628644515595686e-61	0.25605239289175863	1	1	5.828493484430315e-57	Junction	spatial
FLT3	1.0750114132549804e-133	0.25568257472597666	0.261	0.095	2.383622806610268e-129	Junction	spatial
FLT3LG	1.1567001041140056e-56	0.25565864846017494	0.518	0.367	2.564751140851985e-52	Junction	spatial
PSMB8	2.1225021644323918e-50	0.25330114916898716	0.836	0.737	4.7062240491959424e-46	Junction	spatial
RPS18	2.500673781685991e-40	0.2528252191949054	1	1	5.544743976132348e-36	Junction	spatial
PLXNB2	7.609993971476913e-83	0.25281440210934464	0.405	0.229	1.6873639632955758e-78	Junction	spatial
CHCHD10	7.964682765788035e-60	0.2524884263831231	0.501	0.343	1.766009109658181e-55	Junction	spatial
KDM2B	1.2110984643269706e-52	0.2521939014554543	0.533	0.387	2.685368624952192e-48	Junction	spatial
MICAL1	3.307029381500227e-60	0.25191108637461346	0.589	0.428	7.332676247600453e-56	Junction	spatial
ATM	1.2542202622602222e-52	0.25190789275763115	0.551	0.406	2.7809825875095906e-48	Junction	spatial
LCP1	1.1103793050031254e-54	0.2517764740959323	0.971	0.952	2.46204403298343e-50	Junction	spatial
EHBP1L1	4.3686130718463606e-51	0.251430687040507	0.592	0.449	9.686525764204935e-47	Junction	spatial
TNFRSF14	5.421323218949287e-54	0.2507695686557323	0.703	0.566	1.2020699973376255e-49	Junction	spatial
CXCL14	1.136827249100884e-105	0.25054225827966103	0.31	0.14	2.52068705943139e-101	Junction	spatial
NFKB1	5.035022728307107e-47	0.250449904570508	0.65	0.518	1.1164155895475348e-42	Junction	spatial
ZFAS1	2.897052338745798e-45	0.25023488989469467	0.931	0.887	6.423634150701057e-41	Junction	spatial
TNIP1	1.2223462262744968e-55	0.25023420888639447	0.607	0.456	2.7103082875184416e-51	Junction	spatial
CCL19	0	2.1469784448047715	0.98	0.603	0	Medulla	spatial
IGHM	0	1.8675133524857686	0.879	0.391	0	Medulla	spatial
CLU	0	1.846535416461162	0.944	0.452	0	Medulla	spatial
IGKC	0	1.8249847029742683	0.953	0.587	0	Medulla	spatial
FN1	0	1.8042163405228409	0.949	0.511	0	Medulla	spatial
HLA-B	0	1.804113735197486	1	0.984	0	Medulla	spatial
HLA-A	0	1.6934083399603383	0.998	0.953	0	Medulla	spatial
IGLC2	2.059593221669453e-269	1.68395067260492	0.681	0.328	4.5667360504076785e-265	Medulla	spatial
CCR7	0	1.636515978329694	0.918	0.381	0	Medulla	spatial
HLA-DRA	0	1.5848017566273653	1	0.971	0	Medulla	spatial
HLA-C	0	1.5781299251653809	0.989	0.878	0	Medulla	spatial
KRT15	0	1.528508489922729	0.853	0.305	0	Medulla	spatial
IGHA1	4.0563077914303205e-223	1.4826999889299242	0.471	0.179	8.994051265938449e-219	Medulla	spatial
KRT1	0	1.4778432120643274	0.731	0.224	0	Medulla	spatial
IFITM3	0	1.4287275084234339	0.845	0.435	0	Medulla	spatial
IGLC1	2.6968410411045996e-263	1.415015786761642	0.585	0.24	5.979705640441229e-259	Medulla	spatial
COTL1	0	1.3921677986583485	0.962	0.603	0	Medulla	spatial
CD74	0	1.3737758694372255	1	0.995	0	Medulla	spatial
HLA-DPA1	0	1.370331588653967	0.997	0.872	0	Medulla	spatial
STAT1	0	1.3533936342954938	0.966	0.683	0	Medulla	spatial
HLA-DRB1	0	1.3483180578509946	0.977	0.847	0	Medulla	spatial
HLA-DPB1	0	1.3245703013702528	0.986	0.842	0	Medulla	spatial
PTGDS	0	1.2994854630472137	0.779	0.415	0	Medulla	spatial
LSP1	0	1.2954308704391155	0.918	0.559	0	Medulla	spatial
HLA-E	0	1.2787440592595911	0.998	0.888	0	Medulla	spatial
IGLC3	8.700425546243712e-210	1.2338239151588843	0.526	0.227	1.9291453563686183e-205	Medulla	spatial
FSCN1	0	1.2268988306930635	0.809	0.303	0	Medulla	spatial
MS4A1	0	1.2071516179685973	0.732	0.206	0	Medulla	spatial
IFI6	0	1.204369518653972	0.859	0.459	0	Medulla	spatial
HLA-DRB5	4.828755571066417e-224	1.1975342691410593	0.656	0.361	1.0706799727725566e-219	Medulla	spatial
BIRC3	0	1.1949949907461543	0.9	0.451	0	Medulla	spatial
IGHG3	3.616525506783587e-262	1.1941229620728697	0.666	0.306	8.018922006191248e-258	Medulla	spatial
ISG15	0	1.1859808970340069	0.909	0.605	0	Medulla	spatial
CTSH	0	1.1835890436980807	0.863	0.363	0	Medulla	spatial
HLA-F	0	1.1707179458455323	0.852	0.408	0	Medulla	spatial
AIRE	0	1.1663647827161958	0.551	0.108	0	Medulla	spatial
B2M	0	1.1607467064255204	1	1	0	Medulla	spatial
SLPI	0	1.1524306378392402	0.651	0.167	0	Medulla	spatial
CSTA	0	1.1497616773719517	0.692	0.24	0	Medulla	spatial
SRGN	0	1.1473344783847557	0.963	0.748	0	Medulla	spatial
KRT17	0	1.1417977920957705	0.791	0.357	0	Medulla	spatial
CCL22	0	1.1356833968282407	0.685	0.176	0	Medulla	spatial
IFI44L	0	1.1338783230012726	0.781	0.28	0	Medulla	spatial
BST2	0	1.1172821060120077	0.904	0.58	0	Medulla	spatial
KRT19	0	1.1142606665649775	0.893	0.525	0	Medulla	spatial
IFITM2	0	1.1109835479087053	0.826	0.462	0	Medulla	spatial
S100A6	0	1.0969165829405947	0.929	0.686	0	Medulla	spatial
CXCL10	0	1.093464718864487	0.494	0.114	0	Medulla	spatial
LY6E	0	1.0904159294828972	0.858	0.519	0	Medulla	spatial
TIMP1	0	1.0702886854046294	0.714	0.285	0	Medulla	spatial
CNN2	0	1.069210195058399	0.873	0.461	0	Medulla	spatial
DENND2D	0	1.0574136606607567	0.875	0.44	0	Medulla	spatial
CRIP1	0	1.0541397404820736	0.959	0.801	0	Medulla	spatial
CXCL9	0	1.0506202862809475	0.537	0.122	0	Medulla	spatial
CCND2	0	1.04918301747652	0.766	0.288	0	Medulla	spatial
TYMP	0	1.045267756638792	0.937	0.588	0	Medulla	spatial
GSN	0	1.0449446895343115	0.836	0.405	0	Medulla	spatial
LAMP3	0	1.035280029924775	0.716	0.197	0	Medulla	spatial
HLA-DQB1	0	1.032746381176893	0.978	0.85	0	Medulla	spatial
CD44	0	1.0279656358368943	0.883	0.488	0	Medulla	spatial
IFI30	0	1.0230594560269468	0.822	0.482	0	Medulla	spatial
MX1	0	1.0219487163832384	0.826	0.454	0	Medulla	spatial
CD27	0	1.0201859617920381	0.791	0.343	0	Medulla	spatial
LYZ	0	1.0170106849558875	0.97	0.776	0	Medulla	spatial
CALML5	0	1.0161097819358356	0.612	0.129	0	Medulla	spatial
HLA-DQA1	0	1.0074782770559811	0.931	0.748	0	Medulla	spatial
CCL17	0	1.004088943267395	0.528	0.16	0	Medulla	spatial
RGS1	0	1.0021673668551192	0.693	0.219	0	Medulla	spatial
XAF1	0	1.0021041980470689	0.796	0.302	0	Medulla	spatial
SYNGR2	0	1.0010571044868815	0.882	0.548	0	Medulla	spatial
MT2A	0	0.9882228144189272	0.761	0.375	0	Medulla	spatial
IRF7	0	0.9822017838543327	0.728	0.257	0	Medulla	spatial
LITAF	0	0.9771824228722101	0.879	0.489	0	Medulla	spatial
JAK3	0	0.9761849701750176	0.833	0.412	0	Medulla	spatial
CCDC3	0	0.97368301041086	0.698	0.257	0	Medulla	spatial
IGFBP7	2.2498451858419677e-154	0.9689989129833627	0.716	0.48	4.988581730567395e-150	Medulla	spatial
NCF1	0	0.9661863259468713	0.801	0.395	0	Medulla	spatial
APOE	2.1714239164090243e-182	0.9633791915145953	0.825	0.621	4.8146982498537296e-178	Medulla	spatial
TNC	0	0.9605729792231292	0.647	0.168	0	Medulla	spatial
MMP9	0	0.9463404043067966	0.687	0.26	0	Medulla	spatial
SELL	0	0.9405402482271324	0.815	0.444	0	Medulla	spatial
IFI27	5.72594845131091e-302	0.9319384654173435	0.911	0.683	1.2696145501091682e-297	Medulla	spatial
PERP	0	0.9282627427173855	0.712	0.31	0	Medulla	spatial
PKM	1.5042358815260946e-297	0.9255682204011222	0.929	0.733	3.33534222010781e-293	Medulla	spatial
FXYD3	0	0.9211907805911288	0.574	0.131	0	Medulla	spatial
ID2	0	0.920918338484328	0.838	0.504	0	Medulla	spatial
KLF2	0	0.9109609961814655	0.74	0.308	0	Medulla	spatial
KRT13	0	0.9100077159611129	0.556	0.109	0	Medulla	spatial
NFKBIA	0	0.9082028188165008	0.892	0.605	0	Medulla	spatial
TNFRSF1B	0	0.9026825019803913	0.689	0.211	0	Medulla	spatial
SFN	0	0.8996949567658395	0.619	0.145	0	Medulla	spatial
LAPTM5	0	0.8963571207545473	0.97	0.868	0	Medulla	spatial
CD83	0	0.8944082042868705	0.748	0.349	0	Medulla	spatial
TAP1	0	0.8939222192212455	0.883	0.59	0	Medulla	spatial
IDO1	0	0.8899096077080607	0.666	0.194	0	Medulla	spatial
IGHG1	5.087192736930699e-160	0.8891123347701756	0.459	0.201	1.127983245559644e-155	Medulla	spatial
JCHAIN	4.055098265778906e-194	0.8810889393496786	0.633	0.346	8.99136938471157e-190	Medulla	spatial
EPSTI1	0	0.8723852196308893	0.71	0.299	0	Medulla	spatial
IL32	1.1050227380480484e-239	0.8713116359499573	0.875	0.67	2.4501669170739377e-235	Medulla	spatial
IRF8	0	0.8687333484870828	0.764	0.371	0	Medulla	spatial
TNFRSF25	0	0.861207268170315	0.65	0.197	0	Medulla	spatial
ZFP36L1	0	0.8582425111748986	0.934	0.712	0	Medulla	spatial
S100A4	0	0.8541176600388009	0.804	0.441	0	Medulla	spatial
OAS2	0	0.8409060750502024	0.689	0.275	0	Medulla	spatial
ABLIM1	0	0.835210557128745	0.834	0.502	0	Medulla	spatial
PI3	0	0.8298444358334552	0.524	0.134	0	Medulla	spatial
SCARA3	0	0.8294572394520117	0.603	0.125	0	Medulla	spatial
KRT6A	0	0.8268155083580404	0.513	0.118	0	Medulla	spatial
TMSB10	0	0.8248490065487708	1	1	0	Medulla	spatial
PARM1	0	0.8237667463142753	0.59	0.138	0	Medulla	spatial
IFI44	0	0.8208294304188745	0.695	0.306	0	Medulla	spatial
HLA-DMB	0	0.8194333973372451	0.777	0.411	0	Medulla	spatial
NLRC5	0	0.8189592954862005	0.665	0.217	0	Medulla	spatial
FXYD5	2.2605411479476815e-300	0.8179004706382182	0.839	0.538	5.012297887344394e-296	Medulla	spatial
SPIB	0	0.8160417059271042	0.589	0.125	0	Medulla	spatial
MYL9	0	0.8158713255065154	0.605	0.198	0	Medulla	spatial
LAP3	9.602211976556583e-299	0.8155048700628801	0.775	0.442	2.129098461561891e-294	Medulla	spatial
STK17A	0	0.8099662678498822	0.763	0.411	0	Medulla	spatial
GRN	3.283065155553051e-247	0.8051778314861417	0.825	0.55	7.279540369407779e-243	Medulla	spatial
ADIRF	0	0.8027815852570217	0.544	0.185	0	Medulla	spatial
LGALS2	0	0.8003174735062019	0.66	0.25	0	Medulla	spatial
SAMHD1	0	0.7987204048513816	0.711	0.285	0	Medulla	spatial
CTSD	3.8049075704628026e-250	0.7916652327465372	0.926	0.727	8.436621555987172e-246	Medulla	spatial
SAT1	1.2284170004203534e-306	0.7896133952266409	0.958	0.79	2.72376901503205e-302	Medulla	spatial
CAPG	1.3057789681227581e-300	0.7894578286320141	0.731	0.371	2.8953037060185916e-296	Medulla	spatial
IGHG4	2.4144193426807664e-120	0.7872232385670951	0.35	0.148	5.353492008526064e-116	Medulla	spatial
KRT14	4.5542400337086194e-251	0.7840771668579695	0.62	0.28	1.0098116426742121e-246	Medulla	spatial
GIMAP7	1.2047448012388062e-281	0.7811791795585993	0.665	0.316	2.671280647786805e-277	Medulla	spatial
CLDN3	0	0.7714260536876608	0.444	0.069	0	Medulla	spatial
NFKB2	0	0.7616528989241583	0.671	0.25	0	Medulla	spatial
BASP1	0	0.7610044919873129	0.7	0.303	0	Medulla	spatial
ARPC1B	3.5135422657436654e-260	0.7581663719047351	0.942	0.789	7.790577265833429e-256	Medulla	spatial
CCND1	0	0.7577551864912324	0.672	0.256	0	Medulla	spatial
MCL1	1.850021913277265e-276	0.7569019599146685	0.883	0.645	4.10205358830968e-272	Medulla	spatial
TNFAIP2	0	0.7541878275993926	0.738	0.351	0	Medulla	spatial
CD6	4.7436470025512644e-282	0.7506023753654845	0.906	0.671	1.0518088498756919e-277	Medulla	spatial
LTF	9.607936545625525e-271	0.7499476663943867	0.484	0.162	2.1303677702615475e-266	Medulla	spatial
GBP2	0	0.7491925132194949	0.594	0.162	0	Medulla	spatial
CLEC2D	4.569854253169344e-269	0.7472101528230075	0.867	0.594	1.0132737835552387e-264	Medulla	spatial
SGK1	0	0.744464882170262	0.646	0.244	0	Medulla	spatial
ICAM1	0	0.7440243673342977	0.594	0.196	0	Medulla	spatial
SIRPG	0	0.7413752518996497	0.647	0.245	0	Medulla	spatial
STAT2	7.059413191188004e-273	0.7407609988454137	0.826	0.52	1.565283686882116e-268	Medulla	spatial
CTSC	1.4426841152130262e-228	0.7403858316693455	0.774	0.482	3.198863488661843e-224	Medulla	spatial
IL2RB	0	0.7402116538782715	0.591	0.169	0	Medulla	spatial
FGL2	1.0520627147609271e-300	0.7343829018801487	0.676	0.305	2.3327386574394038e-296	Medulla	spatial
CTSZ	0	0.7337773697016289	0.644	0.225	0	Medulla	spatial
OAS1	0	0.7325773669330748	0.572	0.202	0	Medulla	spatial
CD40	0	0.7313314344533426	0.598	0.203	0	Medulla	spatial
PRRX1	0	0.7301739079464606	0.585	0.149	0	Medulla	spatial
COL18A1	3.4794233337443767e-296	0.7289789216443101	0.666	0.297	7.714925357911407e-292	Medulla	spatial
MPEG1	7.550048859421782e-252	0.7288906710708069	0.71	0.369	1.6740723335995917e-247	Medulla	spatial
HLA-DQA2	1.0226457399467084e-123	0.728702368836808	0.584	0.375	2.2675123991838367e-119	Medulla	spatial
TAPBP	2.2566034671102387e-256	0.7235817935335223	0.95	0.785	5.003566867623533e-252	Medulla	spatial
ZYX	6.56057149015249e-250	0.7233265258575209	0.783	0.473	1.4546755165115117e-245	Medulla	spatial
CTSB	8.908867155059906e-237	0.7224373927586389	0.944	0.775	1.975363114291433e-232	Medulla	spatial
CTSS	1.6944821291062462e-225	0.7191787305144915	0.758	0.47	3.75717522486728e-221	Medulla	spatial
GIMAP4	0	0.7188449143042785	0.56	0.169	0	Medulla	spatial
PGGHG	2.6433127755329123e-227	0.7180214637100997	0.853	0.599	5.861017417189127e-223	Medulla	spatial
MIR205HG	7.771435345599546e-230	0.717620480265803	0.829	0.557	1.7231603591797874e-225	Medulla	spatial
RASSF4	0	0.7154707460260523	0.595	0.176	0	Medulla	spatial
GPX4	3.749101107117849e-207	0.7147198663092909	0.939	0.837	8.312881884812407e-203	Medulla	spatial
ARMH1	5.410229645148839e-260	0.7144854722820965	0.797	0.479	1.199610219218852e-255	Medulla	spatial
CD24	0	0.7128852499654152	0.564	0.143	0	Medulla	spatial
VIM	1.1062423394728753e-253	0.7115262754958032	0.998	0.989	2.4528711393132066e-249	Medulla	spatial
CPVL	5.533124629116694e-222	0.7110922085588118	0.782	0.501	1.2268597240140446e-217	Medulla	spatial
IFIT1	0	0.7103310312054377	0.531	0.153	0	Medulla	spatial
CYTIP	1.5110060274355558e-256	0.71011355260885	0.67	0.336	3.350353664632858e-252	Medulla	spatial
ASCL1	0	0.7091775019555759	0.507	0.113	0	Medulla	spatial
TFPI2	0	0.7062162070670708	0.498	0.141	0	Medulla	spatial
CPE	5.518305435022695e-277	0.7027009046438082	0.677	0.318	1.2235738641075822e-272	Medulla	spatial
NR4A1	2.6119158949510612e-256	0.6975362426117524	0.717	0.37	5.791401113874988e-252	Medulla	spatial
CD79B	0	0.6974474511958808	0.535	0.147	0	Medulla	spatial
CST3	2.0480565665120057e-177	0.6940353771490928	0.993	0.962	4.5411558249270705e-173	Medulla	spatial
IL4R	0	0.6911188036898717	0.589	0.174	0	Medulla	spatial
MAN1C1	0	0.6907875232988109	0.558	0.156	0	Medulla	spatial
KLHDC7B	0	0.6868240861194674	0.493	0.138	0	Medulla	spatial
TYROBP	2.889596086218247e-208	0.6851160603258568	0.64	0.336	6.407101401971719e-204	Medulla	spatial
PIK3CD	9.85184999492293e-239	0.6795496221740136	0.766	0.459	2.1844506993742614e-234	Medulla	spatial
CD9	1.096773806003066e-232	0.6772199298644248	0.737	0.43	2.431876560050598e-228	Medulla	spatial
KRT5	4.072149718324133e-198	0.6765191534732842	0.949	0.825	9.029177570440099e-194	Medulla	spatial
SPINT2	5.792803864627673e-224	0.6763476999779656	0.88	0.652	1.2844384009038938e-219	Medulla	spatial
S100A10	2.3028080782764726e-213	0.6763139110394385	0.889	0.672	5.106016351962423e-209	Medulla	spatial
TRAF1	0	0.6754384090250234	0.575	0.166	0	Medulla	spatial
CDKN1A	0	0.6743652584833855	0.538	0.159	0	Medulla	spatial
LGALS3	3.9547104031023923e-237	0.6731518342103197	0.71	0.385	8.768779376798934e-233	Medulla	spatial
FLNA	4.198793905850707e-201	0.6707496953871999	0.875	0.668	9.309985727442772e-197	Medulla	spatial
PARP14	1.6852349399794385e-247	0.6700026467676627	0.742	0.416	3.736671432416409e-243	Medulla	spatial
IGFLR1	0	0.6697062024263405	0.625	0.248	0	Medulla	spatial
APOC1	2.1285602691819045e-117	0.6676013541836161	0.727	0.536	4.719656684857037e-113	Medulla	spatial
ST6GAL1	3.0783740761474672e-236	0.6600208986028718	0.719	0.396	6.825678839041779e-232	Medulla	spatial
TBC1D4	0	0.6591630306570433	0.587	0.188	0	Medulla	spatial
ANXA6	3.603953639229442e-226	0.6590357535804929	0.913	0.744	7.991046404263441e-222	Medulla	spatial
STAT5A	4.065890380442056e-250	0.6560516781468317	0.708	0.373	9.015298740554171e-246	Medulla	spatial
GBP1	0	0.655762587137906	0.532	0.164	0	Medulla	spatial
KRT16	0	0.6549713262646406	0.387	0.079	0	Medulla	spatial
TGFBI	1.0515133587221717e-215	0.6512888605421456	0.672	0.363	2.331520570294671e-211	Medulla	spatial
LIMS2	7.885364066975343e-238	0.6509810254284695	0.664	0.335	1.7484217745704427e-233	Medulla	spatial
PLEK	0	0.6503443718295587	0.585	0.199	0	Medulla	spatial
CSN2	1.7312924579129908e-306	0.6494753656547715	0.257	0.041	3.8387947669304745e-302	Medulla	spatial
GIMAP1	5.765995540287146e-288	0.6404864511904738	0.582	0.227	1.278494191147869e-283	Medulla	spatial
PLXNB2	0	0.6404725869576174	0.589	0.213	0	Medulla	spatial
RELB	0	0.6393179380176766	0.612	0.235	0	Medulla	spatial
C1S	5.247820232360599e-240	0.6381414563091207	0.639	0.303	1.1635991801213157e-235	Medulla	spatial
SERPINB9	1.7102614473466146e-270	0.6376960319912202	0.619	0.267	3.792162707201649e-266	Medulla	spatial
KRT10	1.2665348536695908e-95	0.6376596236423313	0.874	0.783	2.8082877310415835e-91	Medulla	spatial
FCGRT	5.560109690332653e-198	0.6370137180780027	0.744	0.466	1.232843121637459e-193	Medulla	spatial
CLDN4	0	0.6349786705328433	0.427	0.089	0	Medulla	spatial
RUNX3	0	0.6327563416317807	0.558	0.162	0	Medulla	spatial
JUNB	7.624961270602709e-211	0.6306681207864732	0.659	0.352	1.6906826625307386e-206	Medulla	spatial
NEAT1	2.3099749124638326e-170	0.6262679829527407	0.879	0.689	5.121907373406056e-166	Medulla	spatial
JUP	2.359740936003829e-218	0.6255492539154212	0.686	0.372	5.23225357740129e-214	Medulla	spatial
DMKN	0	0.6254891323090724	0.487	0.103	0	Medulla	spatial
TNFRSF4	0	0.6250176853299257	0.513	0.139	0	Medulla	spatial
TAGLN2	4.1516363479539215e-198	0.6243547023853546	0.965	0.881	9.20542327431823e-194	Medulla	spatial
TRIM22	1.7154105626185107e-196	0.6234213431359389	0.778	0.503	3.8035798404940235e-192	Medulla	spatial
STOM	1.2102086595620829e-254	0.6221088213137469	0.559	0.229	2.6833956608470063e-250	Medulla	spatial
IL6ST	2.802690081026813e-194	0.6188579090536322	0.763	0.496	6.214404716660753e-190	Medulla	spatial
CSF2RB	0	0.617116125963578	0.514	0.125	0	Medulla	spatial
STK17B	7.505627902878688e-191	0.6142856580777982	0.875	0.707	1.6642228749052916e-186	Medulla	spatial
HLA-DMA	4.176516152624539e-189	0.6137958950147759	0.74	0.466	9.26058926521439e-185	Medulla	spatial
AHNAK	5.7773079774602136e-201	0.612304299297453	0.756	0.463	1.2810024978422532e-196	Medulla	spatial
TMEM176B	3.8460139146404046e-242	0.6122710755140348	0.535	0.212	8.52776665293217e-238	Medulla	spatial
RASSF2	6.582629443424357e-286	0.6121511585358246	0.623	0.257	1.4595664264904828e-281	Medulla	spatial
ACTN1	2.0573290988664252e-216	0.6113532682045012	0.622	0.313	4.5617158109165247e-212	Medulla	spatial
SELENOM	2.919878336439588e-293	0.6094413463913084	0.523	0.182	6.4742462353874985e-289	Medulla	spatial
ANXA2	1.908414690341254e-184	0.6079385837057338	0.876	0.685	4.231527892893663e-180	Medulla	spatial
EMP3	1.436436136322394e-207	0.6056091074475342	0.631	0.327	3.1850098450676444e-203	Medulla	spatial
PIK3IP1	1.5905395784542936e-153	0.6028973190288033	0.744	0.511	3.526703407306705e-149	Medulla	spatial
IRF9	1.8011220923927213e-207	0.6027450363794365	0.751	0.458	3.993628015462381e-203	Medulla	spatial
CRIP2	0	0.6025414949400456	0.484	0.136	0	Medulla	spatial
LGALS9	6.452741550137555e-194	0.6011920336330371	0.662	0.37	1.430766383912e-189	Medulla	spatial
WDFY4	7.48915199634622e-268	0.5976620900516856	0.529	0.194	1.6605696721498473e-263	Medulla	spatial
HCP5	6.9896915207468804e-301	0.5955703362218507	0.534	0.185	1.5498243008952058e-296	Medulla	spatial
CEBPD	3.914186886668828e-228	0.5945126147538189	0.614	0.29	8.678926583810792e-224	Medulla	spatial
FLOT2	2.1857764594201017e-200	0.594375244201482	0.766	0.478	4.846522143472191e-196	Medulla	spatial
MX2	1.2776544637323305e-176	0.5905227628212162	0.655	0.379	2.8329432424336967e-172	Medulla	spatial
CD37	1.8373463971070813e-160	0.5901929025091139	0.837	0.644	4.0739481663055314e-156	Medulla	spatial
TPM3	7.182771115472198e-201	0.5881302315668204	0.964	0.848	1.5926358394336506e-196	Medulla	spatial
ADAR	1.298248948048347e-186	0.58772504778439	0.905	0.747	2.8786073925075998e-182	Medulla	spatial
CYBA	2.7867137078998898e-139	0.5876030652633866	0.87	0.719	6.178980304526426e-135	Medulla	spatial
ECE1	2.8049597629239905e-257	0.587403366932709	0.547	0.217	6.219437282331364e-253	Medulla	spatial
DAPP1	0	0.58687411619367	0.524	0.146	0	Medulla	spatial
HERPUD1	7.859859965792693e-188	0.5864405848431938	0.672	0.383	1.7427667502152137e-183	Medulla	spatial
GSTP1	2.4057000239929084e-152	0.585678171554314	0.95	0.877	5.334158663199476e-148	Medulla	spatial
PEA15	1.2778970228142818e-268	0.5827841295402264	0.597	0.247	2.833481068686107e-264	Medulla	spatial
TUBA4A	2.3743841257983978e-234	0.581849569972051	0.59	0.261	5.2647219221327875e-230	Medulla	spatial
PHLDA1	0	0.5807412216164882	0.469	0.106	0	Medulla	spatial
NTHL1	1.5030338034336185e-225	0.5803586429905135	0.536	0.227	3.3326768523533624e-221	Medulla	spatial
HERC6	0	0.5802770989050572	0.475	0.118	0	Medulla	spatial
HSH2D	0	0.580071471131097	0.508	0.136	0	Medulla	spatial
C1QA	1.7942485154976285e-123	0.5798434320021775	0.768	0.578	3.978387233412892e-119	Medulla	spatial
S100A11	6.097012306250036e-100	0.5789003366044643	0.934	0.892	1.3518905386648206e-95	Medulla	spatial
DUSP4	0	0.5772980268660635	0.454	0.095	0	Medulla	spatial
ACTB	6.984402240950967e-250	0.5747757218513749	1	1	1.5486515088860578e-245	Medulla	spatial
PCED1B-AS1	3.511247411288441e-185	0.573611491465054	0.623	0.333	7.785488885049861e-181	Medulla	spatial
BIN1	2.9715843458559396e-201	0.5736076057535803	0.59	0.291	6.588893970066375e-197	Medulla	spatial
UNC93B1	0	0.57252205754997465	0.519	0.166	0	Medulla	spatial
TNIP1	9.208253072451364e-185	0.5718669962022287	0.726	0.447	2.041745953754641e-180	Medulla	spatial
RNF213	6.959601865055616e-171	0.5708457265212517	0.892	0.722	1.5431525215387816e-166	Medulla	spatial
FAM107B	5.559411085404242e-177	0.5705585969568425	0.705	0.434	1.2326882199666825e-172	Medulla	spatial
SYNPO2	0	0.5701287643190482	0.527	0.173	0	Medulla	spatial
DCN	7.333523046366225e-178	0.5700080252924455	0.555	0.27	1.626062065070783e-173	Medulla	spatial
PSME2	1.9611073176621748e-166	0.5698863450398097	0.935	0.822	4.34836325545234e-162	Medulla	spatial
HSPA1A	3.3895594459682535e-224	0.5691795111708953	0.582	0.262	7.515670159545408e-220	Medulla	spatial
EEF1G	1.564618245110433e-158	0.5691763648997057	1	0.992	3.469228034883363e-154	Medulla	spatial
FOXO1	0	0.5687494405377611	0.523	0.17	0	Medulla	spatial
SAMD9L	4.7263787182672036e-217	0.5681891777094363	0.593	0.278	1.047979953201387e-212	Medulla	spatial
CIITA	5.142179366387719e-237	0.5641140224202961	0.593	0.262	1.140175430909149e-232	Medulla	spatial
GPR183	0	0.5626218770214788	0.467	0.125	0	Medulla	spatial
ADAM19	0	0.562354103151004	0.487	0.12	0	Medulla	spatial
A2M	1.9144601722074433e-81	0.5622959007854791	0.613	0.434	4.2449325398355644e-77	Medulla	spatial
PLAC8	4.940985063457118e-182	0.562057161061732	0.562	0.276	1.095564618120347e-177	Medulla	spatial
IL10RA	4.097624076791791e-252	0.56110668737495	0.56	0.227	9.085661865470438e-248	Medulla	spatial
ST14	0	0.5607891903441269	0.474	0.121	0	Medulla	spatial
DDX60	1.541697521094463e-249	0.5597137923348883	0.558	0.225	3.418405913522753e-245	Medulla	spatial
LFNG	0	0.5589197238767019	0.496	0.134	0	Medulla	spatial
SAA1	6.737884347560276e-119	0.5574551182064944	0.583	0.354	1.49399109638454e-114	Medulla	spatial
TGFBR2	7.739561072464431e-165	0.5573718757639324	0.678	0.414	1.7160928765975383e-160	Medulla	spatial
TMSB4X	2.7168316334768132e-164	0.5570165961578661	1	1	6.024030780908137e-160	Medulla	spatial
BCL2A1	0	0.555930184499621	0.462	0.115	0	Medulla	spatial
HOPX	9.735561001260236e-307	0.5550888415537955	0.475	0.142	2.1586659408094323e-302	Medulla	spatial
NPC2	9.762397841609443e-130	0.5545751068801377	0.787	0.586	2.1646164734200617e-125	Medulla	spatial
GIMAP5	2.187815814080056e-267	0.5540055914318422	0.485	0.167	4.851044004559709e-263	Medulla	spatial
VSIR	5.173659868267144e-231	0.5529225017327646	0.545	0.228	1.147155602590874e-226	Medulla	spatial
WFDC2	0	0.5511514601605493	0.347	0.07	0	Medulla	spatial
SAMSN1	6.533800243329931e-241	0.5509970519626888	0.537	0.216	1.4487395279535456e-236	Medulla	spatial
CDC42SE2	1.1545987872503547e-161	0.5492241914353098	0.792	0.552	2.5600918909702115e-157	Medulla	spatial
CD5	8.004235402344582e-152	0.549221595163464	0.772	0.55	1.7747791157618643e-147	Medulla	spatial
S100B	6.769989987217828e-275	0.5491707612329284	0.469	0.15	1.501109879865809e-270	Medulla	spatial
KRT9	0	0.5490657622583159	0.293	0.049	0	Medulla	spatial
FCER2	0	0.5490109079764176	0.352	0.057	0	Medulla	spatial
TNFAIP3	2.3603836407041923e-162	0.5484180469124899	0.705	0.437	5.233678646533406e-158	Medulla	spatial
PABPC1	4.927554423015951e-207	0.5476786883088209	1	0.998	1.0925866422153268e-202	Medulla	spatial
GAS5	2.799456999599206e-91	0.542625490665027	0.941	0.909	6.207236005211319e-87	Medulla	spatial
CD63	2.162613225951462e-143	0.5425682410174488	0.849	0.665	4.795162305902177e-139	Medulla	spatial
TSPAN14	5.047481947966881e-181	0.542508014837825	0.623	0.332	1.1191781723226965e-176	Medulla	spatial
SLCO2B1	6.5950129679725705e-223	0.5419387388297054	0.56	0.241	1.462312225388558e-218	Medulla	spatial
LDLRAP1	2.9934499953517524e-302	0.5404726269043508	0.461	0.136	6.637376674693441e-298	Medulla	spatial
MALT1	6.599258356262237e-195	0.540161164262381	0.61	0.311	1.4632535553340258e-190	Medulla	spatial
IFITM1	5.442025120003112e-230	0.5362350809547591	0.428	0.148	1.20666022985829e-225	Medulla	spatial
CCL21	0	0.5334135812658614	0.407	0.102	0	Medulla	spatial
IGFBP4	1.270287499012207e-159	0.5326060007113445	0.452	0.198	2.8166084715597666e-155	Medulla	spatial
CDH1	3.4546153341000503e-233	0.5321664973024494	0.517	0.204	7.659918580300042e-229	Medulla	spatial
CYLD	1.9610599845309249e-171	0.5303544330906953	0.679	0.404	4.34825830370042e-167	Medulla	spatial
WARS	2.4085860763337462e-126	0.5299737667001586	0.687	0.459	5.340557907054815e-122	Medulla	spatial
PLSCR1	4.748180520927917e-167	0.5257567850804162	0.634	0.356	1.0528140669053471e-162	Medulla	spatial
LGALS3BP	3.221128899337144e-131	0.523767070365162	0.685	0.449	7.142209108500249e-127	Medulla	spatial
INPP5D	2.1985731012889867e-169	0.5237204063322417	0.698	0.422	4.87489613748807e-165	Medulla	spatial
GABRA5	0	0.523713587235422	0.393	0.063	0	Medulla	spatial
IRF4	0	0.522810970776278	0.448	0.106	0	Medulla	spatial
TNFSF10	4.294358084809335e-226	0.5227265251112133	0.497	0.192	9.521880181447739e-222	Medulla	spatial
FCER1G	6.156195573907088e-167	0.5224860728609688	0.558	0.285	1.3650132446024188e-162	Medulla	spatial
C1R	5.582013741244815e-202	0.522313828213572	0.505	0.212	1.2376999068462128e-197	Medulla	spatial
NDFIP1	1.4479627534822126e-145	0.5217935538006772	0.775	0.546	3.21056781329611e-141	Medulla	spatial
RHOF	4.931099460150937e-170	0.520284656529132	0.637	0.357	1.0933726832992673e-165	Medulla	spatial
FABP6	2.2482192048818013e-290	0.5200871326978125	0.278	0.052	4.984976442984418e-286	Medulla	spatial
CTSL	8.484387075952148e-174	0.5184643376824629	0.566	0.284	1.8812431463508698e-169	Medulla	spatial
IRF2BP2	2.4219299363982046e-152	0.5181401332326003	0.813	0.604	5.370145247975739e-148	Medulla	spatial
C3	4.403722263905862e-195	0.5180325956925603	0.448	0.173	9.764373375758467e-191	Medulla	spatial
PARP9	1.1976438762864675e-163	0.5135909628826496	0.628	0.354	2.6555357668899844e-159	Medulla	spatial
IER2	1.3549903705329136e-143	0.5135837455820432	0.769	0.543	3.0044201485826295e-139	Medulla	spatial
IGFBP5	1.4273290162695876e-182	0.5126541794242375	0.427	0.165	3.1648166277745564e-178	Medulla	spatial
RNASE1	6.718102925656781e-82	0.5119172881660423	0.754	0.605	1.489604961705878e-77	Medulla	spatial
TSPAN33	3.107062636878141e-272	0.5086446572712091	0.484	0.16	6.889289984749903e-268	Medulla	spatial
GYPC	1.2503468357707698e-116	0.5086384724443521	0.724	0.525	2.772394038954528e-112	Medulla	spatial
TCL1A	0	0.5080770890109861	0.371	0.079	0	Medulla	spatial
ATP1A1	1.6364793810796336e-139	0.5075184152958081	0.751	0.526	3.628565731667872e-135	Medulla	spatial
CD79A	8.023819936678148e-94	0.5069293277397924	0.584	0.39	1.7791215945596458e-89	Medulla	spatial
GZMB	2.970916396911772e-219	0.5057944842395803	0.322	0.088	6.587412926872472e-215	Medulla	spatial
HSP90AB1	4.541746886648808e-148	0.5038233937681329	0.983	0.936	1.0070415371766402e-143	Medulla	spatial
PRKCH	1.058119873665819e-138	0.5038219437237368	0.804	0.584	2.346169195879221e-134	Medulla	spatial
SBNO2	8.951492699479274e-177	0.5024702823147547	0.622	0.33	1.9848144762555394e-172	Medulla	spatial
MIR155HG	6.362334433012109e-232	0.5015735435699807	0.443	0.153	1.4107204138317749e-227	Medulla	spatial
ACTN4	9.882468940897242e-162	0.5005693052027912	0.638	0.36	2.1912398382651456e-157	Medulla	spatial
ADAM8	1.0111296433569651e-293	0.49978698234025426	0.436	0.124	2.2419777582153985e-289	Medulla	spatial
SPARC	1.0855714095771402e-64	0.4994248607940597	0.603	0.446	2.4070374864553932e-60	Medulla	spatial
EEF2	2.063939488156126e-172	0.498945713678526	0.998	0.993	4.576373027088578e-168	Medulla	spatial
RSAD2	0	0.4989197710797977	0.414	0.108	0	Medulla	spatial
ROBO1	3.349737628820793e-249	0.49805863078279755	0.482	0.169	7.427373244384345e-245	Medulla	spatial
IL4I1	0	0.4974070993285189	0.374	0.08	0	Medulla	spatial
IFNGR2	1.2779259415475256e-152	0.497208081390757	0.654	0.392	2.8335451901933285e-148	Medulla	spatial
TNFRSF14	6.45779167990499e-152	0.49700806921959817	0.798	0.56	1.4318861491853334e-147	Medulla	spatial
CCN2	1.6121662905637707e-150	0.4968468168456214	0.398	0.164	3.574656316067049e-146	Medulla	spatial
PSMB9	3.500446985793326e-127	0.4968253059218444	0.87	0.712	7.761541101599542e-123	Medulla	spatial
IFNGR1	6.16747604133709e-142	0.49160019091376106	0.678	0.431	1.367514462645673e-137	Medulla	spatial
RCAN3	4.09704001433215e-177	0.49146816025862333	0.536	0.254	9.084366823778675e-173	Medulla	spatial
KRTDAP	7.487178736109574e-302	0.49103393892239583	0.33	0.069	1.660132141157576e-297	Medulla	spatial
BHLHE40	0	0.49077205842562777	0.452	0.128	0	Medulla	spatial
ATP6V0C	1.991861132344726e-111	0.4904595783767465	0.933	0.84	4.416553688747961e-107	Medulla	spatial
CFLAR	2.8493118594854374e-147	0.4888506109985107	0.709	0.456	6.317779186037061e-143	Medulla	spatial
ARPC4	9.343581290807455e-143	0.48688798891837637	0.902	0.746	2.071752279610737e-138	Medulla	spatial
PLEKHA2	2.490096963195579e-184	0.4856260552313187	0.596	0.296	5.521291996493558e-180	Medulla	spatial
TSPO	1.7843815542617266e-131	0.4836219877718626	0.712	0.465	3.9565092202645266e-127	Medulla	spatial
CALML3	2.4230160543102526e-78	0.48339164361832987	0.854	0.727	5.372553497222123e-74	Medulla	spatial
PRRC2B	2.989500929805904e-129	0.482041009424536	0.778	0.564	6.628620411658631e-125	Medulla	spatial
CTLA4	0	0.4817353317632366	0.386	0.079	0	Medulla	spatial
MAN2B1	1.706736425186266e-147	0.48097527639850446	0.57	0.311	3.7843466755655074e-143	Medulla	spatial
MSN	1.197944887153744e-120	0.4809425443787123	0.842	0.678	2.6562031982859965e-116	Medulla	spatial
CD48	2.3833275968776125e-94	0.48093579982902557	0.788	0.647	5.28455228055673e-90	Medulla	spatial
CYTH1	3.2599165162611232e-142	0.4808826269275135	0.819	0.594	7.228212891505789e-138	Medulla	spatial
JAML	3.357476214411744e-209	0.4807158787950196	0.506	0.206	7.444532010215161e-205	Medulla	spatial
RPL13A	2.903997562345333e-144	0.48066528090222516	1	1	6.439033794988307e-140	Medulla	spatial
HAPLN3	0	0.48037024974402454	0.41	0.095	0	Medulla	spatial
INSM1	0	0.48001726574109005	0.36	0.075	0	Medulla	spatial
TACSTD2	0	0.4798452137500956	0.378	0.085	0	Medulla	spatial
IFI35	4.91632236404679e-149	0.47962311462868545	0.579	0.317	1.0900961577800947e-144	Medulla	spatial
CH25H	0	0.4772054200455037	0.377	0.077	0	Medulla	spatial
PDE4D	2.8299618277554054e-216	0.4771424313840264	0.507	0.203	6.274874360682061e-212	Medulla	spatial
RPL9	4.474589892841253e-171	0.476943982573939	1	1	9.92150816939691e-167	Medulla	spatial
PREX1	8.201225709278439e-269	0.4762489125213464	0.451	0.141	1.8184577765183083e-264	Medulla	spatial
TNNT3	1.2745195606077992e-289	0.4760975280618066	0.335	0.075	2.8259922217356733e-285	Medulla	spatial
TPM4	3.2531240334127323e-118	0.47589641661288884	0.688	0.47	7.213151919286051e-114	Medulla	spatial
SERPING1	1.7096851975821072e-182	0.4751994114438624	0.417	0.159	3.7908849885988066e-178	Medulla	spatial
GBP4	2.3679576024789133e-303	0.47508588251137396	0.424	0.114	5.250472391976495e-299	Medulla	spatial
TCF4	1.1878520850929882e-163	0.47432975064523475	0.578	0.299	2.633824428276683e-159	Medulla	spatial
ACKR1	1.206387009378161e-190	0.4740216513561687	0.334	0.103	2.6749219158941964e-186	Medulla	spatial
AHR	4.241704904091753e-222	0.4730521900361173	0.478	0.179	9.405132283842643e-218	Medulla	spatial
MS4A6A	2.5580196502241007e-142	0.47291880220851845	0.539	0.282	5.671896970441899e-138	Medulla	spatial
CD53	3.785421127791659e-100	0.47280091085619325	0.797	0.646	8.393414266652445e-96	Medulla	spatial
USP18	1.4391756835834889e-213	0.47270279985112323	0.442	0.162	3.19108424320967e-209	Medulla	spatial
EBI3	4.154218274487532e-272	0.4725344235356087	0.379	0.1	9.211148180021205e-268	Medulla	spatial
IFIH1	3.7246789559114394e-188	0.47203554526027075	0.474	0.199	8.258730648942434e-184	Medulla	spatial
PTPRF	2.0966545116727045e-121	0.47153630438614935	0.732	0.512	4.648912048731888e-117	Medulla	spatial
CSK	2.948292987569929e-123	0.4707249742767359	0.885	0.738	6.537250041338803e-119	Medulla	spatial
NFKBIE	4.5187770358956805e-244	0.47007523764822956	0.467	0.162	1.0019484321691493e-239	Medulla	spatial
SOD2	8.30602897187795e-110	0.4692174581281138	0.644	0.425	1.8416958039344978e-105	Medulla	spatial
REEP5	3.072312697400268e-144	0.4679726072918743	0.625	0.362	6.812238943945614e-140	Medulla	spatial
TPM1	5.082712405125252e-170	0.4675733028614471	0.458	0.196	1.126989821588422e-165	Medulla	spatial
MGP	4.22837101424771e-86	0.4668552944225721	0.417	0.228	9.375567049891447e-82	Medulla	spatial
ATP6V0E1	2.71131827485392e-110	0.46609286655603577	0.86	0.707	6.011806010833597e-106	Medulla	spatial
SP100	3.505528945935902e-121	0.4658834038171784	0.689	0.46	7.772809331823675e-117	Medulla	spatial
VAMP8	7.713541584874672e-113	0.4657333420973413	0.855	0.682	1.710323575614261e-108	Medulla	spatial
DLGAP4	4.947154385294227e-173	0.4648930573454486	0.53	0.25	1.096932541851289e-168	Medulla	spatial
IL27RA	1.377750208808286e-155	0.46445545866096893	0.556	0.286	3.0548855379906126e-151	Medulla	spatial
GNAI2	2.6884879700221672e-124	0.4640031413701098	0.945	0.855	5.961184375930152e-120	Medulla	spatial
SULF2	9.146700322542754e-278	0.46332346202767605	0.429	0.125	2.028097862517405e-273	Medulla	spatial
TMEM176A	1.410667115418553e-209	0.46253866774141417	0.402	0.136	3.1278721950175578e-205	Medulla	spatial
XCL1	5.89121485494189e-188	0.4619478551513889	0.358	0.119	1.3062590697862653e-183	Medulla	spatial
PARP12	3.7778039338293505e-130	0.461031502435191	0.65	0.391	8.376524662479819e-126	Medulla	spatial
RPL8	3.2277667205702197e-121	0.4609881562729292	1	1	7.156927149520348e-117	Medulla	spatial
UBE2L6	1.2932601739368888e-95	0.4605838919689327	0.74	0.573	2.867545783670264e-91	Medulla	spatial
CCL5	3.9205142842742914e-148	0.46058118902501294	0.424	0.183	8.692956322521387e-144	Medulla	spatial
IRF1	1.376484335720351e-105	0.460197822541192	0.755	0.556	3.052078717592734e-101	Medulla	spatial
SPINT1	6.840235076700061e-304	0.45974532955037517	0.42	0.112	1.5166853235567047e-299	Medulla	spatial
ARL6IP5	2.762744356174309e-115	0.4595657797819228	0.827	0.664	6.125833060945295e-111	Medulla	spatial
SPI1	5.064241046647294e-206	0.4586895118712095	0.448	0.167	1.1228941672731044e-201	Medulla	spatial
GZMM	1.0174220646735754e-198	0.45855509844635023	0.409	0.147	2.255929944000719e-194	Medulla	spatial
CHI3L1	0	0.45821869278626415	0.348	0.073	0	Medulla	spatial
PRMT2	7.807718207335624e-124	0.45754156505785315	0.659	0.428	1.731205358112528e-119	Medulla	spatial
DNASE1L3	1.48907085742011e-187	0.4566689530044379	0.439	0.17	3.30171681215761e-183	Medulla	spatial
ATF5	1.3152751513034294e-251	0.4557213600161685	0.423	0.132	2.916359592985094e-247	Medulla	spatial
ANXA5	6.283973259405753e-116	0.4554071493795674	0.712	0.485	1.3933453908080375e-111	Medulla	spatial
KCTD12	4.350111122128647e-144	0.4552177151728476	0.509	0.253	9.645501391095849e-140	Medulla	spatial
LYPD3	5.40928843591342e-273	0.45453436333137465	0.375	0.098	1.1994015248950827e-268	Medulla	spatial
DSP	1.1441540531685626e-101	0.4542787801545375	0.696	0.482	2.5369327820906537e-97	Medulla	spatial
TPI1	6.208937339669216e-123	0.45425814310715995	0.952	0.847	1.3767076763248552e-118	Medulla	spatial
RPS2	5.798727960846877e-118	0.4542197627439091	1	1	1.285751950758578e-113	Medulla	spatial
RPL13	8.220282083919044e-157	0.45311817534516674	1	1	1.8226831464673697e-152	Medulla	spatial
ALPK2	0	0.45288234855134857	0.374	0.075	0	Medulla	spatial
ATM	1.699608455738633e-119	0.4522530086724097	0.636	0.401	3.7685418289092707e-115	Medulla	spatial
LIMD2	3.2970068463440524e-88	0.45217895451921297	0.935	0.868	7.310453280398667e-84	Medulla	spatial
HCK	7.53657123142126e-226	0.45129062482814547	0.437	0.15	1.6710839391430362e-221	Medulla	spatial
LGALS1	1.6588050499801697e-104	0.4511601246884871	0.851	0.681	3.6780684373210304e-100	Medulla	spatial
ENTPD1	9.099065666220833e-286	0.45062318874503904	0.405	0.11	2.0175358301711452e-281	Medulla	spatial
IL16	1.8711694944756864e-100	0.4497291241840431	0.897	0.797	4.14894412010094e-96	Medulla	spatial
FXYD6	5.482398530290337e-182	0.44948191048910346	0.465	0.194	1.2156122261212764e-177	Medulla	spatial
PTPN6	1.019324016532978e-120	0.4488854778242768	0.812	0.612	2.2601471418585722e-116	Medulla	spatial
RPL27A	4.184246829026578e-130	0.44832857329235143	1	0.999	9.277730494000631e-126	Medulla	spatial
RAB8B	2.606796813957309e-121	0.4468599942780227	0.736	0.517	5.780050575587541e-117	Medulla	spatial
PPT1	6.5292656944674476e-121	0.4465653934843753	0.615	0.381	1.4477340824342673e-116	Medulla	spatial
TRABD2A	2.688879962645826e-299	0.4463310331638549	0.389	0.098	5.96205354117459e-295	Medulla	spatial
DST	8.5305633053461e-115	0.44619341636528	0.563	0.329	1.8914818016943907e-110	Medulla	spatial
MVP	2.1660249954308936e-122	0.4452629454349558	0.581	0.342	4.80272722236892e-118	Medulla	spatial
SHFL	1.4041563992091989e-154	0.4451563192099345	0.603	0.325	3.1134359839665566e-150	Medulla	spatial
DUSP5	1.3755397421061834e-296	0.4449627448824405	0.376	0.093	3.0499842701720404e-292	Medulla	spatial
PDE4DIP	5.710908302399022e-196	0.4449319078965187	0.459	0.179	1.2662796978909351e-191	Medulla	spatial
FCGBP	1.2158769371890944e-250	0.44481165168546843	0.344	0.09	2.695963932829379e-246	Medulla	spatial
PLEKHO1	9.470025535288857e-103	0.4446541342566275	0.725	0.534	2.0997887619395982e-98	Medulla	spatial
BCL2L11	1.0954778327957254e-132	0.44449784861645003	0.59	0.335	2.429002998657962e-128	Medulla	spatial
PSMB8	2.3295864136305286e-99	0.4444515276178109	0.864	0.737	5.165391954942971e-95	Medulla	spatial
NOSIP	3.574318851210394e-107	0.44438090226168847	0.735	0.537	7.925337188788807e-103	Medulla	spatial
FAM102A	4.0416350527276997e-97	0.4438953273695171	0.719	0.543	8.961517402413128e-93	Medulla	spatial
SIPA1	1.3572721468409136e-117	0.44326569740702504	0.703	0.476	3.0094795311903577e-113	Medulla	spatial
CORO1A	4.029415372898415e-109	0.44283509750825667	0.99	0.957	8.934422706327655e-105	Medulla	spatial
EIF2AK2	2.2252179293269653e-128	0.44261810496138865	0.561	0.317	4.93397571469668e-124	Medulla	spatial
RNASET2	2.5600696202217173e-104	0.44173193659951493	0.673	0.459	5.676442368917613e-100	Medulla	spatial
FEZF2	0	0.44088057181235085	0.299	0.044	0	Medulla	spatial
EEF1A1	9.995860902135076e-160	0.4400986068366475	1	1	2.2163822378304105e-155	Medulla	spatial
SH3BGRL3	2.6903030186181885e-98	0.44006758801582047	0.979	0.949	5.96520888318211e-94	Medulla	spatial
SNCG	4.215242058676808e-273	0.4395790891582694	0.358	0.09	9.346456216704086e-269	Medulla	spatial
C1orf54	5.917051248844865e-166	0.4390605910468848	0.466	0.202	1.311987773406372e-161	Medulla	spatial
TSPAN13	1.2031228954149724e-179	0.4386959183280041	0.454	0.186	2.6676843960036186e-175	Medulla	spatial
DTX3L	1.1692253396202076e-143	0.4383836049103195	0.558	0.296	2.5925233455398864e-139	Medulla	spatial
CLEC7A	1.0472201157610833e-257	0.4375192264156542	0.387	0.11	2.3220011626770498e-253	Medulla	spatial
FMNL2	7.074549029875973e-233	0.43742596878026757	0.447	0.153	1.5686397563943994e-228	Medulla	spatial
EHBP1L1	1.49855113426677e-117	0.4373355406161086	0.679	0.444	3.322737430009709e-113	Medulla	spatial
SERPINE2	1.7353913015117155e-234	0.43720520501019366	0.407	0.128	3.847883132841927e-230	Medulla	spatial
MKNK2	1.163164494702617e-109	0.4368487074519405	0.732	0.525	2.5790846341041126e-105	Medulla	spatial
NR4A3	2.151866454312977e-222	0.4366106518493443	0.42	0.139	4.771333489148165e-218	Medulla	spatial
YBX3	4.776866808950454e-111	0.4365791941061232	0.692	0.467	1.0591746775485842e-106	Medulla	spatial
S100A2	3.720479817397556e-302	0.4358421158285307	0.338	0.073	8.249419899115601e-298	Medulla	spatial
SPARCL1	7.0765933432001325e-30	0.4357684626668895	0.366	0.265	1.5690930419877653e-25	Medulla	spatial
ARPC2	6.064093984942493e-110	0.4350173487362312	0.97	0.915	1.344591559281299e-105	Medulla	spatial
STAB1	3.2486353656079352e-177	0.4349709792370012	0.42	0.161	7.203199196162475e-173	Medulla	spatial
PFN1	5.480264477049477e-130	0.4343341606828206	1	1	1.2151390424961805e-125	Medulla	spatial
UBE2Z	2.478452814312828e-116	0.4339311053257304	0.734	0.509	5.495473425175833e-112	Medulla	spatial
CXCL14	7.767518959778104e-222	0.43326827192513684	0.409	0.135	1.722291978951599e-217	Medulla	spatial
LAMB3	1.0069238506623869e-233	0.4329919950782391	0.399	0.124	2.2326522540737102e-229	Medulla	spatial
FOXP3	0	0.43281560791732326	0.358	0.072	0	Medulla	spatial
PRDX1	6.211762144132822e-118	0.43250096499246804	0.952	0.863	1.3773340202185708e-113	Medulla	spatial
CD81	1.178725056328379e-70	0.4324030371822898	0.87	0.799	2.613587067396915e-66	Medulla	spatial
STAT3	3.332533892563592e-118	0.43201011677939627	0.608	0.372	7.389227399981253e-114	Medulla	spatial
TNFRSF18	0	0.4316355984707514	0.345	0.065	0	Medulla	spatial
BCL3	7.574530527478593e-254	0.43087210769815887	0.402	0.118	1.6795006538578285e-249	Medulla	spatial
RPL36	2.0567061640961293e-126	0.43066497540204907	1	1	4.5603345776503475e-122	Medulla	spatial
SLAMF7	9.764225524945261e-283	0.4296098807587171	0.372	0.094	2.165021725646113e-278	Medulla	spatial
RPS9	3.586178263430264e-101	0.4291464160568732	0.999	0.998	7.951633063503924e-97	Medulla	spatial
PFKL	2.735109563385027e-109	0.42858821647191037	0.752	0.543	6.06455843489362e-105	Medulla	spatial
ALDH2	6.572174697185437e-111	0.4272202342223831	0.605	0.378	1.457248295606927e-106	Medulla	spatial
CCDC50	1.5153711513878698e-138	0.4269719723215193	0.523	0.272	3.360032453972324e-134	Medulla	spatial
CREG1	3.3504946436177475e-116	0.42696011064129447	0.558	0.326	7.429051773293632e-112	Medulla	spatial
TRAF3	2.5042219480443183e-160	0.4268322237726943	0.484	0.221	5.552611325398667e-156	Medulla	spatial
SCML4	1.668242112560457e-206	0.42596756460992946	0.411	0.143	3.6989932361803013e-202	Medulla	spatial
RAB29	2.4978338324543995e-234	0.42582795613367563	0.432	0.142	5.53844695670114e-230	Medulla	spatial
NOP53	3.572052296193115e-95	0.4254429417285386	0.969	0.928	7.920311556348994e-91	Medulla	spatial
BMP2K	2.3186768226960223e-147	0.4243184439744545	0.564	0.295	5.14120211896389e-143	Medulla	spatial
RNF19B	1.2908959357194418e-231	0.42381122244151503	0.419	0.136	2.8623035582707183e-227	Medulla	spatial
PRCP	1.1617458572486604e-127	0.4236392720397736	0.48	0.243	2.5759390892774546e-123	Medulla	spatial
IFIT3	5.853410219814126e-129	0.42358385339467347	0.448	0.217	1.297876648039386e-124	Medulla	spatial
HVCN1	5.0269658140354075e-217	0.42334491214085757	0.423	0.145	1.114629129946071e-212	Medulla	spatial
S1PR1	3.294777160973967e-220	0.42326022831517596	0.402	0.132	7.305509399027577e-216	Medulla	spatial
LIFR	3.6740887289715643e-156	0.4227164296669637	0.484	0.22	8.146556938748649e-152	Medulla	spatial
CD14	2.844517892811356e-143	0.42227156795556525	0.417	0.181	6.30714952373062e-139	Medulla	spatial
GNG8	0	0.4215855787657449	0.326	0.064	0	Medulla	spatial
NABP1	3.766612822692827e-210	0.4215694339119316	0.428	0.152	8.351710611756806e-206	Medulla	spatial
DHRS3	1.1451244929371703e-166	0.42071312426297863	0.47	0.205	2.5390845381895875e-162	Medulla	spatial
PDIA3	6.172989263696915e-93	0.41975330371970965	0.808	0.646	1.368736909439517e-88	Medulla	spatial
BATF	3.655885329628418e-266	0.41969711544552	0.385	0.105	8.106194541385091e-262	Medulla	spatial
BTN3A1	1.1535996239272006e-154	0.4186175758517452	0.473	0.216	2.557876446133782e-150	Medulla	spatial
S100A16	6.670124054363543e-175	0.41817317721288655	0.458	0.189	1.4789666065740284e-170	Medulla	spatial
LYN	1.1187834640823018e-235	0.41812812547435374	0.396	0.122	2.480678574909688e-231	Medulla	spatial
CDC42	5.655312813849341e-112	0.41778848760009146	0.901	0.774	1.2539525102148143e-107	Medulla	spatial
SCO2	6.8272106423948035e-143	0.4174133053257955	0.5	0.246	1.5137974157381997e-138	Medulla	spatial
C1QB	8.137830537651059e-52	0.4173502247603158	0.64	0.503	1.8044011651133693e-47	Medulla	spatial
SESN3	2.736607092015656e-104	0.4171993841451719	0.666	0.454	6.067878905126314e-100	Medulla	spatial
TRIM29	9.476695615078639e-170	0.4166380908345229	0.419	0.166	2.1012677187313866e-165	Medulla	spatial
PDCD4	4.084937582979031e-102	0.4157861018585116	0.864	0.719	9.057532102739405e-98	Medulla	spatial
TAP2	6.996493851963418e-113	0.41499702384073445	0.627	0.39	1.5513325817958486e-108	Medulla	spatial
OAS3	3.629126035256888e-185	0.4148107079808151	0.391	0.141	8.046861157975098e-181	Medulla	spatial
APOBEC3G	3.3903014703775578e-136	0.4145854765691406	0.502	0.255	7.517315450268159e-132	Medulla	spatial
IL2RG	4.431926963487636e-78	0.41455233502061306	0.872	0.773	9.826911656141135e-74	Medulla	spatial
C15orf48	1.498427802613016e-255	0.41452004119407265	0.311	0.072	3.3224639667338407e-251	Medulla	spatial
RPS18	1.4560394381865988e-80	0.41427721844655796	1	1	3.2284762462911453e-76	Medulla	spatial
PTPRJ	7.74765721756962e-226	0.4140576176881553	0.423	0.14	1.7178880348517119e-221	Medulla	spatial
BCAM	2.0896543162158897e-286	0.4137634576290969	0.351	0.083	4.633390515345492e-282	Medulla	spatial
IDS	8.684565689058444e-117	0.41365437357050394	0.567	0.332	1.925628750234929e-112	Medulla	spatial
KRT18	3.4168601715409685e-227	0.41352505798371253	0.351	0.101	7.576204058357789e-223	Medulla	spatial
TC2N	4.238569122015386e-179	0.41323860245405936	0.433	0.171	9.398179314244715e-175	Medulla	spatial
RPS19	5.463497778040823e-91	0.41318283738747574	1	1	1.2114213623249917e-86	Medulla	spatial
SERPINF1	4.8991731929278715e-79	0.41298576025907896	0.719	0.566	1.0862936720678969e-74	Medulla	spatial
CCL27	4.546292242110701e-301	0.41295541376282763	0.253	0.04	1.0080493788432057e-296	Medulla	spatial
SELPLG	3.859031758888655e-93	0.4121944768242424	0.543	0.336	8.556631118983815e-89	Medulla	spatial
S100A13	1.418715585750926e-141	0.4121430008373112	0.428	0.193	3.145718068285528e-137	Medulla	spatial
PLEKHF1	5.371947387169286e-205	0.4120420372390376	0.421	0.149	1.1911218941570458e-200	Medulla	spatial
ATOX1	4.889239370507896e-93	0.4113811683990505	0.874	0.74	1.0840910456227157e-88	Medulla	spatial
PYGB	2.9023836500825453e-128	0.4109634933515972	0.523	0.279	6.435455267328028e-124	Medulla	spatial
NINJ1	1.5135920927064462e-100	0.4109318718295557	0.574	0.356	3.3560877471580032e-96	Medulla	spatial
ENPP2	3.560603163339404e-141	0.41052228409589636	0.409	0.176	7.894925394072461e-137	Medulla	spatial
BTN3A2	8.039087621632556e-121	0.4101285517831345	0.527	0.288	1.7825068983445866e-116	Medulla	spatial
HLA-DOB	7.856646787549917e-219	0.409132832926289	0.38	0.119	1.7420542922034432e-214	Medulla	spatial
APP	2.315291626897641e-96	0.4091173056017805	0.753	0.559	5.1336961243201396e-92	Medulla	spatial
MYLPF	3.835973781166795e-54	0.40864117337313044	0.264	0.14	8.505504664981134e-50	Medulla	spatial
GOLGA8A	2.0150188204094118e-117	0.4083901541928925	0.565	0.318	4.467901230493789e-113	Medulla	spatial
NUB1	4.292015245874729e-95	0.4083466498812762	0.726	0.527	9.516685404678036e-91	Medulla	spatial
CYTH4	5.0665167286119755e-139	0.4080065947121142	0.526	0.266	1.1233987542351332e-134	Medulla	spatial
DNPH1	5.745620361129687e-94	0.4077987575876941	0.555	0.349	1.2739764026732855e-89	Medulla	spatial
C17orf49	1.2655153796434819e-70	0.4077696648000373	0.741	0.606	2.8060272512834924e-66	Medulla	spatial
MYL6	4.5257622282355945e-113	0.4077294751780389	1	0.998	1.0034972588666784e-108	Medulla	spatial
HLA-DOA	2.021602500844529e-149	0.4075981874431583	0.468	0.215	4.482499225122574e-145	Medulla	spatial
CEBPB	5.642465856229275e-135	0.40733237187149485	0.504	0.255	1.2511039543017173e-130	Medulla	spatial
RPL12	1.3506535404314e-87	0.40626675138673285	1	1	2.9948040951985434e-83	Medulla	spatial
TMEM173	1.2042291387002069e-136	0.4056853766358625	0.516	0.263	2.6701372692399686e-132	Medulla	spatial
DBH-AS1	2.009613473972026e-306	0.40467829140929823	0.363	0.083	4.4559159558381733e-302	Medulla	spatial
PRKAR1A	6.401878859209553e-100	0.4034216313517769	0.868	0.741	1.4194885994525342e-95	Medulla	spatial
EMB	3.918697278782809e-114	0.4033647728026135	0.554	0.319	8.688927476245122e-110	Medulla	spatial
BATF3	3.1793465481905285e-208	0.4032035774655972	0.386	0.126	7.04956510130286e-204	Medulla	spatial
CHRM3-AS2	4.59470736102673e-273	0.403159024598179	0.36	0.09	1.0187844631604568e-268	Medulla	spatial
NME3	1.7359377044763784e-104	0.40210897278573376	0.604	0.379	3.849094672135474e-100	Medulla	spatial
ABHD17A	1.4377419842927215e-88	0.40205499763351527	0.793	0.63	3.1879053017722513e-84	Medulla	spatial
TOMM7	5.637225790858116e-93	0.4019961127111924	0.988	0.983	1.24994207460697e-88	Medulla	spatial
TUBB6	1.1085296725946014e-235	0.40164089413275295	0.378	0.111	2.4579428430440096e-231	Medulla	spatial
SMARCA2	1.416301431086501e-107	0.40137660477727477	0.6	0.373	3.1403651631480984e-103	Medulla	spatial
MCAM	3.2276431049994406e-194	0.4004774839733361	0.352	0.112	7.15665305671526e-190	Medulla	spatial
TPP1	8.319993765906105e-99	0.39969730009845306	0.675	0.457	1.8447922177143605e-94	Medulla	spatial
BLVRA	2.244159919156691e-116	0.3994524774679827	0.498	0.268	4.975975788746131e-112	Medulla	spatial
IL21R	8.128596239802552e-131	0.3990289171475641	0.475	0.234	1.80235364425142e-126	Medulla	spatial
TPM2	1.7133022079770406e-120	0.39870391864551125	0.43	0.207	3.798904985747492e-116	Medulla	spatial
JUND	7.578654779876427e-94	0.39856310492447955	0.884	0.754	1.6804151243420003e-89	Medulla	spatial
ODF3B	3.525542292618786e-201	0.3975500854598868	0.399	0.138	7.817184925423635e-197	Medulla	spatial
PFKFB3	9.766688471769128e-180	0.3972969864348587	0.441	0.175	2.1655678348453686e-175	Medulla	spatial
MARCKS	4.66200753896753e-101	0.396917087367064	0.946	0.881	1.0337069316152704e-96	Medulla	spatial
RPL21	7.746259408982025e-119	0.39664172232350214	1	1	1.7175780987535845e-114	Medulla	spatial
ANO9	5.03427071596617e-111	0.396560784413872	0.553	0.315	1.116248845851179e-106	Medulla	spatial
TNFRSF9	0	0.3953762895839258	0.325	0.066	0	Medulla	spatial
NFKB1	1.7741909068841645e-95	0.39512495524575575	0.714	0.516	3.9339134978342577e-91	Medulla	spatial
MAP3K14	9.13033478518704e-149	0.3947607369233799	0.457	0.206	2.0244691319195223e-144	Medulla	spatial
SNX9	4.898358606861941e-205	0.39457725178413283	0.399	0.135	1.0861130538994983e-200	Medulla	spatial
TRAF4	3.9686732705304565e-158	0.3945652986833262	0.483	0.218	8.799739242747181e-154	Medulla	spatial
ADAM23	2.3540988196232753e-306	0.3943825386480052	0.31	0.061	5.219743312750688e-302	Medulla	spatial
COL6A2	5.107298122494132e-71	0.3931359889196212	0.599	0.416	1.1324412127006239e-66	Medulla	spatial
EIF4A2	3.353181336076254e-102	0.39283182580697185	0.965	0.9	7.435008976481877e-98	Medulla	spatial
ID3	5.577341986898058e-52	0.3928096335865141	0.834	0.771	1.2366640387549062e-47	Medulla	spatial
CKB	5.271864242641237e-240	0.392611098175298	0.336	0.088	1.1689304585208415e-235	Medulla	spatial
JAG1	6.535128011208718e-221	0.39069722774760673	0.335	0.094	1.4490339339253092e-216	Medulla	spatial
SERPINB6	2.341196651729995e-156	0.39026789428752356	0.437	0.186	5.191135335880918e-152	Medulla	spatial
SLC15A3	4.155961337807612e-154	0.3902658492560785	0.437	0.187	9.215013074320818e-150	Medulla	spatial
M6PR	2.920276479105063e-88	0.3892665417545389	0.683	0.492	6.475129037119656e-84	Medulla	spatial
IL6R	1.913159564216758e-247	0.389178677040129	0.372	0.103	4.2420487017378177e-243	Medulla	spatial
CD68	1.7000314708680842e-96	0.38907495740562625	0.498	0.286	3.7694797803558034e-92	Medulla	spatial
LMO4	3.367218266627676e-117	0.3887497049536782	0.495	0.263	7.466133062593545e-113	Medulla	spatial
SPINK5	4.364353370662078e-292	0.3885558889057298	0.34	0.074	9.677080728769025e-288	Medulla	spatial
PFDN5	2.978229962419489e-97	0.38839598880229076	0.993	0.989	6.603629295672733e-93	Medulla	spatial
MBP	6.552263134172716e-195	0.38830330606367336	0.391	0.135	1.4528333047401165e-190	Medulla	spatial
DEPP1	5.804477045300554e-272	0.3879297504305779	0.314	0.07	1.2870266952544919e-267	Medulla	spatial
UBE2F	1.2991688004813792e-90	0.38776936426656416	0.594	0.39	2.8806469813073622e-86	Medulla	spatial
APOL6	2.539419084168042e-119	0.38707779965474504	0.512	0.277	5.6306539353258e-115	Medulla	spatial
SERPINB1	2.7627011305489506e-85	0.3868642510237227	0.585	0.387	6.125737216766188e-81	Medulla	spatial
RAMP1	5.720894099305954e-250	0.38674034302212296	0.315	0.076	1.2684938486391092e-245	Medulla	spatial
CDC42EP4	5.45700871684914e-156	0.3854244937228325	0.44	0.188	1.2099825427869599e-151	Medulla	spatial
MICAL1	2.115683729338025e-96	0.3852332314155945	0.644	0.428	4.6911055330612024e-92	Medulla	spatial
BTN2A2	6.035095839387189e-180	0.3848526358250649	0.403	0.15	1.3381618004673215e-175	Medulla	spatial
FCMR	9.511158381548848e-80	0.38462450045397156	0.689	0.509	2.1089091479408262e-75	Medulla	spatial
GM2A	1.4698113789442686e-99	0.3831040003813204	0.549	0.328	3.2590127705331266e-95	Medulla	spatial
SELENON	7.32691299855597e-164	0.3831034008879735	0.398	0.155	1.6245964191698153e-159	Medulla	spatial
ACP5	7.664121318050185e-139	0.3829780015920022	0.424	0.189	1.6993656198512676e-134	Medulla	spatial
HELZ2	1.5592281855078436e-190	0.38287908823099637	0.397	0.14	3.4572766557265418e-186	Medulla	spatial
NOTCH2	6.183320271653408e-99	0.3826903953197621	0.566	0.346	1.37102760383371e-94	Medulla	spatial
LMNA	1.1760324038387037e-104	0.3822040342645983	0.487	0.267	2.6076166490315576e-100	Medulla	spatial
DHX58	3.4160643533453567e-162	0.3821583708099961	0.42	0.17	7.57443949067266e-158	Medulla	spatial
SKIL	1.0310782362408814e-123	0.38212595055359194	0.472	0.237	2.2862097732169064e-119	Medulla	spatial
LBH	1.2907170297384582e-88	0.38161624351716417	0.921	0.852	2.8619068700390833e-84	Medulla	spatial
RASGRP2	7.727578054832508e-85	0.3806597369527782	0.636	0.442	1.713435882098012e-80	Medulla	spatial
MLLT6	1.4090025543377767e-88	0.3796903070899935	0.801	0.638	3.1241813637331523e-84	Medulla	spatial
VMP1	2.496780829751585e-104	0.3790978244246789	0.596	0.364	5.53611213380819e-100	Medulla	spatial
NPB	5.040377768323829e-291	0.37906836317818887	0.28	0.052	1.1176029625704426e-286	Medulla	spatial
PPDPF	1.0323956090681856e-52	0.3785534342548882	0.751	0.64	2.289130783986888e-48	Medulla	spatial
NAAA	1.6145692031113732e-161	0.37853443349356175	0.39	0.151	3.579984294058848e-157	Medulla	spatial
ITGB2	1.6086582620449799e-87	0.37852554901504476	0.921	0.825	3.566877964432334e-83	Medulla	spatial
ENO1	4.374875767432804e-86	0.37764429008572	0.982	0.95	9.700412039128756e-82	Medulla	spatial
ANGPT2	5.450724565024479e-306	0.3776031785194395	0.333	0.07	1.2085891578028777e-301	Medulla	spatial
TSC22D3	3.340751418797449e-48	0.37753865355487304	0.73	0.596	7.407448120899583e-44	Medulla	spatial
RPS6KA4	4.3679075949882816e-120	0.3772287220548894	0.458	0.23	9.684961510367517e-116	Medulla	spatial
LCP2	9.635197046421817e-93	0.37717806137728926	0.914	0.808	2.1364122411031094e-88	Medulla	spatial
RPL3	1.1676971130205596e-81	0.37707470114332864	1	1	2.589134808700487e-77	Medulla	spatial
OXNAD1	1.3382641504230364e-105	0.37699138521347425	0.482	0.264	2.9673331007329985e-101	Medulla	spatial
IGFBP3	1.0782834035101751e-164	0.37663931131693373	0.305	0.098	2.3908777906031112e-160	Medulla	spatial
ITGA3	6.488508298150989e-248	0.3764061611808444	0.337	0.087	1.4386969449490188e-243	Medulla	spatial
EHD1	2.0912275276075424e-89	0.3762545363596568	0.598	0.394	4.636878796964204e-85	Medulla	spatial
SP110	3.460256286806972e-112	0.37563828686480216	0.501	0.271	7.6724262647371e-108	Medulla	spatial
PIM2	1.4178149105239848e-94	0.3754345010966065	0.573	0.359	3.1437210011048314e-90	Medulla	spatial
MAST3	1.5324606240382774e-153	0.37543188434698394	0.431	0.182	3.3979249416800727e-149	Medulla	spatial
FXYD2	3.940844155054354e-77	0.3751989465709953	0.689	0.49	8.738033745002019e-73	Medulla	spatial
STARD10	5.542792135229274e-144	0.37514431451640756	0.417	0.179	1.2290033001443869e-139	Medulla	spatial
ADCY7	3.255709473508316e-88	0.3746270741314687	0.596	0.391	7.218884615609989e-84	Medulla	spatial
CLIC2	3.2425456037873734e-201	0.37438302116310596	0.367	0.117	7.189696367277743e-197	Medulla	spatial
CTNNA1	1.207073380304176e-104	0.37361695358680513	0.548	0.321	2.6764438061484497e-100	Medulla	spatial
RHOC	7.787672185941809e-93	0.3729940291471302	0.656	0.446	1.7267605537888772e-88	Medulla	spatial
ARHGAP45	5.3248135965141885e-86	0.37258187861091785	0.905	0.799	1.180670918755091e-81	Medulla	spatial
RPS17	4.022212565953225e-93	0.37185079941078847	1	1	8.918451922488085e-89	Medulla	spatial
SWAP70	1.2371927660122051e-123	0.37078739808461686	0.462	0.229	2.7432275200788623e-119	Medulla	spatial
MYH9	2.027946728898937e-93	0.37032715124296667	0.976	0.941	4.4965662819876126e-89	Medulla	spatial
CSRP1	4.0196100040100397e-100	0.36910588613440404	0.51	0.293	8.912681261891461e-96	Medulla	spatial
CD86	1.7162026993295453e-240	0.36893687550319	0.333	0.086	3.805336245223401e-236	Medulla	spatial
PLD4	7.70227798161858e-208	0.3688023075518428	0.266	0.064	1.7078260968642877e-203	Medulla	spatial
CHD3	3.7398001765601923e-78	0.368646292157909	0.81	0.652	8.292258931486914e-74	Medulla	spatial
CD19	1.016820882106923e-302	0.3682914528997048	0.302	0.058	2.25459694189568e-298	Medulla	spatial
SH2B3	9.400491732138973e-144	0.3676476639617847	0.458	0.207	2.0843710317671745e-139	Medulla	spatial
CARD16	1.8449206274179327e-102	0.3672417629249368	0.514	0.293	4.090742507173782e-98	Medulla	spatial
OGFRL1	3.627763734419563e-125	0.36699546408760875	0.508	0.261	8.043840528328497e-121	Medulla	spatial
ASAH1	7.63915580778176e-83	0.36683784767025374	0.552	0.353	1.6938300172594495e-78	Medulla	spatial
PTMS	1.6586609163611206e-79	0.36677261486744783	0.59	0.395	3.6777488498475126e-75	Medulla	spatial
JADE2	7.918900102665238e-116	0.3665187096331716	0.505	0.271	1.7558577197639633e-111	Medulla	spatial
TUBB2B	0	0.36649625321535473	0.284	0.045	0	Medulla	spatial
UGCG	3.670832458641036e-99	0.36640627351202365	0.518	0.299	8.13933681054477e-95	Medulla	spatial
ARID5A	2.871710723874706e-83	0.3663615384766826	0.558	0.36	6.367444188047386e-79	Medulla	spatial
BACH2	2.313850260580592e-101	0.36630775021471296	0.554	0.33	5.130500182785346e-97	Medulla	spatial
HIF1A	2.399453971383777e-86	0.3660618886485323	0.757	0.573	5.320309290749249e-82	Medulla	spatial
C4orf48	1.18309615426088e-91	0.3657676409383168	0.55	0.34	2.6232791028426493e-87	Medulla	spatial
CMPK2	2.8437390779247453e-166	0.3656908183939419	0.35	0.123	6.305422657482538e-162	Medulla	spatial
BTN3A3	1.9570603469095097e-176	0.36486393680577267	0.398	0.147	4.339389907202456e-172	Medulla	spatial
RPL27	2.7929122660659403e-86	0.36455092865609107	1	0.999	6.192724367548009e-82	Medulla	spatial
TMED3	4.547234110602143e-105	0.36450751330556824	0.456	0.243	1.0082582193438132e-100	Medulla	spatial
CLDN1	6.955835519364889e-191	0.36440460889574555	0.362	0.118	1.5423174097087767e-186	Medulla	spatial
FLT3	1.5074152109778323e-226	0.3639943827741943	0.337	0.092	3.3423917473011474e-222	Medulla	spatial
RAPGEF1	7.788081864367612e-90	0.36399397787814314	0.674	0.467	1.7268513917862305e-85	Medulla	spatial
PDE4B	1.960647362641535e-222	0.3636716657443859	0.343	0.097	4.3473433971850753e-218	Medulla	spatial
SH3BP5	1.6124929054917335e-92	0.3634865807522856	0.499	0.291	3.575380519346821e-88	Medulla	spatial
LRIG1	4.404913607822171e-222	0.3631031868595209	0.325	0.088	9.7670149426241e-218	Medulla	spatial
ATP6AP2	2.693790022047327e-76	0.3629828001332074	0.752	0.587	5.972940615885538e-72	Medulla	spatial
MAP3K1	6.611925775210637e-128	0.36280799179496886	0.444	0.211	1.4660623021374545e-123	Medulla	spatial
IVNS1ABP	1.2910225673594495e-86	0.36254667057655054	0.768	0.569	2.8625843386061077e-82	Medulla	spatial
CTNND1	1.998033557893085e-112	0.36223368076110096	0.471	0.246	4.430239807916337e-108	Medulla	spatial
C1orf162	4.634094840723623e-106	0.3621126796679575	0.443	0.228	1.027517849033649e-101	Medulla	spatial
NFE2L1	1.6348760106817297e-93	0.36152387579006184	0.548	0.333	3.625010578484599e-89	Medulla	spatial
POU2AF1	3.481794553544677e-229	0.3613144582983256	0.327	0.087	7.720183063574612e-225	Medulla	spatial
GSTK1	4.748254229149556e-61	0.36077111450296884	0.654	0.503	1.0528304102293311e-56	Medulla	spatial
EPCAM	4.663354981440828e-260	0.36059380592318163	0.312	0.071	1.0340057000348748e-255	Medulla	spatial
CAMK2D	5.782840826852965e-121	0.36052503852189643	0.467	0.233	1.282229296538108e-116	Medulla	spatial
EML4	2.649734880653702e-105	0.36047764356332757	0.547	0.318	5.875257150873454e-101	Medulla	spatial
SDC4	4.047181665960142e-270	0.36041412126359695	0.335	0.078	8.973815907933423e-266	Medulla	spatial
HSPG2	2.3820035366090185e-77	0.35993243775666317	0.398	0.218	5.281616441723177e-73	Medulla	spatial
CSF1R	2.5532282577855345e-130	0.35963676082795004	0.383	0.164	5.661273015987865e-126	Medulla	spatial
TIGIT	5.063102963024492e-278	0.35866165305998	0.309	0.066	1.1226418199914205e-273	Medulla	spatial
CMTM6	1.4591428332320782e-82	0.3577026757209403	0.627	0.427	3.2353574041254873e-78	Medulla	spatial
KDM2B	2.03200928920961e-88	0.3572290708598581	0.596	0.385	4.505574196964468e-84	Medulla	spatial
SSR4	1.9438941179075618e-51	0.35704502833961316	0.887	0.831	4.3101964276364367e-47	Medulla	spatial
CORO1B	3.516060702586579e-85	0.35617729743916404	0.482	0.285	7.796161395845222e-81	Medulla	spatial
RNASE6	4.441990831542703e-111	0.3560263199412239	0.399	0.191	9.849226270779634e-107	Medulla	spatial
COL6A1	1.6346177083734112e-52	0.3558498104747472	0.629	0.478	3.6244378447763646e-48	Medulla	spatial
HERC5	2.2351521840551133e-158	0.35547279019465033	0.355	0.13	4.956002937705402e-154	Medulla	spatial
CPAMD8	6.746153766192269e-305	0.35536860551825405	0.267	0.044	1.495824674577812e-300	Medulla	spatial
CTSA	4.7385175707030596e-98	0.35502972587134435	0.505	0.287	1.0506715009519893e-93	Medulla	spatial
RAB9A	1.2650097709139323e-118	0.35477756757760376	0.431	0.208	2.8049061650474623e-114	Medulla	spatial
SH3BP1	2.8168269861496944e-115	0.35446454311434394	0.474	0.245	6.2457504763897175e-111	Medulla	spatial
CALR	2.0761982925116894e-77	0.35407583382401797	0.944	0.883	4.603554473986169e-73	Medulla	spatial
FTL	9.591443928202285e-62	0.35381658543068895	1	1	2.1267108622002926e-57	Medulla	spatial
APOL3	5.185744392450552e-112	0.35372813973821765	0.417	0.204	1.1498351041380608e-107	Medulla	spatial
C1QC	2.8841453465191053e-52	0.35363529793236903	0.527	0.376	6.395015476836812e-48	Medulla	spatial
S100A9	6.722664516979906e-102	0.35297593119633475	0.657	0.42	1.4906164033499546e-97	Medulla	spatial
ORAI1	5.952962231960188e-122	0.35260616636308817	0.462	0.228	1.3199503156925325e-117	Medulla	spatial
EHD4	6.459942263758526e-180	0.35256781127940473	0.371	0.128	1.432362998143178e-175	Medulla	spatial
FCRL3	2.2644139693716445e-270	0.35251741288121835	0.295	0.061	5.020885094287747e-266	Medulla	spatial
CHCHD10	1.4981296897982336e-69	0.35248607610800564	0.526	0.347	3.3218029611896233e-65	Medulla	spatial
COL3A1	1.101657938113977e-34	0.35196305469209854	0.446	0.326	2.442706146180121e-30	Medulla	spatial
SERPINA1	1.3619451267558372e-143	0.3510445120921684	0.353	0.135	3.0198409295557177e-139	Medulla	spatial
ADGRE5	3.7020113544337825e-68	0.35090193351199017	0.669	0.502	8.208469776186025e-64	Medulla	spatial
CYBB	2.3412589092285194e-163	0.350772700915698	0.378	0.14	5.191273379432396e-159	Medulla	spatial
LRRN3	3.5490489186110726e-133	0.3507451939037508	0.34	0.134	7.869306167236332e-129	Medulla	spatial
THEMIS2	4.715526006741605e-132	0.35068800062520766	0.427	0.193	1.045573581474816e-127	Medulla	spatial
HCLS1	2.0743236257080454e-69	0.35057497065625753	0.816	0.676	4.599397775282449e-65	Medulla	spatial
PML	2.337085138132194e-87	0.3505705151945899	0.564	0.357	5.182018876780514e-83	Medulla	spatial
PRNP	2.3834457594113196e-85	0.35052505221150976	0.556	0.352	5.284814282342719e-81	Medulla	spatial
ARHGAP22	2.8389137414061886e-245	0.34950321134308326	0.3	0.069	6.294723438819942e-241	Medulla	spatial
CAP1	5.403027490155247e-71	0.34922907529787706	0.881	0.788	1.198013285392123e-66	Medulla	spatial
LY9	2.517109552527176e-101	0.3486616010323428	0.474	0.257	5.581187010818507e-97	Medulla	spatial
ICAM3	1.965625221368372e-77	0.34810868386970284	0.669	0.479	4.358380803340091e-73	Medulla	spatial
BCL2	1.7133755296313645e-102	0.34734416122452516	0.511	0.288	3.799067561851624e-98	Medulla	spatial
ZNFX1	6.1163507255852366e-105	0.3471124540790909	0.44	0.227	1.3561784463840146e-100	Medulla	spatial
TGFB1	3.54341941107258e-93	0.3470847059384274	0.437	0.233	7.856823860171231e-89	Medulla	spatial
COMMD7	3.4030657688072423e-94	0.3469332973698472	0.515	0.302	7.545617729176298e-90	Medulla	spatial
BTG1	5.709025444573465e-63	0.34690427974672877	0.973	0.94	1.2658622118252743e-58	Medulla	spatial
ZFAS1	7.781593011884675e-62	0.3467403266490696	0.927	0.889	1.725412618525189e-57	Medulla	spatial
GRINA	5.793141747191825e-63	0.3466800472539837	0.628	0.468	1.2845133196048432e-58	Medulla	spatial
TRIM69	2.7086749016030223e-109	0.3466589176540561	0.453	0.232	6.005944859324381e-105	Medulla	spatial
FCHSD2	1.280375685854236e-99	0.346638263834976	0.495	0.278	2.8389770082445974e-95	Medulla	spatial
PPP1R9B	1.2872736151886983e-98	0.34635882298663234	0.538	0.315	2.854271786957901e-94	Medulla	spatial
SLC9A7	1.2145271531130625e-201	0.3459574032958922	0.356	0.111	2.6929710565975937e-197	Medulla	spatial
RPL38	1.3557198966633035e-73	0.345937506546548	1	0.999	3.006037726871543e-69	Medulla	spatial
DUSP22	2.7485349171814104e-128	0.345916995388086	0.439	0.203	6.0943264718663415e-124	Medulla	spatial
FMNL3	1.1019915619855808e-111	0.3458177350465875	0.466	0.239	2.4434458903906283e-107	Medulla	spatial
ELK3	1.6832695118652307e-93	0.3455624116146875	0.466	0.263	3.7323134886587764e-89	Medulla	spatial
MAP1LC3A	9.55951947137601e-238	0.34538896071363523	0.318	0.079	2.1196322523882025e-233	Medulla	spatial
EMC10	2.5785097595800025e-81	0.34535368019004387	0.58	0.379	5.71732968991674e-77	Medulla	spatial
STK4	1.5899938204468048e-77	0.34530123126971224	0.639	0.447	3.5254932980767e-73	Medulla	spatial
IL7R	3.2479112604370933e-54	0.34449515847211876	0.907	0.862	7.201593637767167e-50	Medulla	spatial
CALHM6	1.0484327878648804e-102	0.3432760470543084	0.431	0.222	2.3246900205327993e-98	Medulla	spatial
CYB561A3	6.530266339212643e-76	0.34280341622101884	0.476	0.293	1.4479559553936195e-71	Medulla	spatial
GBP5	8.129453366643025e-262	0.34271111599270343	0.307	0.068	1.802543694985758e-257	Medulla	spatial
RNASEK	1.3470727309503677e-53	0.34233406420511603	0.91	0.87	2.9868643663362504e-49	Medulla	spatial
OSMR	2.35540188017796e-202	0.34225275683874057	0.308	0.085	5.22263258891859e-198	Medulla	spatial
SARAF	3.199610235835442e-62	0.34175309854344116	0.955	0.937	7.094495775917925e-58	Medulla	spatial
CIRBP	2.7326397149213333e-87	0.34171143002291027	0.976	0.917	6.059082039895072e-83	Medulla	spatial
NECTIN2	1.5309156090393018e-200	0.34142193645832597	0.312	0.088	3.394499179922844e-196	Medulla	spatial
C7	2.92002135394877e-52	0.34134095129371517	0.296	0.166	6.474563348110608e-48	Medulla	spatial
FLT3LG	1.6710444736006744e-65	0.34102931049324736	0.545	0.37	3.7052069113147755e-61	Medulla	spatial
PARP10	5.603120210901401e-65	0.340758955531399	0.717	0.551	1.2423798443631676e-60	Medulla	spatial
TNFSF13	2.1583882521905903e-158	0.34026108514483044	0.33	0.114	4.785794271582196e-154	Medulla	spatial
CST7	1.2670077869970433e-162	0.3394429153537823	0.306	0.098	2.809336366108544e-158	Medulla	spatial
PIM3	9.449198130826708e-77	0.3393692502574137	0.562	0.368	2.095170701548206e-72	Medulla	spatial
SIGIRR	1.6312832923898865e-72	0.3393183406772633	0.607	0.421	3.6170444442160952e-68	Medulla	spatial
SARDH	8.226625171039839e-199	0.3391689468739808	0.328	0.096	1.8240895991746633e-194	Medulla	spatial
CCDC28B	4.1245829125211e-74	0.3390147206364179	0.46	0.278	9.145437691933035e-70	Medulla	spatial
ANPEP	3.7330889081678275e-170	0.33898267791024606	0.328	0.107	8.277378036080524e-166	Medulla	spatial
RAP1A	5.64468096832746e-66	0.33890668117537714	0.756	0.612	1.2515951111072477e-61	Medulla	spatial
EFHD2	3.6632925197851116e-73	0.338888574909778	0.614	0.43	8.122618504119528e-69	Medulla	spatial
RPL35	7.274945310903255e-79	0.3387032973213584	1	1	1.6130736237865787e-74	Medulla	spatial
RASAL3	3.9481956851343205e-70	0.33668228933887057	0.715	0.547	8.754334292648329e-66	Medulla	spatial
KLRB1	1.542563489074496e-148	0.33634772973014704	0.332	0.12	3.4203260243248804e-144	Medulla	spatial
PLXNC1	4.423690837449916e-193	0.3363057680651334	0.345	0.108	9.808649693877697e-189	Medulla	spatial
ANXA4	1.3776429683411357e-110	0.33599232849055677	0.402	0.193	3.0546477537028e-106	Medulla	spatial
CNDP2	3.692715540770226e-69	0.33498488007113225	0.592	0.41	8.187858168549822e-65	Medulla	spatial
CAPNS1	2.3119849779618336e-62	0.3348823138603261	0.845	0.721	5.126364291634774e-58	Medulla	spatial
MYO1F	4.071369615053916e-174	0.33470385390003055	0.353	0.119	9.027447847459049e-170	Medulla	spatial
ZMIZ2	7.692127119250798e-79	0.3345875134480103	0.603	0.405	1.7055753461514794e-74	Medulla	spatial
RABGAP1L	1.8118416041055238e-95	0.3343580040440573	0.469	0.259	4.017396388783178e-91	Medulla	spatial
LTBP3	6.575918374618203e-68	0.3332516547904153	0.583	0.399	1.458078381204094e-63	Medulla	spatial
TLR10	2.9857606833780245e-243	0.3331809441897375	0.301	0.07	6.6203271632540935e-239	Medulla	spatial
UBD	9.910800571998521e-136	0.3330145373374377	0.359	0.144	2.1975218108292322e-131	Medulla	spatial
BCL7C	1.2221920889027685e-74	0.3328795757996068	0.552	0.362	2.7099665187241085e-70	Medulla	spatial
MEF2C	2.684362875348901e-184	0.3328440394011577	0.316	0.096	5.9520378035111185e-180	Medulla	spatial
TXNDC5	7.008112904868172e-86	0.332789148882615	0.46	0.261	1.5539088743964198e-81	Medulla	spatial
RNF145	1.2971936562609753e-66	0.33264966423881936	0.689	0.516	2.8762674940274606e-62	Medulla	spatial
SCPEP1	2.8848074981228514e-169	0.33230559589703296	0.356	0.123	6.396483665587798e-165	Medulla	spatial
SCD5	1.1336869849779559e-126	0.33226701602423075	0.377	0.162	2.5137241517916213e-122	Medulla	spatial
PDIA4	1.5819861553041758e-61	0.3316461008465945	0.754	0.608	3.507737902155949e-57	Medulla	spatial
LAD1	3.6079857845130613e-249	0.3310051349259723	0.286	0.062	7.999986880000812e-245	Medulla	spatial
AOAH	2.869763346100999e-113	0.33085366703598723	0.367	0.165	6.363126267309745e-109	Medulla	spatial
GPI	5.870516351069517e-64	0.33061640245099877	0.756	0.599	1.3016695905226441e-59	Medulla	spatial
RGS2	6.990554045791559e-158	0.3301430607274759	0.349	0.125	1.5500155485733623e-153	Medulla	spatial
TRIP10	2.1654547784024905e-223	0.3300457557192285	0.31	0.08	4.8014628801518424e-219	Medulla	spatial
IKZF4	3.6137212107654747e-206	0.33002921852241207	0.321	0.09	8.012704040630287e-202	Medulla	spatial
ABI3	1.4118749164466842e-148	0.3294378562054895	0.382	0.15	3.130550252237233e-144	Medulla	spatial
RIPOR2	2.1837095060301188e-69	0.32853837868315205	0.632	0.453	4.841939087720582e-65	Medulla	spatial
ESYT1	7.770960979047198e-64	0.3283287983515293	0.529	0.358	1.7230551778841353e-59	Medulla	spatial
TCF25	3.103961067633065e-70	0.32803762119331104	0.72	0.54	6.882412875262795e-66	Medulla	spatial
RAB13	1.716084230878794e-174	0.3279738416531049	0.338	0.111	3.8050735651275494e-170	Medulla	spatial
KIAA1522	3.68418671316915e-158	0.3277985615161175	0.357	0.13	8.168947199109955e-154	Medulla	spatial
UBA52	1.2121595364275378e-93	0.32771502920014406	1	1	2.6877213401207795e-89	Medulla	spatial
GLG1	1.203279075790851e-65	0.327679741580133	0.704	0.54	2.668030694751054e-61	Medulla	spatial
LINC00861	8.678500434628224e-185	0.32714908061847664	0.295	0.084	1.924283901370116e-180	Medulla	spatial
CD151	1.5271413907154333e-151	0.3268318314850397	0.334	0.12	3.38613060563333e-147	Medulla	spatial
IER5	6.742430075431275e-81	0.3264058988100207	0.528	0.328	1.4949990206253768e-76	Medulla	spatial
PLAAT3	2.278400903927116e-191	0.3263486566858729	0.3	0.085	5.051898324277594e-187	Medulla	spatial
DEF6	4.631091091170039e-62	0.32598766213833374	0.782	0.645	1.0268518276451328e-57	Medulla	spatial
ATP6V0B	5.314775080749107e-66	0.3256233546241061	0.821	0.689	1.1784450786544994e-61	Medulla	spatial
NECTIN1	6.798447745407045e-168	0.3252106645444413	0.312	0.1	1.5074198185891042e-163	Medulla	spatial
FAM210B	1.5429820631846675e-122	0.32520480120127826	0.355	0.149	3.421254128699363e-118	Medulla	spatial
IL3RA	5.569253528749318e-215	0.32488540523625586	0.25	0.055	1.2348705849295864e-210	Medulla	spatial
ANXA7	3.631187242039925e-66	0.32477617893737964	0.704	0.541	8.051431471775125e-62	Medulla	spatial
NCCRP1	1.4738137255917178e-230	0.32466980558749303	0.279	0.063	3.2678871737545158e-226	Medulla	spatial
PIK3AP1	7.90193801062222e-195	0.32465003197088094	0.312	0.09	1.7520967150952648e-190	Medulla	spatial
CADM1	2.2676282385208317e-185	0.32292894451623133	0.307	0.09	5.02801209327224e-181	Medulla	spatial
RPS5	2.465717080401134e-71	0.3228678079981613	1	1	5.4672344823734345e-67	Medulla	spatial
APOL1	2.946342223835762e-94	0.3227413197827238	0.403	0.206	6.532924612911035e-90	Medulla	spatial
PSTPIP1	6.230833402537412e-101	0.3221043382462629	0.418	0.211	1.3815626903446204e-96	Medulla	spatial
SDC1	2.016112247784904e-235	0.32177522821295285	0.27	0.058	4.4703256870134676e-231	Medulla	spatial
APOBEC3C	3.498122705728286e-120	0.3217239813003557	0.405	0.185	7.756387475411328e-116	Medulla	spatial
ARF3	1.8578067669262447e-59	0.3216028312502658	0.655	0.491	4.1193149443055624e-55	Medulla	spatial
CCL2	8.980295157311504e-96	0.32153981455010333	0.313	0.138	1.99120084523068e-91	Medulla	spatial
RPS6	7.750692280328395e-77	0.3214239710767304	1	1	1.718560999317215e-72	Medulla	spatial
RPL23	2.0402228592072076e-67	0.3213409545031416	1	1	4.5237861457201415e-63	Medulla	spatial
SCARB2	3.226497523724398e-83	0.32096273930937474	0.457	0.263	7.154112959354107e-79	Medulla	spatial
MYCL	6.0661464799485204e-207	0.3207202758102825	0.298	0.078	1.3450466589989855e-202	Medulla	spatial
AGTRAP	6.472557438274286e-103	0.32061053867764455	0.429	0.217	1.4351601607885574e-98	Medulla	spatial
PTP4A3	2.36349483986945e-134	0.3205873748074531	0.352	0.14	5.240577108442531e-130	Medulla	spatial
CD59	1.00219308072417e-58	0.3203855272519396	0.79	0.657	2.2221627178897021e-54	Medulla	spatial
CD22	2.977337778097282e-281	0.3203063076220421	0.257	0.044	6.601651055375104e-277	Medulla	spatial
VWF	2.6201953863538212e-28	0.3202176924401914	0.272	0.178	5.809759230162328e-24	Medulla	spatial
RAB11FIP4	2.0996322776354495e-165	0.32007524009050936	0.32	0.105	4.655514649201082e-161	Medulla	spatial
RPS6KA1	9.403174310969777e-84	0.3199732692002444	0.513	0.309	2.0849658399713288e-79	Medulla	spatial
CD40LG	1.5820339479169222e-134	0.31974631556546473	0.337	0.13	3.5078438727161917e-130	Medulla	spatial
PSMB8-AS1	4.253911903433874e-83	0.3196953361393937	0.514	0.309	9.432198863483929e-79	Medulla	spatial
ICOS	2.7916029350659335e-90	0.31957903192546	0.482	0.273	6.1898211879216946e-86	Medulla	spatial
NFATC1	3.928196255560412e-87	0.3194774987501368	0.476	0.272	8.709989557454102e-83	Medulla	spatial
MICALL2	3.4567066637133577e-164	0.3193872530371602	0.357	0.126	7.664555685451628e-160	Medulla	spatial
PPA1	5.037468078253454e-59	0.31901913346132016	0.818	0.696	1.1169577969911383e-54	Medulla	spatial
CD7	1.4984662776273327e-44	0.31843999606765516	0.789	0.688	3.322549277383085e-40	Medulla	spatial
GPR171	2.1101219312008138e-237	0.31828041319769085	0.285	0.064	4.678773358051564e-233	Medulla	spatial
IL13RA1	1.8749923770307446e-131	0.3175723871584154	0.368	0.151	4.15742059759027e-127	Medulla	spatial
DUSP23	2.3837589364303625e-80	0.3173821566891699	0.442	0.253	5.285508689747043e-76	Medulla	spatial
MGAT1	1.214420295725802e-63	0.3171335173956392	0.702	0.537	2.6927341217128205e-59	Medulla	spatial
LAPTM4A	2.7667180786050065e-59	0.316817993305583	0.727	0.573	6.134643995690881e-55	Medulla	spatial
HTRA1	5.066568177444354e-136	0.31603441955616773	0.32	0.119	1.1234101619847367e-131	Medulla	spatial
MAF	5.401598752512016e-59	0.31560859348461834	0.643	0.479	1.1976964913944892e-54	Medulla	spatial
ARRDC2	1.1302357415658179e-78	0.31538965162438237	0.507	0.309	2.5060717097738878e-74	Medulla	spatial
RCN1	4.804014027068115e-96	0.31533006380304907	0.446	0.238	1.0651940302218131e-91	Medulla	spatial
CDC42SE1	6.910007727103534e-57	0.31504948248185793	0.623	0.468	1.5321560133306666e-52	Medulla	spatial
MYO9B	1.1580053173387434e-64	0.3145620083360203	0.723	0.556	2.5676451901351957e-60	Medulla	spatial
CHI3L2	5.233708574290507e-53	0.3144323634713935	0.827	0.723	1.160470202177434e-48	Medulla	spatial
CAST	4.326496546943377e-77	0.314363087868088	0.506	0.311	9.59314079353755e-73	Medulla	spatial
CAVIN1	1.1626149845692315e-95	0.3143417817522147	0.325	0.146	2.577866205285357e-91	Medulla	spatial
FOSL2	4.197271337722599e-157	0.3142566452714402	0.322	0.11	9.30660973713232e-153	Medulla	spatial
PARP1	8.485489373670411e-63	0.31396361179240184	0.748	0.59	1.88148755882394e-58	Medulla	spatial
CTNNB1	8.516774582779476e-63	0.31386722096383735	0.829	0.705	1.8884244282396932e-58	Medulla	spatial
RAB7B	1.2828964092845375e-183	0.3136803764104751	0.287	0.08	2.8445662083066052e-179	Medulla	spatial
NUCB1	3.513625239546842e-62	0.31366837396650893	0.535	0.364	7.790761243647212e-58	Medulla	spatial
PKIG	9.389592532443008e-120	0.3132482646866009	0.376	0.165	2.0819543522185883e-115	Medulla	spatial
CRYZ	4.2173615152689584e-96	0.31323879870916915	0.392	0.196	9.351155687805861e-92	Medulla	spatial
ZC3H12D	3.6406880093518083e-230	0.3132290371669197	0.282	0.065	8.072497523135764e-226	Medulla	spatial
AKNA	6.967571851160393e-63	0.313137947164134	0.871	0.762	1.5449197065577939e-58	Medulla	spatial
DBNDD2	2.538562748969112e-88	0.31279007897075034	0.429	0.233	5.628755183289212e-84	Medulla	spatial
SHISA5	4.364257174728779e-50	0.31264887960372234	0.757	0.642	9.676867433526121e-46	Medulla	spatial
EPAS1	3.644489767952712e-80	0.31259738580566676	0.312	0.148	8.080927162481548e-76	Medulla	spatial
SHTN1	4.121987426990627e-154	0.3125713601918534	0.344	0.124	9.139682721866317e-150	Medulla	spatial
P2RY10	1.431923363394197e-132	0.3124112280644882	0.347	0.137	3.175003673653953e-128	Medulla	spatial
TMBIM6	5.185783798345804e-71	0.31229928067988233	0.967	0.921	1.149843841607215e-66	Medulla	spatial
TNFSF12	2.2201879016865766e-181	0.3116924169335392	0.311	0.094	4.922822634409646e-177	Medulla	spatial
NAGK	1.3589896051231112e-64	0.3116144432005242	0.721	0.554	3.0132876514394747e-60	Medulla	spatial
RBP1	3.8142533274740956e-200	0.3113452484196939	0.273	0.068	8.457343903008313e-196	Medulla	spatial
CYB5R3	6.338600416111274e-61	0.3112784715268132	0.679	0.515	1.405457870264353e-56	Medulla	spatial
GIMAP6	4.922857288164849e-74	0.31111364972804767	0.472	0.286	1.091545146504792e-69	Medulla	spatial
CXCL16	8.161352871131604e-159	0.3106085106746114	0.31	0.101	1.8096167721160106e-154	Medulla	spatial
SNX11	1.8189957153464773e-114	0.31056365404506625	0.374	0.167	4.033259199637744e-110	Medulla	spatial
STARD7	5.17115759190452e-57	0.310531517626198	0.793	0.676	1.1466007728529892e-52	Medulla	spatial
CCDC88B	5.61569277653035e-65	0.3103799851714192	0.652	0.472	1.2451675593400745e-60	Medulla	spatial
IQSEC1	7.227144887220572e-69	0.3102478165670184	0.526	0.341	1.6024748358434174e-64	Medulla	spatial
RPS11	4.2525504262036427e-70	0.31015723619536306	1	1	9.429180060021337e-66	Medulla	spatial
SFMBT2	3.2810809356638846e-115	0.30999396292141207	0.37	0.163	7.275140758647531e-111	Medulla	spatial
LAT2	3.204684479668403e-179	0.3099836545990387	0.31	0.094	7.10574689676875e-175	Medulla	spatial
WDFY1	8.984923531584472e-92	0.3099329939254267	0.434	0.232	1.992227094658225e-87	Medulla	spatial
PTK2	3.184258254035033e-154	0.30988572448083695	0.349	0.126	7.060455826671879e-150	Medulla	spatial
RUBCNL	8.634436420225024e-80	0.3098856111790417	0.464	0.269	1.9145135874564946e-75	Medulla	spatial
RBM47	3.188637428008908e-183	0.30958781643180106	0.297	0.085	7.070165769124152e-179	Medulla	spatial
LTBP4	3.653877102824969e-89	0.3094373237048626	0.363	0.178	8.101741700093803e-85	Medulla	spatial
GLTP	1.0458993123103719e-85	0.30926389209343347	0.445	0.249	2.3190725451857875e-81	Medulla	spatial
ICA1	2.705685837920819e-204	0.3090393561737606	0.291	0.076	5.999317208421833e-200	Medulla	spatial
AGAP3	2.8855068659636277e-156	0.30903103565204737	0.305	0.1	6.3980343739011514e-152	Medulla	spatial
ALDH3A2	9.966370937974035e-100	0.30902940589903954	0.384	0.187	2.209843428076983e-95	Medulla	spatial
MXRA7	1.745209599357269e-89	0.3085716674603696	0.423	0.225	3.869653244654873e-85	Medulla	spatial
EGFR	4.7030613763627786e-101	0.30853881973920694	0.39	0.189	1.042809798980919e-96	Medulla	spatial
GADD45A	2.0963050462698426e-64	0.3085315271407877	0.501	0.328	4.648137179094122e-60	Medulla	spatial
IL11RA	1.7686328791866077e-93	0.3083985580018877	0.414	0.214	3.9215896830204655e-89	Medulla	spatial
COL4A2	1.3747030918590387e-58	0.3078293755952014	0.388	0.23	3.048129165579046e-54	Medulla	spatial
RAB5B	1.0448420578445453e-59	0.3077122064482316	0.661	0.496	2.3167282948587105e-55	Medulla	spatial
NPDC1	8.201281281843808e-146	0.3076415923865493	0.316	0.11	1.8184700986232276e-141	Medulla	spatial
SUCLG2	2.254827639624542e-89	0.30740074623237346	0.45	0.247	4.999629325339497e-85	Medulla	spatial
RNF166	4.060900861201058e-67	0.30630832970214317	0.557	0.377	9.004235479541105e-63	Medulla	spatial
LY86	9.786600039783745e-153	0.3061769596358705	0.308	0.103	2.16998282682125e-148	Medulla	spatial
ATP1B1	1.6865983478241286e-117	0.3061080602911149	0.357	0.153	3.73969451663044e-113	Medulla	spatial
SYNPO	7.50829976061995e-207	0.3059547975733991	0.276	0.068	1.6648153059222617e-202	Medulla	spatial
PCED1B	6.3403685812547336e-201	0.3054078511485847	0.287	0.075	1.405849925521612e-196	Medulla	spatial
BCL9L	2.1033428301421704e-92	0.30534287766882273	0.404	0.208	4.6637420572742345e-88	Medulla	spatial
LAYN	2.1665723112970023e-179	0.3052786895310686	0.305	0.091	4.803940785838843e-175	Medulla	spatial
COLCA1	1.0280416015667702e-244	0.30501296129154576	0.252	0.049	2.2794766431539996e-240	Medulla	spatial
CD28	9.687295502314906e-65	0.3049119765204066	0.483	0.309	2.147964031728284e-60	Medulla	spatial
PPP1R12B	2.1028650076688064e-125	0.30441398298684436	0.349	0.143	4.662682581504045e-121	Medulla	spatial
AKR1A1	1.924372835730936e-55	0.3040648039392082	0.659	0.511	4.266911888666204e-51	Medulla	spatial
CIB1	8.336230107546317e-49	0.3040055326047957	0.761	0.641	1.848392301746245e-44	Medulla	spatial
TRADD	6.798093343364424e-79	0.30372656228709677	0.418	0.234	1.5073412370241937e-74	Medulla	spatial
NFATC2	4.858044498160697e-137	0.30364296017987513	0.345	0.133	1.0771742065771712e-132	Medulla	spatial
MAPKAPK2	9.429448615399836e-55	0.3035252233202592	0.634	0.488	2.0907916414926058e-50	Medulla	spatial
TNFSF13B	3.3642226353732016e-175	0.30320010826365656	0.306	0.093	7.459490849413e-171	Medulla	spatial
SMCO4	2.0409841835137796e-105	0.30315947010998684	0.395	0.189	4.5254742301051035e-101	Medulla	spatial
GJA1	1.290054829475395e-98	0.303051163561232	0.376	0.181	2.860438573395793e-94	Medulla	spatial
IKBKE	4.056192939319574e-80	0.3028051611941851	0.505	0.302	8.993796604353291e-76	Medulla	spatial
PPP1R16B	1.2886698278210091e-80	0.30260855202473996	0.483	0.286	2.8573676092275237e-76	Medulla	spatial
GPR157	1.2403998332450384e-205	0.30252436164772767	0.261	0.062	2.7503385502542237e-201	Medulla	spatial
SEMA4A	1.2241545352363516e-167	0.3024467954077896	0.307	0.096	2.7143178509795625e-163	Medulla	spatial
UNC119	8.986593191193093e-80	0.30221888350997295	0.458	0.264	1.9925973082832445e-75	Medulla	spatial
STK10	3.442010941745716e-61	0.301727465074903	0.59	0.417	7.631970861132776e-57	Medulla	spatial
PMEPA1	3.1529619775170215e-184	0.3016252088986764	0.279	0.076	6.991062592748492e-180	Medulla	spatial
IFIT5	5.0621389400771325e-139	0.30132585264431444	0.328	0.122	1.1224280671833026e-134	Medulla	spatial
F11R	6.969936316890198e-97	0.30106446598018605	0.414	0.21	1.5454439795440637e-92	Medulla	spatial
PECAM1	3.218709585854104e-43	0.3004561649264389	0.546	0.413	7.136844764714305e-39	Medulla	spatial
LCP1	8.131859425117618e-60	0.3001292781043907	0.979	0.952	1.8030771903313295e-55	Medulla	spatial
SEL1L3	2.59045932529898e-183	0.3000621633103904	0.288	0.081	5.743825461985428e-179	Medulla	spatial
ARHGAP17	2.8674012164474844e-70	0.29987766658673454	0.526	0.337	6.357888717229007e-66	Medulla	spatial
SGPL1	8.894601096505755e-80	0.2997052463498578	0.444	0.252	1.9721999011282212e-75	Medulla	spatial
TMED9	8.829167149382591e-59	0.2996668271341816	0.625	0.455	1.957691232032602e-54	Medulla	spatial
KLRK1	1.9391135318463735e-149	0.2994990336560699	0.298	0.099	4.299596434162964e-145	Medulla	spatial
SCML1	8.35909118506294e-133	0.2987951293398379	0.331	0.126	1.8534612884640057e-128	Medulla	spatial
LAMP1	4.9455760310617586e-54	0.29740432373779635	0.812	0.696	1.0965825733673237e-49	Medulla	spatial
PRAG1	7.38452174478484e-181	0.29738784624590986	0.285	0.08	1.6373700064711426e-176	Medulla	spatial
ZC3H7B	4.766562686782786e-71	0.29697920153076673	0.461	0.28	1.0568899445403471e-66	Medulla	spatial
ARHGEF12	8.449558049898714e-102	0.2965915649172839	0.373	0.175	1.873520506404042e-97	Medulla	spatial
TPT1	6.565733912700625e-62	0.29577282987528264	1	1	1.4558201804631096e-57	Medulla	spatial
CAPZB	8.652627635329032e-57	0.2955614466256704	0.915	0.833	1.9185471255815063e-52	Medulla	spatial
CSRP2	2.6933491673539414e-122	0.2953250127256044	0.32	0.125	5.9719631087738945e-118	Medulla	spatial
CD55	1.4998741718293418e-123	0.2953238912291505	0.347	0.142	3.3256710011972e-119	Medulla	spatial
ADAMTS10	2.2695822232946346e-136	0.29509951801998247	0.339	0.128	5.0323446637111935e-132	Medulla	spatial
ARHGAP1	6.063465705881639e-62	0.29502674996642	0.549	0.376	1.3444522509651358e-57	Medulla	spatial
ST3GAL1	9.938478919212059e-111	0.29487262650834256	0.349	0.152	2.20365893075689e-106	Medulla	spatial
TFEB	1.3324139510255085e-186	0.2942119447260275	0.274	0.073	2.9543614536088598e-182	Medulla	spatial
GALNT10	5.727063267710656e-119	0.29419002380480885	0.345	0.143	1.2698617383494838e-114	Medulla	spatial
NSMCE1	3.438442177578417e-54	0.2938851759704155	0.612	0.451	7.624057840344625e-50	Medulla	spatial
ENG	1.4860004652780034e-25	0.2936607335402949	0.338	0.242	3.294908831660917e-21	Medulla	spatial
EML3	1.562043067119491e-73	0.2931499691314695	0.528	0.331	3.4635180927240473e-69	Medulla	spatial
PDLIM4	2.90263149696184e-117	0.29308271778770284	0.35	0.148	6.436004818213488e-113	Medulla	spatial
MNDA	8.378510551863403e-141	0.2930330031116738	0.338	0.125	1.8577671446646723e-136	Medulla	spatial
AUTS2	2.3547063316958577e-80	0.29258074337133244	0.507	0.298	5.221090349269225e-76	Medulla	spatial
IRF5	4.687676665678962e-187	0.2925303145323468	0.29	0.08	1.0393985470809963e-182	Medulla	spatial
CLPTM1	3.4272974704037088e-65	0.2924642127244302	0.438	0.265	7.599346681126144e-61	Medulla	spatial
MYD88	2.644411504850848e-56	0.2921109460373643	0.586	0.422	5.863453629705786e-52	Medulla	spatial
LTBP1	9.352184885843973e-179	0.2920771842960271	0.268	0.073	2.0736599547381844e-174	Medulla	spatial
ITGB1	2.1279753990829186e-50	0.2918661401963666	0.624	0.477	4.718359852386555e-46	Medulla	spatial
LAPTM4B	4.923206798334942e-139	0.2915772765150965	0.306	0.107	1.0916226433948067e-134	Medulla	spatial
SIRPA	6.643277575705022e-173	0.2915743119832327	0.291	0.085	1.4730139368610746e-168	Medulla	spatial
INPP1	4.290810852423077e-90	0.29116566688754353	0.38	0.19	9.514014903077688e-86	Medulla	spatial
FAS	1.8656119103179405e-99	0.29108304927105194	0.372	0.175	4.136621288747969e-95	Medulla	spatial
BCAP31	5.546412106120311e-52	0.2909885675380106	0.732	0.586	1.2298059562900566e-47	Medulla	spatial
PLD3	2.7624080819208243e-41	0.2909507321303828	0.591	0.462	6.125087440043043e-37	Medulla	spatial
KLF5	3.761002981910394e-144	0.290697615445614	0.301	0.102	8.339271911789917e-140	Medulla	spatial
FCGR2A	1.27293822784491e-117	0.29065775754782197	0.306	0.119	2.822485932600519e-113	Medulla	spatial
TMBIM1	4.55315512789668e-72	0.290431255105874	0.426	0.247	1.0095710865085309e-67	Medulla	spatial
HM13	5.019995843026224e-60	0.2904260760274524	0.602	0.422	1.1130836782742046e-55	Medulla	spatial
SPATA13	2.38566999443382e-80	0.29036492752622756	0.431	0.239	5.2897460786581095e-76	Medulla	spatial
ZBTB7B	1.001935985193354e-146	0.2902706208093587	0.285	0.092	2.221592659969224e-142	Medulla	spatial
SNX3	1.7360305553116514e-54	0.2899786623342102	0.887	0.804	3.849300550292525e-50	Medulla	spatial
BANK1	4.511632505880875e-205	0.2899209277395192	0.253	0.058	1.0003642755289663e-200	Medulla	spatial
TOR3A	6.498962127768573e-68	0.28988361328858614	0.498	0.312	1.4410148725901256e-63	Medulla	spatial
COL6A3	9.298257564676636e-32	0.28978737132922294	0.454	0.338	2.0617026498157503e-27	Medulla	spatial
ACTA2	2.9331959407830187e-39	0.28937955247458297	0.31	0.189	6.503775359498188e-35	Medulla	spatial
ZFP36	2.2754275049708027e-53	0.2893259824886455	0.68	0.525	5.045305406771761e-49	Medulla	spatial
BLK	3.069431989841529e-142	0.28866922822652175	0.278	0.091	6.805851551075623e-138	Medulla	spatial
SMURF2	8.542264733420387e-86	0.2884387280001954	0.424	0.228	1.8940763593413024e-81	Medulla	spatial
HES6	1.8170263577080012e-132	0.28822420866812126	0.273	0.092	4.0288925429459514e-128	Medulla	spatial
RALGDS	5.755300884255188e-84	0.2880263508545172	0.406	0.216	1.2761228650659028e-79	Medulla	spatial
EGFLAM	1.377814203966372e-138	0.2877972157315981	0.303	0.106	3.0550274344546364e-134	Medulla	spatial
DGKZ	3.7160220720644855e-48	0.28778683980092046	0.726	0.596	8.239535740388583e-44	Medulla	spatial
RPS14	5.155775233317213e-50	0.2871615453549019	1	1	1.1431900424834256e-45	Medulla	spatial
NLRP1	5.402936787799116e-85	0.287145161596012	0.416	0.221	1.197993173958698e-80	Medulla	spatial
RASSF5	1.5441772187788797e-54	0.2869874027715218	0.827	0.716	3.42390414719841e-50	Medulla	spatial
DOCK10	5.39927636259934e-54	0.2867442723577427	0.622	0.458	1.1971815478791517e-49	Medulla	spatial
MSL3	3.311968433879041e-58	0.28667316499913476	0.76	0.598	7.343627608439998e-54	Medulla	spatial
ACSL1	6.856095472348389e-122	0.2863969790128339	0.332	0.132	1.5202020490838082e-117	Medulla	spatial
SLAMF8	7.267919411061068e-143	0.2863796938348129	0.305	0.105	1.6115157710145704e-138	Medulla	spatial
FAM49A	4.170629627398949e-174	0.28628211815362736	0.287	0.083	9.247537072831689e-170	Medulla	spatial
CRTAP	8.770088074995729e-93	0.28624720087997535	0.385	0.191	1.9445916288688028e-88	Medulla	spatial
TAGLN	1.1764142986777569e-64	0.2859763594537062	0.271	0.132	2.6084634244581904e-60	Medulla	spatial
FURIN	2.885282233597256e-73	0.2858826101272549	0.403	0.227	6.397536296555195e-69	Medulla	spatial
CISD1	1.2232602777632445e-60	0.2856901291108779	0.502	0.333	2.712335013884442e-56	Medulla	spatial
SNX8	1.0997709366346414e-113	0.28560968840415313	0.326	0.134	2.43852209779999e-109	Medulla	spatial
SUN2	9.367093195169133e-48	0.28552903769459426	0.807	0.692	2.0769655741648518e-43	Medulla	spatial
ACTR3	2.0999471172849266e-52	0.2852331328371327	0.907	0.859	4.656212743155868e-48	Medulla	spatial
NDRG2	4.762919275834229e-116	0.2851994528071514	0.359	0.154	1.0560820910307237e-111	Medulla	spatial
DSC2	4.2380031226349397e-119	0.28517724513757053	0.316	0.124	9.396924323818451e-115	Medulla	spatial
HSPA5	4.672609321153145e-37	0.2851054047664625	0.842	0.762	1.0360576647792868e-32	Medulla	spatial
C16orf54	5.174785558723665e-80	0.2849853872596835	0.387	0.205	1.1474052019357983e-75	Medulla	spatial
NET1	4.2753533526404155e-74	0.284894135831595	0.491	0.297	9.479740988809593e-70	Medulla	spatial
FOXP1	2.2457073411811047e-49	0.284893641173504	0.627	0.478	4.979406887600863e-45	Medulla	spatial
KIAA1671	1.0126895288934301e-66	0.28482184333296134	0.448	0.272	2.245436492415403e-62	Medulla	spatial
BLCAP	2.0731971304032815e-56	0.2843895348488097	0.552	0.385	4.596899997243196e-52	Medulla	spatial
DYNLT1	4.276983069624208e-50	0.28436669470304	0.585	0.433	9.483354560277757e-46	Medulla	spatial
HSP90B1	8.14828464307709e-53	0.2842046907043838	0.966	0.916	1.8067191539094832e-48	Medulla	spatial
RPS27A	1.3890764827787569e-59	0.28401718073605675	1	1	3.0799992852653378e-55	Medulla	spatial
MAP2K1	5.650718484546682e-60	0.28395923688736446	0.536	0.36	1.2529338095785359e-55	Medulla	spatial
CASP1	9.858955016143591e-107	0.283804170815072	0.347	0.152	2.1860260957295184e-102	Medulla	spatial
RAB30	6.66534301415842e-187	0.2837410196487937	0.278	0.074	1.4779065065293464e-182	Medulla	spatial
PAX9	4.359809682376507e-71	0.28372622134107245	0.401	0.227	9.667006008733429e-67	Medulla	spatial
DBNL	5.5447205107349665e-49	0.28258156865461515	0.801	0.672	1.2294308788452642e-44	Medulla	spatial
TMEM131	7.829152080902982e-57	0.2822140169258417	0.554	0.385	1.7359578908986184e-52	Medulla	spatial
TRAFD1	2.4578148032074147e-67	0.2819875409467649	0.469	0.287	5.4497127631518e-63	Medulla	spatial
OTULINL	7.040102777568204e-128	0.28154562431479757	0.324	0.124	1.5610019888701976e-123	Medulla	spatial
DENND5A	2.155443491480098e-65	0.28148807226001016	0.45	0.275	4.7792648536588216e-61	Medulla	spatial
NEK6	1.4175240060446966e-175	0.28141555853225775	0.279	0.079	3.143075978602906e-171	Medulla	spatial
JAK1	1.323571968752643e-46	0.28105824208908303	0.825	0.726	2.934756126315235e-42	Medulla	spatial
ECHDC2	2.4050532424998427e-90	0.2810119209337346	0.389	0.196	5.3327245545949014e-86	Medulla	spatial
DSC3	1.5404458159238188e-148	0.2807841742321462	0.28	0.088	3.4156305076478836e-144	Medulla	spatial
HEXB	2.2481786536704593e-65	0.28077921441046716	0.446	0.272	4.98488652878351e-61	Medulla	spatial
MAGEH1	1.3388200128206309e-57	0.2807590396386094	0.53	0.363	2.968565614427185e-53	Medulla	spatial
PAM	4.2889705988377555e-136	0.28073294358891865	0.3	0.105	9.509934508802955e-132	Medulla	spatial
PRMT1	1.0142567727839873e-44	0.2801089457008423	0.717	0.591	2.248911542293935e-40	Medulla	spatial
RPN2	5.172936137525778e-49	0.27984676246651374	0.799	0.691	1.1469951297735908e-44	Medulla	spatial
PPP1R18	2.2487392180562047e-40	0.2796390091377001	0.79	0.699	4.986129468196023e-36	Medulla	spatial
VASH1	7.524781565616772e-178	0.27951850747848134	0.26	0.069	1.668469816544207e-173	Medulla	spatial
SYTL2	4.402424383398995e-141	0.278853282352464	0.303	0.105	9.761495585310592e-137	Medulla	spatial
ITGB7	6.616317026199302e-172	0.2787463581205791	0.263	0.072	1.4670359742191712e-167	Medulla	spatial
VASP	8.099409273479585e-49	0.27857984025150584	0.563	0.417	1.7958820182086283e-44	Medulla	spatial
ATP6AP1	1.527570503536385e-50	0.2785502734865605	0.609	0.453	3.3870820774912266e-46	Medulla	spatial
MOB3A	1.3307122000382367e-47	0.27840698293413824	0.588	0.442	2.950588161144782e-43	Medulla	spatial
NRP1	1.3052167940339897e-106	0.2783150574090629	0.303	0.123	2.8940571974115656e-102	Medulla	spatial
TRIM38	5.858510476134956e-73	0.2782660558216846	0.454	0.267	1.2990075278734037e-68	Medulla	spatial
RAB27A	8.548441660327944e-94	0.2779376391914446	0.389	0.193	1.895445969344515e-89	Medulla	spatial
RPS25	1.6881540810597664e-45	0.27771133883498056	1	1	3.74314404393382e-41	Medulla	spatial
GPR155	1.6537470976767213e-177	0.2776848926043478	0.265	0.071	3.666853439678594e-173	Medulla	spatial
FYN	1.1714167115575866e-49	0.2776629792790104	0.754	0.625	2.5973822745366366e-45	Medulla	spatial
SKI	1.741027820430089e-92	0.2775100785096982	0.348	0.165	3.860380986239636e-88	Medulla	spatial
TRIB1	6.578143006428314e-96	0.27746614962639804	0.355	0.167	1.45857164881535e-91	Medulla	spatial
CSTB	9.039667451127077e-25	0.27693059745755466	0.903	0.886	2.0043654639384068e-20	Medulla	spatial
CD163	3.800732361502224e-69	0.2767908465217362	0.342	0.182	8.427363865158881e-65	Medulla	spatial
POGLUT1	3.1946785658606417e-81	0.27674678150414156	0.398	0.212	7.083560784082802e-77	Medulla	spatial
C20orf27	1.1083730893611583e-73	0.2763524681762829	0.414	0.231	2.4575956510404966e-69	Medulla	spatial
MREG	1.624304234287158e-94	0.2763216019135641	0.352	0.166	3.6015697786849156e-90	Medulla	spatial
MFSD10	1.030013486580304e-60	0.2762948018984121	0.451	0.282	2.283848903794508e-56	Medulla	spatial
LAMA5	1.1701176554052797e-85	0.27598085557564683	0.363	0.181	2.5945018773301267e-81	Medulla	spatial
ITGA5	1.9195337856472565e-78	0.27582318996468275	0.384	0.204	4.256182262915662e-74	Medulla	spatial
RHOG	4.09893839602135e-45	0.27570016285209253	0.697	0.566	9.08857610549814e-41	Medulla	spatial
MARCH1	3.0226032883020147e-155	0.2754232153288492	0.269	0.08	6.702018271152057e-151	Medulla	spatial
ERBB2	1.1773580729571582e-149	0.2753903858213045	0.259	0.077	2.6105560551679066e-145	Medulla	spatial
SOAT1	1.2004420497882455e-102	0.2753767341504273	0.33	0.144	2.6617401569954766e-98	Medulla	spatial
GADD45B	3.9868774642177606e-54	0.2752629965560285	0.469	0.31	8.84010340141004e-50	Medulla	spatial
RNF19A	9.221388847221321e-67	0.27464664691399976	0.507	0.318	2.0446585490943834e-62	Medulla	spatial
CD58	3.993209797932005e-110	0.2744142730847173	0.335	0.142	8.854144084954633e-106	Medulla	spatial
TM9SF2	9.496958761558847e-48	0.2743719100290878	0.71	0.571	2.1057606662004432e-43	Medulla	spatial
POU2F2	9.672716763797142e-163	0.2741710404612786	0.261	0.074	2.1447314880367404e-158	Medulla	spatial
NFKBIZ	9.038679223716834e-177	0.274024480254671	0.259	0.069	2.0041463442747337e-172	Medulla	spatial
SMAP2	7.083296277895609e-46	0.27380092538708745	0.761	0.64	1.5705792836977934e-41	Medulla	spatial
PHPT1	4.435316414363272e-40	0.27364151497038736	0.643	0.519	9.834427085567683e-36	Medulla	spatial
NADK	9.984464167147115e-58	0.27340534174426667	0.501	0.335	2.21385523978153e-53	Medulla	spatial
MPZL1	3.053563193189865e-77	0.2733786271351607	0.392	0.212	6.770665668259888e-73	Medulla	spatial
MARCKSL1	1.86122486404347e-39	0.27294462570581723	0.942	0.902	4.126893891043586e-35	Medulla	spatial
GPR137B	8.712948063836791e-154	0.27283644960023457	0.281	0.087	1.9319219741945316e-149	Medulla	spatial
LPAR6	5.9887889785596174e-83	0.27231196713672434	0.394	0.205	1.327894180216024e-78	Medulla	spatial
ARID5B	9.30304968229355e-75	0.2721732712548229	0.372	0.199	2.0627652060549487e-70	Medulla	spatial
HPCAL1	2.417336824973858e-59	0.2720531257015134	0.496	0.322	5.3599609420145356e-55	Medulla	spatial
KLF10	4.7115325197331093e-85	0.2719121480018108	0.367	0.184	1.0446881056004223e-80	Medulla	spatial
PRKCD	6.180961561380398e-105	0.27188637816345385	0.348	0.154	1.3705046070048756e-100	Medulla	spatial
FBXW5	1.361164805891509e-47	0.2717691193547309	0.776	0.64	3.018110724103243e-43	Medulla	spatial
STAP2	6.869588142026273e-105	0.2715639084850253	0.302	0.124	1.5231937787314854e-100	Medulla	spatial
APH1A	3.650810454013269e-47	0.27104079704183925	0.634	0.491	8.094942019683621e-43	Medulla	spatial
RRAS	5.2134621623171236e-98	0.27087798905434946	0.307	0.132	1.1559809652505758e-93	Medulla	spatial
SORL1	7.276483808053169e-50	0.2708414745232445	0.507	0.354	1.6134147547596292e-45	Medulla	spatial
AGRN	1.765890521502673e-170	0.2705795305412988	0.26	0.071	3.915509053327877e-166	Medulla	spatial
PDE3B	3.8389768189971655e-127	0.270446702160909	0.275	0.095	8.512163300762415e-123	Medulla	spatial
COA1	4.682444687926407e-44	0.2701956165842059	0.573	0.434	1.0382384606539223e-39	Medulla	spatial
APLP2	8.880751457044486e-41	0.27002623817714067	0.664	0.537	1.969129020570474e-36	Medulla	spatial
POLD4	2.545851338673571e-47	0.26979115284967015	0.803	0.677	5.644916173240909e-43	Medulla	spatial
MAFB	9.686389720347834e-95	0.26956832979829515	0.327	0.147	2.147763192692725e-90	Medulla	spatial
DIP2A	1.0508568575001402e-55	0.26895911338211353	0.464	0.301	2.330064910135061e-51	Medulla	spatial
CDKN1C	2.3039675013827435e-143	0.26894708342789797	0.252	0.076	5.108587140815957e-139	Medulla	spatial
NAMPT	1.7911582376816192e-54	0.2688306343257515	0.493	0.329	3.9715351604114545e-50	Medulla	spatial
GGT5	2.0928317291557408e-132	0.26842673443020115	0.265	0.087	4.640435793057025e-128	Medulla	spatial
AP1B1	3.498024141040271e-46	0.2683727744451475	0.612	0.465	7.756168927928593e-42	Medulla	spatial
SESN1	4.072407214387588e-76	0.26792866824001715	0.405	0.221	9.029748516461599e-72	Medulla	spatial
PDXK	2.254242890322466e-57	0.26784015902474145	0.514	0.341	4.998332760712004e-53	Medulla	spatial
EIF4B	4.251928034134738e-52	0.26765090323855034	0.948	0.91	9.427800030086954e-48	Medulla	spatial
ANKRD12	5.06706964368025e-45	0.26746596937466915	0.54	0.391	1.123521352093222e-40	Medulla	spatial
ITGAV	3.0659506761771567e-55	0.26727832120022044	0.511	0.345	6.798132434287609e-51	Medulla	spatial
POMC	1.4929614888132207e-33	0.2672559805338155	0.336	0.223	3.3103435091455545e-29	Medulla	spatial
TSPAN17	1.4185899121098094e-132	0.26712550994067963	0.299	0.106	3.1454394121210804e-128	Medulla	spatial
SMAD7	2.1508979135324298e-193	0.26695596573775404	0.253	0.061	4.769185943675456e-189	Medulla	spatial
LILRB4	5.096157770958923e-106	0.26675150044297724	0.267	0.1	1.1299710625547219e-101	Medulla	spatial
METRNL	5.10354849934469e-145	0.26673987563583024	0.264	0.082	1.1316098087596981e-140	Medulla	spatial
VAC14	2.0911403796296805e-64	0.2667284010085159	0.44	0.265	4.636685563752891e-60	Medulla	spatial
THEM4	1.811198827530579e-133	0.26623218008838934	0.289	0.1	4.015971160283553e-129	Medulla	spatial
EDF1	2.4340966064104554e-34	0.26576845532435067	0.894	0.86	5.397122405393903e-30	Medulla	spatial
GATM	4.3260503608455985e-98	0.26572215719932657	0.335	0.15	9.592151465102945e-94	Medulla	spatial
NME2	8.201893834049854e-39	0.2655011435567265	0.957	0.935	1.818605919823874e-34	Medulla	spatial
ARRDC3	2.7273762653148793e-55	0.2653627391379302	0.451	0.289	6.047411393082682e-51	Medulla	spatial
DCTD	1.6080247132349137e-56	0.2650885349162502	0.463	0.3	3.565473196655774e-52	Medulla	spatial
MAPK13	8.542556589444255e-90	0.26491617063561795	0.359	0.174	1.8941410725774747e-85	Medulla	spatial
KLF3	9.963851090769245e-84	0.26482000287620966	0.369	0.186	2.209284702356265e-79	Medulla	spatial
SMPDL3A	4.129049168271085e-130	0.2647755404422567	0.277	0.095	9.155340720807477e-126	Medulla	spatial
TNRC18	8.686767920338041e-58	0.2646860027235976	0.462	0.296	1.9261170509765539e-53	Medulla	spatial
MGLL	3.750329428591295e-89	0.26455833276056034	0.324	0.149	8.315605442015479e-85	Medulla	spatial
LRRK1	1.4088082215178967e-176	0.2644813184987397	0.25	0.064	3.1237504695716326e-172	Medulla	spatial
FHIT	2.220521892383479e-69	0.26447388536871874	0.351	0.188	4.923563191981888e-65	Medulla	spatial
XCR1	2.0787989166757215e-150	0.2642116967113055	0.261	0.078	4.609320837945077e-146	Medulla	spatial
ACTG1	5.448790762575077e-63	0.2639045409059966	1	1	1.208160375785772e-58	Medulla	spatial
RORA	1.0589335255824167e-153	0.26378372113555604	0.272	0.082	2.3479733062738925e-149	Medulla	spatial
CBLB	4.548640691556511e-91	0.263643809975776	0.35	0.166	1.0085701005388252e-86	Medulla	spatial
LINC00623	9.874366258050407e-91	0.2636147239310826	0.364	0.175	2.1894432303975167e-86	Medulla	spatial
EIF3G	1.7011145827584016e-40	0.2635935602717865	0.83	0.738	3.771881364350204e-36	Medulla	spatial
TP63	2.0210231547384154e-76	0.2635358012632489	0.332	0.166	4.4812146410014886e-72	Medulla	spatial
VEGFB	4.478604632235206e-45	0.2632763979083468	0.539	0.394	9.930410051055122e-41	Medulla	spatial
ZNF217	2.846872998158832e-51	0.26324658247082433	0.594	0.427	6.312371498817579e-47	Medulla	spatial
RIPOR1	9.806129657375327e-85	0.26317805085882195	0.358	0.177	2.174313128929831e-80	Medulla	spatial
ABHD17C	2.7822170209412264e-135	0.26269112717704646	0.269	0.088	6.169009800532982e-131	Medulla	spatial
TSPAN4	8.519018856511145e-72	0.26259724831758086	0.375	0.202	1.8889220510542163e-67	Medulla	spatial
TMEM204	2.3977350060167673e-116	0.2625686016521178	0.287	0.107	5.3164978288409785e-112	Medulla	spatial
ETHE1	3.359350770708058e-57	0.2625121816202194	0.443	0.278	7.4486884638909765e-53	Medulla	spatial
RPL10A	2.673769257332636e-41	0.2624782619919115	0.999	1	5.928548574283654e-37	Medulla	spatial
ACHE	2.021141247434908e-92	0.2619757793810009	0.301	0.131	4.4814764879374213e-88	Medulla	spatial
FAM118A	1.0289297061613057e-56	0.26193020536932254	0.435	0.27	2.281445837471463e-52	Medulla	spatial
NR2F2	1.4921569677226126e-121	0.2618766615712812	0.252	0.085	3.308559644531349e-117	Medulla	spatial
SLC25A39	2.821282666236924e-47	0.2616785017373272	0.553	0.4	6.255630055847132e-43	Medulla	spatial
TSEN54	2.8661892283503514e-72	0.2613024847444892	0.393	0.216	6.355201376021234e-68	Medulla	spatial
MIIP	1.3022883764779938e-70	0.2612257618274358	0.401	0.225	2.8875640171646557e-66	Medulla	spatial
R3HDM4	6.631356133055088e-41	0.26117113839489314	0.631	0.497	1.4703705953823045e-36	Medulla	spatial
RPL26	9.487766162540728e-42	0.26111641296002475	1	1	2.1037223912201554e-37	Medulla	spatial
SELENOW	6.378178620355503e-35	0.2610026968521517	0.85	0.79	1.4142335454914255e-30	Medulla	spatial
SLC7A7	3.546776622708968e-151	0.26041654121164926	0.269	0.081	7.864267805532595e-147	Medulla	spatial
SLC2A3	7.165291562502244e-81	0.260139907392261	0.344	0.17	1.5887600981536224e-76	Medulla	spatial
SLC44A2	2.8500747325236564e-40	0.26005912046501356	0.613	0.48	6.319470704424704e-36	Medulla	spatial
RGS19	9.446036785469433e-48	0.2598909286440336	0.538	0.382	2.0944697364421375e-43	Medulla	spatial
SQOR	4.8300693458433984e-63	0.2598193213382732	0.404	0.236	1.0709712760538567e-58	Medulla	spatial
GNS	3.983903510059218e-62	0.25950786581120205	0.39	0.228	8.833509252854305e-58	Medulla	spatial
RPL4	2.2537920632318454e-46	0.2591892017463655	1	1	4.997333141803971e-42	Medulla	spatial
CLIP2	2.4280257976073616e-118	0.25876279791239676	0.285	0.105	5.383661601034803e-114	Medulla	spatial
HAVCR2	1.1030386985623938e-129	0.25873242742461644	0.256	0.083	2.4457677063223957e-125	Medulla	spatial
CHID1	9.976809272535257e-54	0.2584492113284053	0.42	0.265	2.2121579199992427e-49	Medulla	spatial
CAPN2	2.916069923652744e-62	0.25809025524002643	0.444	0.271	6.46580184171523e-58	Medulla	spatial
TFRC	4.872685199067052e-45	0.2580762445990027	0.547	0.399	1.0804204891891374e-40	Medulla	spatial
RAB31	1.862574434960527e-130	0.25803182626376775	0.266	0.088	4.129886294637977e-126	Medulla	spatial
ARHGAP30	3.1202943256341284e-38	0.25791216244555204	0.692	0.574	6.918628608228553e-34	Medulla	spatial
RHBDD2	3.481799645373982e-47	0.2578037645053214	0.559	0.406	7.720194353687731e-43	Medulla	spatial
TRANK1	1.6928622912199944e-67	0.2576127556213983	0.374	0.208	3.7535835583220933e-63	Medulla	spatial
CARD11	2.0688514474868908e-61	0.2573882838166203	0.396	0.232	4.587264314512683e-57	Medulla	spatial
CFB	9.960360591851239e-164	0.25685097252435957	0.256	0.07	2.2085107540311752e-159	Medulla	spatial
CPNE3	7.502070038611751e-42	0.25669859315456645	0.604	0.466	1.6634339896613837e-37	Medulla	spatial
STAT6	2.3085557494385194e-40	0.2566812817541171	0.722	0.602	5.118760663230029e-36	Medulla	spatial
P4HB	4.168040098360548e-42	0.2566578319303452	0.871	0.781	9.241795310094843e-38	Medulla	spatial
KREMEN2	1.0795082885822387e-84	0.2566473183886818	0.314	0.146	2.393593728273398e-80	Medulla	spatial
IL15	5.15517527103936e-99	0.2565722214049436	0.305	0.129	1.1430570128475572e-94	Medulla	spatial
EEF1B2	1.5079230933132741e-41	0.2562292665897381	0.994	0.994	3.343517874803523e-37	Medulla	spatial
RNH1	6.971572933904978e-40	0.2561431205700876	0.622	0.484	1.5458068666347508e-35	Medulla	spatial
LGMN	2.532822549360191e-33	0.2561220112853262	0.667	0.545	5.616027438696352e-29	Medulla	spatial
FKBP1A	2.62750085324763e-41	0.25599671232229837	0.866	0.787	5.82595764190597e-37	Medulla	spatial
SH3BP2	1.4832049513719752e-75	0.25533282599201385	0.41	0.224	3.2887103386770805e-71	Medulla	spatial
RNF130	1.5598271553687736e-70	0.25513364440845465	0.363	0.195	3.4586047515991817e-66	Medulla	spatial
ERO1B	8.619000649414594e-79	0.2549931663272776	0.35	0.177	1.911091013994698e-74	Medulla	spatial
RPL41	2.911815577698343e-42	0.2547106908713159	1	1	6.456368680430536e-38	Medulla	spatial
PRR13	1.7910087201319984e-37	0.2546207972332717	0.785	0.682	3.97120363514868e-33	Medulla	spatial
STX7	5.549052660213616e-66	0.25444009487628055	0.439	0.259	1.230391446349165e-61	Medulla	spatial
NFKBID	4.906591749410646e-54	0.25443035070830217	0.435	0.274	1.0879385885968225e-49	Medulla	spatial
CD93	7.175043772113582e-52	0.25387306289014366	0.379	0.23	1.5909224555907444e-47	Medulla	spatial
FLOT1	2.1291945895786464e-47	0.25384021458086203	0.584	0.426	4.721063163472733e-43	Medulla	spatial
PDIA6	2.0880180122780135e-42	0.2537880274263524	0.762	0.635	4.6297623386240393e-38	Medulla	spatial
QSOX1	3.351258010257003e-73	0.2537482433792122	0.342	0.176	7.430744386142852e-69	Medulla	spatial
PPM1M	4.180909264473267e-61	0.25373257221537987	0.418	0.251	9.270330112116576e-57	Medulla	spatial
BICDL1	8.473284628911045e-52	0.2537073889951284	0.457	0.299	1.878781400768446e-47	Medulla	spatial
CALM1	2.7923571908485577e-38	0.25350156609761276	0.911	0.875	6.1914935992685065e-34	Medulla	spatial
VAV2	1.6118646818794997e-114	0.2532648950042237	0.279	0.103	3.573987559131415e-110	Medulla	spatial
CYFIP1	1.6610410628833623e-85	0.2532320819193883	0.348	0.169	3.683026348731279e-81	Medulla	spatial
GAS6	3.5897590464318963e-38	0.25323174094467304	0.641	0.511	7.959572733653445e-34	Medulla	spatial
TCIRG1	6.533303798215452e-63	0.2530262638794607	0.421	0.25	1.4486294511783123e-58	Medulla	spatial
EGR3	7.27472609798606e-90	0.2528221508741903	0.304	0.134	1.613025017706449e-85	Medulla	spatial
DNMT3A	1.2433856987293595e-46	0.2526948838835761	0.596	0.439	2.7569591097926086e-42	Medulla	spatial
SLC22A23	2.376864459549117e-85	0.25262335427203036	0.334	0.158	5.270221566158257e-81	Medulla	spatial
PABPC4	1.528068420199127e-45	0.2520299641138104	0.643	0.492	3.388186108107524e-41	Medulla	spatial
RHBDF2	1.618864516108668e-132	0.25183737406628304	0.272	0.09	3.5895082915677495e-128	Medulla	spatial
SUSD6	6.588336707874128e-57	0.2517460720703365	0.413	0.254	1.4608318982369302e-52	Medulla	spatial
PKP2	8.983589447027404e-129	0.2512686140291237	0.252	0.081	1.9919312880893863e-124	Medulla	spatial
GLB1	4.7625942481588165e-73	0.25082282680361273	0.356	0.187	1.0560100226442544e-68	Medulla	spatial
MFSD1	1.3449892809122507e-47	0.2506970976330939	0.482	0.326	2.9822447325667334e-43	Medulla	spatial
ARPC5	8.77798448400021e-45	0.25062472644400247	0.955	0.91	1.9463424996373668e-40	Medulla	spatial
GABARAP	1.1046715945609719e-37	0.25061696740445427	0.942	0.91	2.4493883266200428e-33	Medulla	spatial
VPS13C	3.9776478810035317e-41	0.250490116804884	0.587	0.45	8.819638646549132e-37	Medulla	spatial
NCOA7	4.5309923883599365e-86	0.25026208923344817	0.328	0.153	1.0046569422710487e-81	Medulla	spatial
CSDE1	4.799874783316614e-47	0.2501674852365383	0.934	0.878	1.0642762357047928e-42	Medulla	spatial
KRT1	0	3.927141818235653	0.989	0.265	0	Hassall associated	spatial
PI3	0	3.8842868751156274	0.963	0.16	0	Hassall associated	spatial
SLPI	0	3.306841477483067	0.973	0.204	0	Hassall associated	spatial
CALML5	0	3.077134867578695	0.987	0.165	0	Hassall associated	spatial
KRT6A	0	3.0581161032263138	0.965	0.144	0	Hassall associated	spatial
PERP	1.6322690466214074e-293	2.7477141499846143	0.987	0.341	3.6192301570736466e-289	Hassall associated	spatial
SPINK5	0	2.6805884999080964	0.931	0.086	0	Hassall associated	spatial
KRT10	5.543222165949454e-194	2.5964431281266367	0.995	0.789	1.2290986508559724e-189	Hassall associated	spatial
KRTDAP	0	2.5299475864302257	0.835	0.082	0	Hassall associated	spatial
KRT16	0	2.2582419256458386	0.816	0.098	0	Hassall associated	spatial
SFN	0	2.1869849294879655	0.949	0.181	0	Hassall associated	spatial
S100A9	8.357683999201564e-167	2.1587034516484547	0.928	0.436	1.8531492731429628e-162	Hassall associated	spatial
KRT17	2.259187648068153e-173	2.153217859212043	0.925	0.393	5.0092967720615153e-169	Hassall associated	spatial
S100A7	0	2.079168799561989	0.605	0.049	0	Hassall associated	spatial
KRT19	7.550321206036909e-186	2.013873796439235	0.979	0.557	1.674132721014564e-181	Hassall associated	spatial
DMKN	0	1.9904721857573526	0.885	0.13	0	Hassall associated	spatial
CSTA	6.40744871927032e-239	1.9533276888052966	0.92	0.276	1.420723604523808e-234	Hassall associated	spatial
CLU	9.227801625310053e-180	1.9076670524562256	0.971	0.496	2.046080454379998e-175	Hassall associated	spatial
LYPD2	0	1.903742274872914	0.763	0.05	0	Hassall associated	spatial
CCL19	2.0814300493999994e-154	1.8399506483793484	0.997	0.637	4.615154848534619e-150	Hassall associated	spatial
SPRR1B	0	1.7634716316736987	0.672	0.039	0	Hassall associated	spatial
FN1	5.3112274234121725e-154	1.7239209655494487	0.984	0.55	1.177658456593181e-149	Hassall associated	spatial
GSN	8.362041570378938e-173	1.6862468099531156	0.941	0.442	1.8541154774001219e-168	Hassall associated	spatial
FXYD3	0	1.6860179945263989	0.901	0.164	0	Hassall associated	spatial
A2ML1	0	1.6700220466152762	0.808	0.042	0	Hassall associated	spatial
TACSTD2	0	1.648886917304702	0.816	0.103	0	Hassall associated	spatial
KRT15	1.544142080994398e-179	1.6018958778067942	0.925	0.353	3.423826236188879e-175	Hassall associated	spatial
CD24	2.1328330653282823e-299	1.5751029399866425	0.859	0.175	4.729130755752401e-295	Hassall associated	spatial
HLA-B	4.434567033290732e-150	1.5493790820404172	1	0.986	9.832765482915539e-146	Hassall associated	spatial
SERPINB3	0	1.540587743552552	0.728	0.042	0	Hassall associated	spatial
HLA-A	1.6032682899624936e-143	1.538333862309198	1	0.957	3.554926779333837e-139	Hassall associated	spatial
CALML3	2.037332183855805e-121	1.5137630088364036	0.968	0.736	4.517376651263477e-117	Hassall associated	spatial
HLA-C	1.4059616745087309e-120	1.5073483856599954	0.992	0.888	3.117438820888209e-116	Hassall associated	spatial
HOPX	9.977604754101712e-249	1.4975617028005845	0.784	0.166	2.2123343021269726e-244	Hassall associated	spatial
S100A8	4.694291668824601e-86	1.4724332692816977	0.792	0.397	1.0408652917284787e-81	Hassall associated	spatial
JUP	3.0509994080527275e-185	1.4704251256418528	0.928	0.396	6.764980987475312e-181	Hassall associated	spatial
CD9	6.935248682202914e-152	1.4524189694734804	0.896	0.455	1.5377526903048522e-147	Hassall associated	spatial
LYPD3	0	1.4359996368001484	0.776	0.115	0	Hassall associated	spatial
IGHM	1.4565979350368193e-126	1.4307346998837518	0.925	0.434	3.229714601357139e-122	Hassall associated	spatial
HLA-DRA	1.2495801747747004e-139	1.4074674174263566	1	0.974	2.7706941215279436e-135	Hassall associated	spatial
SBSN	0	1.4025266925352666	0.709	0.045	0	Hassall associated	spatial
KRT13	2.2196836747705877e-285	1.3909808334440756	0.795	0.145	4.921704612068824e-281	Hassall associated	spatial
DSP	2.3079057988385015e-145	1.371583042926764	0.925	0.497	5.1173195277646095e-141	Hassall associated	spatial
ADIRF	1.757630561383695e-189	1.366031880203872	0.787	0.212	3.8971942437560666e-185	Hassall associated	spatial
CLDN4	0	1.3563527055376277	0.773	0.112	0	Hassall associated	spatial
LY6D	0	1.3498733905855416	0.619	0.048	0	Hassall associated	spatial
LTF	4.4169710122776546e-145	1.31839661384096	0.685	0.187	9.793749825523243e-141	Hassall associated	spatial
IFI6	4.7813719743476147e-116	1.297816947257416	0.904	0.495	1.0601736078720966e-111	Hassall associated	spatial
LOR	0	1.2941302790159752	0.512	0.034	0	Hassall associated	spatial
KRT9	1.6031210602285427e-295	1.2929980011820266	0.563	0.066	3.554600326844748e-291	Hassall associated	spatial
CCR7	7.563608863809941e-136	1.281249359311567	0.944	0.43	1.6770789933725783e-131	Hassall associated	spatial
LGALS3	2.0268092902393384e-144	1.2795888521342316	0.907	0.411	4.494044239247685e-140	Hassall associated	spatial
MS4A1	5.9012118643265335e-137	1.2619287385486238	0.768	0.253	1.3084757066771223e-132	Hassall associated	spatial
STAT1	1.6688194957117197e-109	1.2616977398406155	0.987	0.708	3.700273467841596e-105	Hassall associated	spatial
AIRE	2.5753959348212534e-210	1.2586094121317797	0.707	0.145	5.710425406279165e-206	Hassall associated	spatial
HLA-DRB1	1.1230118791594698e-118	1.2560696847293111	0.992	0.859	2.4900542396602923e-114	Hassall associated	spatial
IVL	0	1.253571075627123	0.565	0.028	0	Hassall associated	spatial
GLTP	2.1487856575234794e-169	1.2497847107100044	0.805	0.259	4.764502438426811e-165	Hassall associated	spatial
IFI27	4.3833745411337546e-111	1.2496338713220756	0.979	0.702	9.719256370055874e-107	Hassall associated	spatial
LY6E	3.209444071397655e-95	1.2220141475069146	0.893	0.549	7.11630033951002e-91	Hassall associated	spatial
SERPINB4	0	1.2103192088185002	0.589	0.035	0	Hassall associated	spatial
NDRG2	2.3363873549623194e-223	1.205662227021855	0.744	0.164	5.1804716821579506e-219	Hassall associated	spatial
HLA-E	1.3991931404339042e-117	1.20343536940765	1	0.898	3.1024309502840955e-113	Hassall associated	spatial
LSP1	1.754629752589557e-101	1.1989717112660747	0.939	0.591	3.890540550416825e-97	Hassall associated	spatial
CSTB	2.7046191080524053e-80	1.1826628230527714	0.984	0.886	5.996951948284598e-76	Hassall associated	spatial
KRT23	0	1.1748552339432388	0.573	0.022	0	Hassall associated	spatial
ISG15	1.7279596161835728e-91	1.17376035065392	0.955	0.632	3.831404856963836e-87	Hassall associated	spatial
HLA-DPA1	5.012706950864703e-105	1.171549733865461	0.995	0.883	1.1114675122152305e-100	Hassall associated	spatial
KRT5	5.624422662755304e-90	1.1533887683365776	0.976	0.835	1.2471032370127335e-85	Hassall associated	spatial
KLHDC7B	2.7330037147637308e-201	1.1496194315371193	0.725	0.165	6.05988913674562e-197	Hassall associated	spatial
IGKC	3.7060760755077035e-84	1.1484537370270087	0.965	0.62	8.217482482223232e-80	Hassall associated	spatial
CD74	8.007268720370046e-111	1.1482345437595498	1	0.996	1.7754516933676504e-106	Hassall associated	spatial
COTL1	4.5323530194313437e-104	1.1474702654320164	0.965	0.636	1.004958634998512e-99	Hassall associated	spatial
SGK1	1.8796008382250505e-171	1.147418950419109	0.845	0.276	4.1676389385964046e-167	Hassall associated	spatial
HLA-DPB1	1.3630213193276767e-95	1.1395039562377742	0.987	0.855	3.022227171345258e-91	Hassall associated	spatial
CST6	0	1.1321125591215047	0.531	0.031	0	Hassall associated	spatial
TNFAIP2	2.8319367060365274e-133	1.1317047142494374	0.88	0.383	6.279253258294793e-129	Hassall associated	spatial
HLA-F	4.624023830599075e-116	1.1231155029366953	0.899	0.447	1.0252848039587328e-111	Hassall associated	spatial
NEAT1	2.5099948830189276e-89	1.1107305800790752	0.955	0.704	5.565411654117868e-85	Hassall associated	spatial
TRIM29	6.421809244565511e-189	1.110355075422482	0.733	0.182	1.4239077637975107e-184	Hassall associated	spatial
CTSD	2.090126069464052e-88	1.1090813698147406	0.955	0.745	4.634436533822642e-84	Hassall associated	spatial
CTSH	5.4607351121426324e-130	1.1015354449330539	0.909	0.408	1.2108087964153858e-125	Hassall associated	spatial
UPK3BL1	8.45195628639769e-67	1.0999941180824933	0.869	0.589	1.8740522673829597e-62	Hassall associated	spatial
HLA-DRB5	3.0265334634989944e-65	1.099856169645549	0.741	0.386	6.71073264861632e-61	Hassall associated	spatial
S100P	0	1.098208828893196	0.547	0.045	0	Hassall associated	spatial
SERPINB7	0	1.093595489262108	0.584	0.034	0	Hassall associated	spatial
IFITM3	1.5794793510257075e-96	1.0893326706931188	0.891	0.471	3.502179565029301e-92	Hassall associated	spatial
S100A6	2.7829714660706924e-94	1.0875561129673255	0.96	0.707	6.170682631718546e-90	Hassall associated	spatial
S100A11	9.662891462263049e-69	1.0688941760419675	0.96	0.895	2.1425529239275857e-64	Hassall associated	spatial
TYMP	9.565089708112518e-104	1.0645703775278132	0.955	0.619	2.1208673409797888e-99	Hassall associated	spatial
IFI44L	6.193579948722992e-109	1.0624905117900765	0.811	0.325	1.373302482030349e-104	Hassall associated	spatial
CDKN1A	3.9196342744895253e-190	1.0611069217957347	0.76	0.189	8.691005076825625e-186	Hassall associated	spatial
CXCL10	2.2799046309927873e-112	1.0595655732831983	0.565	0.147	5.055232538300307e-108	Hassall associated	spatial
PTGDS	4.947860585457389e-76	1.0549197909854193	0.821	0.447	1.0970891276134667e-71	Hassall associated	spatial
B2M	4.6849817088904956e-108	1.0472602401815756	1	1	1.0388009943122896e-103	Hassall associated	spatial
BST2	3.618605497482398e-97	1.0464924995607725	0.941	0.609	8.023533969567722e-93	Hassall associated	spatial
MX1	3.60703127456843e-97	1.0348034509262087	0.883	0.486	7.99787044510058e-93	Hassall associated	spatial
SYNGR2	3.065620798824769e-102	1.0332621910762183	0.936	0.577	6.79740099723416e-98	Hassall associated	spatial
PSORS1C2	0	1.0264459416715535	0.496	0.018	0	Hassall associated	spatial
SNCG	3.7545265595856226e-265	1.0254095130097527	0.675	0.108	8.324911740569201e-261	Hassall associated	spatial
CNN2	2.220621611762054e-99	1.0246655344585442	0.891	0.498	4.9237842997600025e-95	Hassall associated	spatial
IGLC2	4.629553644573506e-68	1.024238038949453	0.757	0.359	1.0265109296112835e-63	Hassall associated	spatial
IFITM2	9.144700688884852e-79	1.0219093262134602	0.859	0.495	2.027654483746438e-74	Hassall associated	spatial
PARM1	1.0399280347184503e-194	1.0202408652642505	0.744	0.176	2.30583243138122e-190	Hassall associated	spatial
ANXA1	1.1080113571164165e-59	1.0120157463965391	0.779	0.471	2.4567935821342304e-55	Hassall associated	spatial
HLA-DQA1	1.0074006597074022e-91	1.0098963168754629	0.96	0.764	2.2337094827692227e-87	Hassall associated	spatial
SPINT1	1.0072717717591755e-223	1.0095376176948514	0.693	0.134	2.23342369952162e-219	Hassall associated	spatial
KRT18	1.5577604542713095e-232	1.000087832640792	0.659	0.117	3.454022255255775e-228	Hassall associated	spatial
CCL22	5.766389367438464e-127	0.9997139898576042	0.725	0.221	1.2785815144421306e-122	Hassall associated	spatial
FSCN1	4.239901708838857e-94	0.9976448411718007	0.803	0.35	9.401134059008398e-90	Hassall associated	spatial
SCARA3	1.7063670269824494e-200	0.9923877622564308	0.739	0.166	3.783527608928185e-196	Hassall associated	spatial
LITAF	1.9905980182540506e-104	0.9912725353574534	0.925	0.523	4.4137529858747065e-100	Hassall associated	spatial
SPINT2	1.6769141210366424e-88	0.9885956813398611	0.923	0.672	3.718221680574547e-84	Hassall associated	spatial
PKM	1.0151370258652608e-81	0.9879521800076103	0.96	0.751	2.2508633274510428e-77	Hassall associated	spatial
CYP4B1	0	0.987879771538406	0.581	0.029	0	Hassall associated	spatial
AHNAK	5.690125368948375e-93	0.987158392177372	0.877	0.487	1.2616714980569232e-88	Hassall associated	spatial
CCND2	2.025463941017522e-118	0.9871204943727363	0.821	0.331	4.491061196418151e-114	Hassall associated	spatial
CCDC3	2.523771818630759e-125	0.9870858226264336	0.803	0.295	5.595959253449982e-121	Hassall associated	spatial
C19orf33	0	0.9854470276089862	0.619	0.073	0	Hassall associated	spatial
SDC1	0	0.9820629369086129	0.643	0.07	0	Hassall associated	spatial
SPIB	4.2182468350353933e-197	0.9807364790466998	0.736	0.165	9.353118707323977e-193	Hassall associated	spatial
BIRC3	1.2494724354084382e-101	0.9806813272969954	0.909	0.492	2.77045523103113e-97	Hassall associated	spatial
SPP1	2.3398499877380642e-52	0.980083774090889	0.269	0.068	5.18814937781161e-48	Hassall associated	spatial
NCF1	8.513792403187671e-104	0.9798835123788887	0.877	0.43	1.887763189558802e-99	Hassall associated	spatial
CD44	1.792086373571739e-101	0.9756475065494405	0.933	0.523	3.973593116120617e-97	Hassall associated	spatial
IGHA1	7.464101468188044e-50	0.9704770198449206	0.512	0.205	1.655015218541335e-45	Hassall associated	spatial
CLDN3	3.039382417195601e-270	0.9701206593847075	0.664	0.099	6.739222633647807e-266	Hassall associated	spatial
IFI30	2.0439002159191076e-86	0.9691968458920008	0.88	0.511	4.5319399487574375e-82	Hassall associated	spatial
CAPG	3.92538141661515e-99	0.9656803547297662	0.835	0.402	8.703748215060773e-95	Hassall associated	spatial
LCN2	1.4593115923744286e-213	0.9632849778497194	0.424	0.05	3.2357315937718206e-209	Hassall associated	spatial
CDH1	9.155043660222895e-147	0.9577213757426573	0.747	0.228	2.0299478307812228e-142	Hassall associated	spatial
IRF7	2.380596215727886e-114	0.9565531480455766	0.792	0.298	5.2784959891334417e-110	Hassall associated	spatial
DENND2D	3.055084345882339e-92	0.9563764444920622	0.872	0.479	6.774038520124911e-88	Hassall associated	spatial
CRIP1	2.992225584775607e-76	0.9506348419222492	0.968	0.815	6.634661789122953e-72	Hassall associated	spatial
ZFP36L1	2.732780903601738e-88	0.9490298628190406	0.96	0.732	6.059395097556133e-84	Hassall associated	spatial
SAT1	1.4364230240742264e-81	0.9461165224479509	0.973	0.805	3.1849807712797823e-77	Hassall associated	spatial
CSF2RB	5.187531475542369e-187	0.9452395549795662	0.701	0.156	1.1502313540720095e-182	Hassall associated	spatial
CD27	2.112255906262788e-93	0.9416202222513435	0.819	0.384	4.6835050209564796e-89	Hassall associated	spatial
TIMP1	4.1360897612815764e-88	0.9404829435950209	0.752	0.323	9.17095182768964e-84	Hassall associated	spatial
HLA-DQB1	1.367976796922455e-84	0.933393773094525	0.987	0.862	3.0332149518161596e-80	Hassall associated	spatial
XAF1	1.4881181649395647e-115	0.9319338172408659	0.848	0.346	3.299604407120497e-111	Hassall associated	spatial
PLXNB2	1.8904395288870315e-138	0.9318810892585816	0.755	0.244	4.191671567401215e-134	Hassall associated	spatial
ANXA2	6.397432208666081e-76	0.930248619792378	0.936	0.701	1.4185026436275301e-71	Hassall associated	spatial
S100A16	7.164258282485023e-135	0.9296817747023371	0.699	0.209	1.5885309889754042e-130	Hassall associated	spatial
PTPRF	6.019460146210797e-87	0.928646254964537	0.88	0.529	1.33469489821932e-82	Hassall associated	spatial
MIR205HG	2.2297471529039523e-84	0.921437930468427	0.915	0.58	4.944018362133933e-80	Hassall associated	spatial
OAS2	9.783444759503151e-98	0.9154983080778706	0.76	0.311	2.1692832065246337e-93	Hassall associated	spatial
NFKBIA	5.2267588135990606e-76	0.9114726153744888	0.912	0.631	1.1589292317393197e-71	Hassall associated	spatial
SRGN	3.229431832546286e-82	0.9078940158308422	0.979	0.767	7.16061920230488e-78	Hassall associated	spatial
KRT14	3.688594599921395e-71	0.8997442865893632	0.696	0.309	8.17872080640571e-67	Hassall associated	spatial
EPSTI1	1.015621095615947e-88	0.89622700078745	0.771	0.336	2.251936655309239e-84	Hassall associated	spatial
ASCL1	1.1515249005563833e-158	0.8904071322878067	0.635	0.146	2.5532761620036686e-154	Hassall associated	spatial
SERPINB13	0	0.8882643368080978	0.544	0.021	0	Hassall associated	spatial
TAP1	3.097260932829593e-79	0.8812476585940467	0.917	0.616	6.867556666363056e-75	Hassall associated	spatial
LAMP3	3.434893625200347e-134	0.8804522816594668	0.784	0.243	7.616189635156729e-130	Hassall associated	spatial
CXCL9	5.132973498565883e-94	0.879889007965597	0.552	0.16	1.1381342138370133e-89	Hassall associated	spatial
TNNT3	6.475176784706635e-137	0.8779099466221134	0.48	0.096	1.4357409484730022e-132	Hassall associated	spatial
CCND1	1.3526761260889352e-120	0.8673159789493996	0.789	0.291	2.999288774376996e-116	Hassall associated	spatial
SELL	8.212478790677678e-68	0.8670253766640201	0.808	0.478	1.8209529222569617e-63	Hassall associated	spatial
ST14	1.9574554834399816e-159	0.8637704316530881	0.64	0.15	4.340266043431471e-155	Hassall associated	spatial
FEZF2	1.6429432855674972e-289	0.8625268844042964	0.544	0.062	3.6428981470888115e-285	Hassall associated	spatial
MMP9	4.060512132187338e-65	0.8608886594779928	0.68	0.299	9.003373550698985e-61	Hassall associated	spatial
DHCR24	6.918839176321941e-159	0.8581781265107217	0.635	0.151	1.534114210565864e-154	Hassall associated	spatial
MUC16	0	0.8572554174054325	0.491	0.032	0	Hassall associated	spatial
TNC	2.4569946275633534e-124	0.8565530010581953	0.704	0.21	5.447894187696223e-120	Hassall associated	spatial
IFI44	7.817645822041724e-82	0.855878281427588	0.752	0.34	1.7334066081213113e-77	Hassall associated	spatial
OLFM4	2.3869658811122244e-253	0.8505893724781408	0.432	0.044	5.292619448190135e-249	Hassall associated	spatial
IFIT1	5.279825999871455e-112	0.8502311660478237	0.627	0.186	1.1706958189514979e-107	Hassall associated	spatial
IL1RN	0	0.848162058759868	0.512	0.039	0	Hassall associated	spatial
TNFRSF25	1.1367321656416311e-110	0.8407107427853833	0.709	0.237	2.5204762308771886e-106	Hassall associated	spatial
KRT4	0	0.8398039079289958	0.376	0.016	0	Hassall associated	spatial
CNFN	1.4348969755549568e-306	0.8395145993590549	0.44	0.038	3.181597063898006e-302	Hassall associated	spatial
NCCRP1	7.573757623270675e-247	0.8380048300620586	0.56	0.077	1.6793292778078068e-242	Hassall associated	spatial
ACTC1	5.240398221279646e-128	0.8359929652158147	0.344	0.052	1.161953497604336e-123	Hassall associated	spatial
WFDC2	2.2086266416040994e-163	0.8341379407410088	0.507	0.092	4.89718785242877e-159	Hassall associated	spatial
IL32	1.7138857712111123e-53	0.8334155484301817	0.893	0.688	3.800198920506399e-49	Hassall associated	spatial
S100A4	1.9360307590572717e-71	0.8306123919915902	0.821	0.474	4.292761002057688e-67	Hassall associated	spatial
IGLC3	7.339156382257201e-48	0.8278249135173494	0.568	0.254	1.6273111446378892e-43	Hassall associated	spatial
MT2A	2.1894285108768348e-76	0.8256291345973248	0.813	0.409	4.854619837167205e-72	Hassall associated	spatial
LAPTM5	2.7477270254423944e-61	0.8245678453943843	0.981	0.877	6.092535133513421e-57	Hassall associated	spatial
OAS1	2.0365261223955986e-94	0.8216036140533397	0.664	0.233	4.5155893711877605e-90	Hassall associated	spatial
KLF5	5.303325598088125e-207	0.8164302996309833	0.624	0.114	1.17590638486408e-202	Hassall associated	spatial
IDO1	7.226797095222002e-100	0.8148357453604971	0.696	0.236	1.6023977199235746e-95	Hassall associated	spatial
KRT6B	1.8921354109423022e-297	0.813556553825227	0.331	0.021	4.195431846682367e-293	Hassall associated	spatial
CRABP2	1.4183463245016985e-281	0.8126354218846975	0.525	0.059	3.144899305317616e-277	Hassall associated	spatial
TPM1	1.232979901177129e-97	0.7973467225344233	0.637	0.216	2.733886334880048e-93	Hassall associated	spatial
MYH3	2.633446586509199e-88	0.797111154715937	0.371	0.082	5.839141116266848e-84	Hassall associated	spatial
CRIP2	8.435825200249936e-134	0.7970068298853545	0.632	0.164	1.8704755216514185e-129	Hassall associated	spatial
MAP1LC3A	1.2327619619407309e-211	0.7969835376990719	0.579	0.095	2.7334030982111824e-207	Hassall associated	spatial
LYZ	2.521990329631836e-49	0.7958007152483928	0.963	0.794	5.59200915789267e-45	Hassall associated	spatial
ID2	1.5310272244086973e-63	0.7926818189381377	0.853	0.534	3.3947466646814047e-59	Hassall associated	spatial
C15orf48	2.683954346215473e-169	0.7919810118777254	0.509	0.089	5.951131971863568e-165	Hassall associated	spatial
WARS	1.027327357945408e-43	0.7904544992899849	0.752	0.479	2.277892950772353e-39	Hassall associated	spatial
IL2RB	4.842470430724589e-109	0.7900506041917946	0.656	0.206	1.073720968604563e-104	Hassall associated	spatial
MCL1	9.114647701509536e-71	0.7886622292518004	0.917	0.666	2.0209908348557094e-66	Hassall associated	spatial
CKB	1.6749000101663703e-169	0.7862362439084069	0.557	0.106	3.713755792541893e-165	Hassall associated	spatial
CLIC3	1.9838680446872712e-80	0.7809565534037466	0.664	0.271	4.3988306154850864e-76	Hassall associated	spatial
JAK3	6.984630162960387e-74	0.7803817232797288	0.837	0.451	1.5487020460332066e-69	Hassall associated	spatial
GBP2	4.266481828070627e-117	0.7793789889324059	0.667	0.2	9.460070157381e-113	Hassall associated	spatial
FXYD5	1.8951614197898783e-62	0.7783774593067794	0.872	0.564	4.202141416100097e-58	Hassall associated	spatial
PRRX1	6.40305404032217e-132	0.7778170210332949	0.677	0.187	1.4197491723606347e-127	Hassall associated	spatial
KRT79	0	0.776954620364509	0.403	0.024	0	Hassall associated	spatial
S100A2	6.173169834085887e-175	0.7764124169876746	0.531	0.093	1.3687769473118639e-170	Hassall associated	spatial
RGS1	6.010707466623887e-88	0.7741794156640438	0.704	0.262	1.3327541665745144e-83	Hassall associated	spatial
TMEM45A	0	0.7711778901432198	0.456	0.025	0	Hassall associated	spatial
IRF8	9.503997846166212e-79	0.7705360801159187	0.835	0.405	2.107321442430434e-74	Hassall associated	spatial
GRN	5.562571912219196e-66	0.7694882602317301	0.883	0.573	1.2333890700963623e-61	Hassall associated	spatial
GPX4	3.422111277665033e-54	0.7657034548960411	0.963	0.846	7.587847335966679e-50	Hassall associated	spatial
ALCAM	1.3951437216347791e-117	0.7648821604074774	0.659	0.2	3.0934521739807956e-113	Hassall associated	spatial
SDC4	1.2614406453926781e-203	0.7643097668926011	0.573	0.097	2.796992343029185e-199	Hassall associated	spatial
PARP14	8.926885451969463e-71	0.7643016675478373	0.816	0.444	1.9793583112651892e-66	Hassall associated	spatial
ICAM1	1.7233484635716747e-97	0.7599853726290777	0.677	0.23	3.8211805482774745e-93	Hassall associated	spatial
RHOV	0	0.7597246643595569	0.536	0.05	0	Hassall associated	spatial
ALDH3B2	0	0.7588910237216842	0.504	0.029	0	Hassall associated	spatial
ERBB2	4.277979437420086e-240	0.7569398675553903	0.589	0.087	9.485563806591557e-236	Hassall associated	spatial
ABLIM1	1.5067119497783173e-56	0.7489391651609361	0.837	0.532	3.340832406243463e-52	Hassall associated	spatial
MYH14	0	0.7472343371177808	0.499	0.046	0	Hassall associated	spatial
S100A14	8.6940242683315e-53	0.745669767726562	0.891	0.641	1.9277260010171435e-48	Hassall associated	spatial
BASP1	2.4689463109197969e-88	0.7455035101144757	0.784	0.337	5.474394655202466e-84	Hassall associated	spatial
PPL	0	0.7452111157747078	0.56	0.058	0	Hassall associated	spatial
NLRC5	2.500134875809548e-89	0.7445097049762706	0.691	0.257	5.543549060132511e-85	Hassall associated	spatial
LAP3	1.4440458766639301e-59	0.7441686288784866	0.803	0.472	3.2018829223269324e-55	Hassall associated	spatial
HLA-DQA2	1.1464539016375166e-35	0.7431506672164332	0.629	0.394	2.5420322361008658e-31	Hassall associated	spatial
STK17A	2.972627187469762e-70	0.7408276607153246	0.816	0.441	6.591206262776704e-66	Hassall associated	spatial
NFKB2	1.7470498148067295e-77	0.7407799926776374	0.688	0.288	3.8737335543709616e-73	Hassall associated	spatial
ACTN4	8.983172057421064e-77	0.7398166043387795	0.784	0.382	1.9918387402919725e-72	Hassall associated	spatial
C6orf15	0	0.7384347866609782	0.309	0.012	0	Hassall associated	spatial
PDZK1IP1	0	0.7382764514089226	0.496	0.026	0	Hassall associated	spatial
SAA1	7.993905789343385e-53	0.7361165808678708	0.693	0.373	1.772488730671109e-48	Hassall associated	spatial
STAT2	6.105489681816294e-65	0.7357219470561931	0.883	0.547	1.3537702271491268e-60	Hassall associated	spatial
GABRP	0	0.7352019515004286	0.504	0.036	0	Hassall associated	spatial
CD79B	3.577802505585158e-125	0.7334384457624332	0.659	0.179	7.933061495633971e-121	Hassall associated	spatial
PLAC8	3.361929706185972e-60	0.7319291490940361	0.651	0.3	7.454406737526155e-56	Hassall associated	spatial
CYTIP	2.5400594399623018e-65	0.7303714819444133	0.731	0.365	5.632073796228412e-61	Hassall associated	spatial
TNFRSF1B	6.529216180159167e-98	0.7301584260438551	0.72	0.254	1.4477231036266922e-93	Hassall associated	spatial
RUNX3	6.418258646272153e-121	0.7283110303160375	0.669	0.196	1.4231204896379245e-116	Hassall associated	spatial
KRT8	1.869628453689857e-46	0.7274779494349999	0.755	0.484	4.1455271703665195e-42	Hassall associated	spatial
HERC6	2.2856324769060938e-122	0.7243644824026743	0.579	0.148	5.067932891043882e-118	Hassall associated	spatial
CD83	2.6195888840932854e-64	0.7239927272190472	0.757	0.385	5.808414432700041e-60	Hassall associated	spatial
ARPC1B	6.755871273467394e-57	0.7219632611956619	0.947	0.803	1.4979793374659253e-52	Hassall associated	spatial
SAA2	5.372138937081499e-141	0.7216621596125143	0.416	0.07	1.1911643665190809e-136	Hassall associated	spatial
HSPA1A	2.1208881898964975e-74	0.7208665744757514	0.68	0.289	4.702645383457504e-70	Hassall associated	spatial
CLDN1	1.2672385284762529e-133	0.7181930050906769	0.571	0.136	2.8098479891903955e-129	Hassall associated	spatial
JUNB	1.3468754207583506e-58	0.7167147677859499	0.731	0.378	2.9864268704474905e-54	Hassall associated	spatial
CPE	5.800914096825123e-70	0.7150731728304639	0.744	0.349	1.2862366826890345e-65	Hassall associated	spatial
SLURP2	0	0.7150486220270093	0.381	0.015	0	Hassall associated	spatial
STOM	2.739456832032453e-76	0.7145751559380763	0.64	0.257	6.074197633665558e-72	Hassall associated	spatial
SIRPG	8.124414642429998e-82	0.7136289588093461	0.715	0.28	1.8014264586660035e-77	Hassall associated	spatial
GIMAP7	2.6564634648850245e-63	0.7123157328138501	0.717	0.347	5.890176440689565e-59	Hassall associated	spatial
IL4R	1.0488669310404055e-103	0.7110142076875535	0.659	0.21	2.3256526461958913e-99	Hassall associated	spatial
KLF2	1.476977207579393e-64	0.7095780976244008	0.731	0.348	3.274901562365788e-60	Hassall associated	spatial
CTSC	2.8854353836096647e-49	0.7087551100401077	0.797	0.508	6.397875876077709e-45	Hassall associated	spatial
CD59	1.0660609833925688e-55	0.7075918057139718	0.899	0.667	2.3637770184763427e-51	Hassall associated	spatial
JCHAIN	4.351463055731725e-49	0.7075616735319153	0.717	0.371	9.648499033473954e-45	Hassall associated	spatial
CSN2	8.645084126493521e-127	0.7071363919880149	0.363	0.058	1.9168745033674085e-122	Hassall associated	spatial
BHLHE40	1.6740858358465178e-125	0.7070033592895617	0.597	0.154	3.711950523822484e-121	Hassall associated	spatial
CEBPD	4.848878801477371e-69	0.706154779598813	0.704	0.318	1.0751418966515776e-64	Hassall associated	spatial
TNIP1	1.5034072794971342e-64	0.7049061655760593	0.824	0.471	3.3335049608289954e-60	Hassall associated	spatial
PDCD4	5.972952915050583e-54	0.7041068844143634	0.907	0.731	1.3243828498541657e-49	Hassall associated	spatial
TAPBP	5.068016781762121e-54	0.7030026775425371	0.944	0.8	1.1237313610201151e-49	Hassall associated	spatial
ATP1B1	5.050419730547889e-124	0.6996972011116847	0.613	0.166	1.1198295668543835e-119	Hassall associated	spatial
KRT2	1.1385099936751086e-240	0.698050343443122	0.387	0.037	2.5244182089758185e-236	Hassall associated	spatial
CEBPB	4.580456805627209e-72	0.6952892884846049	0.656	0.275	1.015624687511721e-67	Hassall associated	spatial
CD40	8.840470922937837e-88	0.6940741114097162	0.667	0.238	1.9601976177430067e-83	Hassall associated	spatial
SAMHD1	4.152822584165655e-67	0.6920264237336033	0.709	0.324	9.208053515870507e-63	Hassall associated	spatial
LGALS7B	1.7611305268422715e-154	0.690599721728482	0.408	0.063	3.9049547171673687e-150	Hassall associated	spatial
PLA2G2F	0	0.6897382662621776	0.443	0.018	0	Hassall associated	spatial
MAN1C1	2.923721454737779e-100	0.687811226205858	0.621	0.191	6.482767581590077e-96	Hassall associated	spatial
TAGLN2	4.853616257868346e-53	0.6870439555642998	0.976	0.889	1.0761923328571484e-48	Hassall associated	spatial
GBP1	3.980155087312017e-89	0.6830023812742737	0.6	0.196	8.825197875096936e-85	Hassall associated	spatial
TGFBI	5.877730066575698e-55	0.6822631001005738	0.731	0.39	1.3032690876618294e-50	Hassall associated	spatial
DSC3	9.119625644172535e-174	0.6821784759218734	0.549	0.1	2.0220945940823763e-169	Hassall associated	spatial
IGLC1	1.5055084475105134e-50	0.681451237542823	0.608	0.271	3.3381638806650613e-46	Hassall associated	spatial
FLG	0	0.6774039836602174	0.299	0.008	0	Hassall associated	spatial
ADAM23	2.2441620931429095e-205	0.6767244772260259	0.525	0.079	4.975980609125773e-201	Hassall associated	spatial
HLA-DMB	5.0139268449483e-62	0.6766847822897719	0.808	0.444	1.1117379993303866e-57	Hassall associated	spatial
ROBO1	3.2277391551021434e-82	0.6762924196654014	0.571	0.196	7.156866028607983e-78	Hassall associated	spatial
CCL27	6.343121538700324e-187	0.6761652603361306	0.424	0.056	1.4064603387760228e-182	Hassall associated	spatial
HCP5	1.4412738174274026e-87	0.6760437740667695	0.624	0.215	3.1957364353817798e-83	Hassall associated	spatial
TSPO	5.103460243519426e-56	0.6758688319581047	0.821	0.485	1.1315902397955623e-51	Hassall associated	spatial
MUC15	6.952757187483739e-292	0.6749147291929662	0.477	0.047	1.5416348511807694e-287	Hassall associated	spatial
MAB21L4	0	0.6725800116996096	0.448	0.024	0	Hassall associated	spatial
KRT7	2.1791132371418455e-273	0.6710807793322839	0.44	0.042	4.831747780714614e-269	Hassall associated	spatial
EMP2	1.5132138541234812e-177	0.6702620921180535	0.496	0.081	3.355249078747995e-173	Hassall associated	spatial
ADAM19	1.3990413795671885e-122	0.6695592581755115	0.592	0.151	3.102094450914327e-118	Hassall associated	spatial
GJA1	2.3929553802225413e-85	0.6683573223261117	0.581	0.194	5.305899964567441e-81	Hassall associated	spatial
DDX60	2.1704779690421708e-80	0.6676787661231189	0.664	0.253	4.8126008007572055e-76	Hassall associated	spatial
[truncated: 1,776 more rows]
