# Supplementary material for: Multimodal human thymic profiling reveals trajectories and cellular milieu for T agonist selection
Source: Front Immunol. 2023 Jan 20;13:1092028. doi: 10.3389/fimmu.2022.1092028 (PMC9895842; doi:10.3389/fimmu.2022.1092028)
Supplement: Supplementary file 7 [file DataSheet_7.csv]

sample	counts_RNA_median	counts_RNA_IQR	features_RNA_median	features_RNA_IQR	percentMT_median	percentMT_IQR	counts_ADT_median	counts_ADT_IQR
D1_apcenriched	2622	2788.5	1361	884	3.37	3.09	596	291
D1_CD45depleted	2767	4177.5	1383	1413.5	4.83	6.79	494	342.75
D1_pbmc	3021	5435	1460	1486	4.78	5.54	1184	1378
D1_unenriched	1670	2079	1044	792	2.66	2.84	976	273
D2_apcenriched	4804.5	5479.25	1747	1253.75	3.41	1.75	2705	1330.75
D2_CD45depleted	2685	4675	1216	1551	4.9	11.21	372	173
D2_pbmc	5841	3332.5	1798	669.5	4.81	1.64	1823	931.25
D2_unenriched	2121	2533.5	1106.5	862.5	2.84	1.68	1704	653
D3_apcenriched	3827.5	3881	1466	972.25	3.36	2.01	523	186
D3_CD45depleted	3127	5189.75	1318.5	1508	4.09	6.52	180	203
D3_pbmc	4348	2250.5	1378	513.5	3.96	1.36	1351	561.5
D3_unenriched	1799	2067.25	1000	683	3.44	2.77	290	96
D4_apcenriched	1702	2796	995	966	4.59	5.92	344	186
D4_CD45depleted	3729	7008	1567	1985	4.87	12.02	492	388
D4_pbmc	5014	3123.5	1614	607.5	4.89	2.31	2438	1005
D4_unenriched	1777	1707	1035	642.25	2.89	1.98	501	1517.25
D5_apcenriched	3176.5	2662.25	1303	698	4.13	2.45	775	222
D5_CD45depleted	3010	4355	1322	1343.5	5.18	8.41	604	560.5
D5_pbmc	4614.5	2378.5	1486	504	5.42	1.85	1023	362
D5_unenriched	2178	2217.5	1154	735.5	3.08	1.87	655	272
S1_A1	5828	4544	2575	1336.75	2.32	1.52	NA	NA
S1_B1	13665	9253.5	4367	1528.5	3.41	1.22	NA	NA
S1_C1	12579	8923	4052	1635	2.91	1.18	NA	NA
S1_D1	6062	7026.5	2848	2201.5	2.27	1.63	NA	NA
S2_A1	14654	12893.5	4861	2286	1.1	1	NA	NA
S2_B1	18154	20136	5163	3063	2.55	2.12	NA	NA
S2_C1	4448	5412	2006	1827.5	4.13	2.1	NA	NA
S2_D1	11838	10366.5	4573	2226.5	0.87	0.93	NA	NA
