# Supplementary material for: Multimodal human thymic profiling reveals trajectories and cellular milieu for T agonist selection
Source: Front Immunol. 2023 Jan 20;13:1092028. doi: 10.3389/fimmu.2022.1092028 (PMC9895842; doi:10.3389/fimmu.2022.1092028)
Supplement: Supplementary file 8 [file DataSheet_8.csv]

cell.id	D1_apcenriched	D1_CD45depl	D1_unenriched	D2_apcenriched	D2_CD45depl	D2_unenriched	D3_apcenriched	D3_CD45depl	D3_unenriched	D4_apcenriched	D4_CD45depl	D4_unenriched	D5_apcenriched	D5_CD45depl	D5_unenriched
DN(P)	2.39E-05	2.74E-04	1.67E-04	2.62E-04	2.39E-05	1.19E-04	1.91E-04	1.19E-04	4.06E-04	0.00E+00	5.37E-04	1.07E-04	1.91E-04	3.94E-04	2.50E-04
DN(Q)	4.77E-04	1.24E-03	8.11E-04	1.00E-03	3.34E-04	1.37E-03	9.66E-04	1.05E-03	3.10E-03	2.86E-04	1.41E-03	1.56E-03	1.03E-03	3.65E-03	1.73E-03
DP(P)	4.82E-03	2.77E-03	6.50E-03	1.06E-02	4.06E-04	7.10E-03	7.10E-03	2.58E-03	1.14E-02	2.96E-03	2.35E-03	7.59E-03	5.78E-03	3.24E-03	8.63E-03
DP(Q)	6.43E-03	4.56E-03	2.42E-02	8.36E-03	1.67E-04	2.40E-02	9.41E-03	1.84E-03	5.60E-02	6.24E-03	2.36E-03	6.75E-02	8.80E-03	1.38E-03	3.40E-02
abT(entry)	5.35E-03	1.65E-03	4.38E-03	5.24E-03	1.31E-04	3.76E-03	7.11E-03	1.30E-03	1.50E-02	7.61E-03	1.35E-03	1.36E-02	1.17E-02	6.32E-04	8.32E-03
CD8aa(I)	6.44E-04	2.27E-04	5.37E-04	1.35E-03	0.00E+00	8.35E-04	1.16E-03	1.91E-04	2.25E-03	4.06E-04	1.43E-04	2.39E-03	1.94E-03	1.07E-04	1.78E-03
CD8aa(II)	1.28E-03	4.29E-04	3.58E-04	2.42E-03	3.58E-05	2.98E-04	3.57E-03	7.51E-04	1.38E-03	1.16E-03	6.44E-04	4.65E-04	6.49E-03	4.06E-04	1.06E-03
CD4+ SP	1.91E-02	4.56E-03	4.71E-03	1.64E-02	2.62E-04	2.99E-03	1.51E-02	3.22E-03	7.29E-03	1.38E-02	4.27E-03	4.10E-03	2.48E-02	8.94E-04	6.49E-03
CD8+ SP	8.07E-03	2.22E-03	1.80E-03	7.32E-03	1.55E-04	1.30E-03	1.14E-02	1.93E-03	4.85E-03	4.27E-03	1.69E-03	1.90E-03	1.62E-02	8.35E-04	3.97E-03
NKT	5.49E-04	1.43E-04	3.58E-05	6.44E-04	1.19E-05	4.77E-05	2.21E-03	5.13E-04	7.75E-04	4.29E-04	2.03E-04	9.54E-05	2.34E-03	2.50E-04	1.91E-04
NK	6.08E-04	4.89E-04	8.35E-05	7.28E-04	5.96E-05	4.77E-05	8.47E-04	6.68E-04	2.03E-04	1.31E-04	2.62E-04	7.16E-05	1.41E-03	1.16E-03	7.16E-05
T(agonist)	2.81E-03	5.13E-04	7.99E-04	3.64E-03	2.39E-05	5.25E-04	3.01E-03	3.82E-04	1.90E-03	1.56E-03	3.22E-04	1.11E-03	3.64E-03	8.35E-05	1.35E-03
Treg(diff)	4.38E-03	7.39E-04	9.06E-04	4.10E-03	0.00E+00	3.58E-04	4.01E-03	7.28E-04	1.40E-03	2.22E-03	5.01E-04	7.16E-04	4.60E-03	1.79E-04	1.06E-03
Treg	7.63E-04	5.01E-04	1.07E-04	2.43E-03	1.07E-04	5.96E-05	2.41E-03	7.87E-04	3.46E-04	9.90E-04	7.51E-04	1.43E-04	3.58E-03	4.06E-04	2.39E-04
pDC	7.63E-04	6.32E-04	5.96E-05	1.78E-03	1.07E-04	2.39E-05	1.46E-03	8.71E-04	2.27E-04	5.96E-04	8.83E-04	3.58E-05	2.42E-03	1.05E-03	7.16E-05
DC1	1.28E-03	1.11E-03	8.35E-05	1.57E-03	1.43E-04	2.39E-05	1.94E-03	1.07E-03	3.46E-04	3.82E-04	6.32E-04	5.96E-05	1.62E-03	7.28E-04	1.31E-04
DC2/Mono	8.47E-04	5.13E-04	8.35E-05	1.28E-03	7.16E-05	3.58E-05	9.90E-04	3.94E-04	7.16E-05	2.03E-04	4.29E-04	3.58E-05	1.18E-03	2.15E-04	2.39E-05
aDC	9.06E-04	2.70E-03	2.39E-05	1.88E-03	3.94E-04	0.00E+00	9.78E-04	1.28E-03	9.54E-05	6.44E-04	3.24E-03	3.58E-05	7.28E-04	1.37E-03	1.19E-05
Macrophage	4.41E-04	2.27E-04	1.19E-05	7.28E-04	5.96E-05	2.39E-05	3.46E-04	4.53E-04	1.19E-05	1.55E-04	1.79E-04	0.00E+00	5.13E-04	5.01E-04	1.19E-05
B cell	5.87E-03	3.98E-03	3.22E-04	7.36E-03	4.29E-04	9.54E-05	9.15E-03	4.59E-03	1.20E-03	4.58E-03	6.97E-03	2.39E-04	7.72E-03	3.03E-03	1.79E-04
B plasma	2.74E-04	2.50E-04	1.19E-05	5.84E-04	3.58E-05	0.00E+00	1.00E-03	8.83E-04	5.96E-05	2.86E-04	6.44E-04	1.19E-05	1.19E-03	9.78E-04	1.19E-05
cTEC	1.55E-04	5.07E-03	0.00E+00	2.50E-04	1.06E-03	0.00E+00	1.79E-04	4.75E-03	7.16E-05	4.77E-05	1.68E-03	1.19E-05	1.19E-05	1.01E-03	0.00E+00
mcTEC/mTEC(I)	8.35E-05	4.06E-03	0.00E+00	9.54E-05	3.94E-04	0.00E+00	4.77E-05	1.51E-03	0.00E+00	5.96E-05	3.17E-03	0.00E+00	4.77E-05	7.51E-04	0.00E+00
mTEC(II)	4.77E-05	2.43E-03	0.00E+00	2.27E-04	5.72E-04	0.00E+00	1.91E-04	2.67E-03	1.19E-05	2.39E-05	1.47E-03	0.00E+00	5.96E-05	2.41E-03	0.00E+00
mTEC(III)	3.58E-05	9.42E-04	0.00E+00	2.39E-05	9.54E-05	0.00E+00	5.96E-05	1.05E-03	0.00E+00	2.39E-05	8.47E-04	0.00E+00	5.96E-05	1.99E-03	0.00E+00
TEC(myo)	1.19E-05	9.66E-04	0.00E+00	7.16E-05	2.27E-04	0.00E+00	5.96E-05	1.09E-03	0.00E+00	3.58E-05	7.51E-04	0.00E+00	2.39E-05	7.04E-04	0.00E+00
TEC(neuro)	0.00E+00	1.31E-04	0.00E+00	1.19E-05	1.07E-04	0.00E+00	2.39E-05	4.77E-04	0.00E+00	0.00E+00	4.53E-04	0.00E+00	1.19E-05	2.86E-04	0.00E+00
Endo_1	9.54E-05	4.15E-03	0.00E+00	9.54E-05	6.08E-04	0.00E+00	7.16E-05	2.59E-03	0.00E+00	8.35E-05	1.65E-03	0.00E+00	1.55E-04	5.00E-03	0.00E+00
Endo_2	1.31E-04	3.80E-03	0.00E+00	1.19E-04	5.25E-04	0.00E+00	4.77E-05	1.34E-03	0.00E+00	4.77E-05	9.30E-04	0.00E+00	1.67E-04	5.07E-03	0.00E+00
Endo_3	1.55E-04	3.10E-03	0.00E+00	1.79E-04	6.32E-04	0.00E+00	3.58E-05	1.48E-03	0.00E+00	3.58E-05	1.19E-03	0.00E+00	1.79E-04	4.71E-03	0.00E+00
Mural_1	4.77E-05	3.12E-03	0.00E+00	7.16E-05	7.75E-04	0.00E+00	7.16E-05	1.31E-03	0.00E+00	2.39E-05	1.66E-03	0.00E+00	8.35E-05	2.52E-03	0.00E+00
Mural_2	5.96E-05	3.49E-03	0.00E+00	5.96E-05	3.10E-04	0.00E+00	2.39E-05	6.80E-04	1.19E-05	2.39E-05	6.56E-04	1.19E-05	1.19E-04	1.46E-03	0.00E+00
Mural_3	2.39E-05	1.37E-03	0.00E+00	2.39E-05	1.31E-04	0.00E+00	0.00E+00	3.46E-04	0.00E+00	0.00E+00	5.84E-04	0.00E+00	0.00E+00	5.72E-04	0.00E+00
Fibro_1	1.67E-04	7.53E-03	0.00E+00	9.54E-05	8.94E-04	0.00E+00	3.58E-05	3.58E-04	0.00E+00	3.58E-05	1.23E-03	0.00E+00	5.96E-05	2.81E-03	0.00E+00
Fibro_2	1.31E-04	3.88E-03	0.00E+00	8.35E-05	5.96E-04	0.00E+00	0.00E+00	9.54E-04	0.00E+00	2.39E-05	1.26E-03	0.00E+00	1.67E-04	4.37E-03	0.00E+00
Fibro_3	3.58E-05	1.29E-03	0.00E+00	1.19E-05	2.39E-04	0.00E+00	0.00E+00	2.98E-04	0.00E+00	4.77E-05	2.61E-03	0.00E+00	2.39E-05	6.20E-04	0.00E+00
Fibro_4	0.00E+00	5.84E-04	0.00E+00	3.58E-05	8.35E-05	0.00E+00	0.00E+00	5.96E-05	0.00E+00	0.00E+00	8.35E-05	0.00E+00	1.19E-05	5.96E-04	0.00E+00
Erythrocyte	1.19E-05	4.06E-04	0.00E+00	0.00E+00	2.39E-05	0.00E+00	1.19E-05	3.22E-04	0.00E+00	0.00E+00	4.77E-05	0.00E+00	2.39E-05	1.43E-04	0.00E+00
